# Supplementary material for: RNA-Seq–based transcriptome analysis of corneal endothelial cells derived from patients with Fuchs endothelial corneal dystrophy
Source: Sci Rep. 2023 May 27;13:8647. doi: 10.1038/s41598-023-35468-y (PMC10224979; doi:10.1038/s41598-023-35468-y)
Supplement: Supplementary file 4 — Supplementary Information 4. [file 41598_2023_35468_MOESM4_ESM.xlsx]

## Sheet: 24636 expressed genes
Supplementary file 1. DEGs (FECD vs Control)
ensembl_gene_id	baseMean	log2FoldChange	lfcSE	stat	pvalue	padj
ENSG00000000003	6776.24	0.175799	0.255534	0.687967	0.491473	0.751434
ENSG00000000419	181.192	-1.08221	0.221862	-4.87784	1.07256e-06	4.54013e-05
ENSG00000000457	304.206	0.332871	0.331849	1.00308	0.315824	0.598142
ENSG00000000460	37.6553	0.989346	0.396512	2.49513	0.0125913	0.0687553
ENSG00000000938	16.5594	1.42231	0.525402	2.70709	0.00678758	0.0442495
ENSG00000000971	7604.19	1.09135	0.276103	3.95268	7.72813e-05	0.00143908
ENSG00000001036	190.971	0.417209	0.255666	1.63185	0.102711	0.294953
ENSG00000001084	231.949	-0.845638	0.233068	-3.62829	0.000285306	0.00406289
ENSG00000001167	421.945	-0.373713	0.245788	-1.52047	0.128393	0.340485
ENSG00000001460	87.4632	-0.12986	0.281599	-0.46115	0.644691	0.851128
ENSG00000001461	343.748	0.693101	0.189922	3.6494	0.000262852	0.00382043
ENSG00000001497	397.679	0.00170375	0.237978	0.0071593	0.994288	0.998318
ENSG00000001561	173.478	-0.0900446	0.282756	-0.318454	0.750141	0.90478
ENSG00000001617	89.1022	0.0733441	0.371781	0.197278	0.84361	0.942437
ENSG00000001626	32.1421	-0.432499	0.543799	-0.795328	0.426423	0.700407
ENSG00000001629	502.66	-0.292246	0.24576	-1.18915	0.234381	0.500197
ENSG00000001630	1242.15	-1.25927	0.214268	-5.87708	4.17569e-09	4.14925e-07
ENSG00000001631	276.589	0.19028	0.239527	0.794398	0.426964	0.700945
ENSG00000002016	108.998	0.315711	0.268625	1.17529	0.23988	0.506921
ENSG00000002079	10.9247	0.0334753	0.632667	0.0529113	0.957803	0.987339
ENSG00000002330	215.523	-0.243359	0.371921	-0.654329	0.5129	0.766244
ENSG00000002549	507.615	-0.0280697	0.335363	-0.0836995	0.933295	0.977203
ENSG00000002586	808.491	-0.552995	0.213074	-2.59532	0.00945022	0.0559788
ENSG00000002587	54.3973	-0.718523	0.473142	-1.51862	0.128859	0.341388
ENSG00000002745	9.60542	-0.602867	0.695782	-0.86646	0.386238	0.666402
ENSG00000002746	43.2634	-0.0470947	0.482215	-0.0976634	0.9222	0.973259
ENSG00000002822	299.645	0.543517	0.207769	2.61597	0.00889745	0.0534889
ENSG00000002834	693.336	-0.0539265	0.298645	-0.18057	0.856705	0.948063
ENSG00000002919	85.9839	-0.0714423	0.26275	-0.271902	0.785697	0.91887
ENSG00000002933	32.0864	0.256668	0.502895	0.51038	0.609785	0.830119
ENSG00000003056	703.519	-0.197355	0.214886	-0.918415	0.358402	0.64104
ENSG00000003096	18.9624	-0.762562	0.554984	-1.37402	0.169434	0.406682
ENSG00000003137	17.2547	0.291635	0.606388	0.480938	0.630561	0.842399
ENSG00000003147	38.9247	1.29523	0.429473	3.01585	0.00256259	0.0214735
ENSG00000003249	133.854	-1.18172	0.362213	-3.2625	0.00110434	0.0113779
ENSG00000003393	591.413	-0.253738	0.191905	-1.32221	0.1861	0.432606
ENSG00000003400	145.398	-0.271774	0.307814	-0.882918	0.37728	0.658555
ENSG00000003402	1078.61	-0.402214	0.173427	-2.31922	0.0203832	0.0967925
ENSG00000003436	50.1147	-0.00810383	0.425211	-0.0190584	0.984795	0.996131
ENSG00000003509	141.304	-0.129074	0.222082	-0.581201	0.561105	0.800567
ENSG00000003756	1540.72	-0.0453825	0.195695	-0.231904	0.816613	0.931079
ENSG00000003987	55.1579	0.149604	0.387404	0.386171	0.69937	0.882442
ENSG00000003989	29.4008	-0.293004	0.437364	-0.669933	0.502901	0.759158
ENSG00000004059	210.95	-0.372995	0.249118	-1.49727	0.134324	0.350552
ENSG00000004139	235.221	0.603432	0.325365	1.85463	0.0636487	0.213514
ENSG00000004142	274.401	-0.446627	0.256112	-1.74388	0.0811808	0.251189
ENSG00000004399	697.969	1.42751	0.324311	4.40166	1.07424e-05	0.000295825
ENSG00000004455	660.94	-0.349551	0.200817	-1.74064	0.0817463	0.25236
ENSG00000004468	32.5791	0.0988352	0.582692	0.169618	0.86531	0.951207
ENSG00000004478	718.852	-1.11619	0.253602	-4.40133	1.0759e-05	0.000295825
ENSG00000004487	708.469	-0.459969	0.208737	-2.20358	0.0275536	0.119551
ENSG00000004534	918.149	0.10801	0.183588	0.58833	0.556311	0.796377
ENSG00000004660	80.1773	0.0581107	0.243745	0.238408	0.811565	0.928969
ENSG00000004700	361.909	0.0503022	0.198374	0.253573	0.799826	0.924671
ENSG00000004766	120.005	0.525202	0.250422	2.09727	0.0359701	0.144302
ENSG00000004776	79.0743	-0.720857	0.381523	-1.88942	0.0588355	0.201981
ENSG00000004777	53.6476	0.575635	0.393345	1.46344	0.143348	0.364449
ENSG00000004779	470.509	-0.721999	0.328905	-2.19516	0.0281522	0.121384
ENSG00000004799	452.245	-2.15275	0.508767	-4.23131	2.32332e-05	0.000557868
ENSG00000004838	20.1909	-0.0631189	0.458173	-0.137762	0.890429	0.960838
ENSG00000004846	19.639	0.0367193	0.594568	0.0617579	0.950756	0.984629
ENSG00000004848	167.407	2.93342	0.471849	6.21685	5.0723e-10	6.40827e-08
ENSG00000004864	303.306	-0.0904591	0.27463	-0.329385	0.741864	0.901591
ENSG00000004866	218.902	-0.752907	0.407781	-1.84635	0.064841	0.216014
ENSG00000004897	525.354	-0.236706	0.230162	-1.02843	0.303746	0.584388
ENSG00000004939	16.7864	0.257799	0.631743	0.408075	0.683218	0.873425
ENSG00000004948	14.1206	0.0881026	0.549981	0.160192	0.87273	0.954132
ENSG00000004961	215.661	-0.826062	0.264204	-3.12661	0.00176835	0.0162254
ENSG00000004975	172.296	-0.106533	0.233333	-0.456569	0.647981	0.852896
ENSG00000005007	971.838	-0.185999	0.220334	-0.844168	0.398576	0.67682
ENSG00000005020	41.0748	0.247238	0.496534	0.497927	0.618536	0.835122
ENSG00000005022	987.949	-0.864968	0.260478	-3.32069	0.000897961	0.00977991
ENSG00000005059	36.0138	0.0284964	0.327579	0.0869909	0.930679	0.976346
ENSG00000005075	317.332	-0.606067	0.264634	-2.29021	0.0220091	0.101844
ENSG00000005100	209.732	-0.398028	0.282881	-1.40705	0.159411	0.390677
ENSG00000005102	9.64474	-0.510779	0.586667	-0.870645	0.383948	0.664022
ENSG00000005108	41.0312	-0.56503	0.499674	-1.1308	0.258141	0.530538
ENSG00000005156	376.049	-0.180559	0.244417	-0.738735	0.460068	0.726788
ENSG00000005175	548.142	-1.08989	0.242137	-4.50113	6.75937e-06	0.000203574
ENSG00000005187	28.1828	-0.0493026	0.461424	-0.106849	0.914909	0.971153
ENSG00000005189	19.1894	-0.692565	0.591839	-1.17019	0.241924	0.509275
ENSG00000005194	206.626	-0.479474	0.316067	-1.517	0.129266	0.342098
ENSG00000005206	160.013	0.800369	0.251258	3.18545	0.00144529	0.0139687
ENSG00000005238	295.995	-1.05346	0.221556	-4.75483	1.98618e-06	7.42511e-05
ENSG00000005243	59.9819	-0.191603	0.350786	-0.54621	0.584922	0.814454
ENSG00000005249	51.2862	0.319679	0.306743	1.04217	0.297331	0.577412
ENSG00000005302	187.198	0.320221	0.240153	1.3334	0.182399	0.427066
ENSG00000005339	1996.58	-0.102813	0.229261	-0.448453	0.653826	0.855978
ENSG00000005379	408.437	0.843533	0.290594	2.90279	0.0036986	0.0281491
ENSG00000005381	10.0471	-0.225334	0.7887	-0.285703	0.775105	0.914754
ENSG00000005436	213.188	-0.208336	0.279321	-0.745864	0.455749	0.723747
ENSG00000005448	137.396	-0.212423	0.255894	-0.830118	0.406472	0.683336
ENSG00000005469	120.094	0.0618232	0.26367	0.234472	0.814619	0.930237
ENSG00000005471	25.5005	0.310021	0.538248	0.575982	0.564628	0.802757
ENSG00000005483	1685.78	-0.874776	0.208151	-4.20261	2.63854e-05	0.000614162
ENSG00000005486	303.876	-0.187179	0.270549	-0.691848	0.489033	0.749522
ENSG00000005513	15.0894	-0.164951	0.367059	-0.449386	0.653153	0.855967
ENSG00000005700	571.861	0.0336472	0.21663	0.155321	0.876569	0.955749
ENSG00000005801	168.575	0.0322356	0.286935	0.112344	0.91055	0.969543
ENSG00000005810	3160.01	-0.145568	0.272373	-0.534443	0.593035	0.81982
ENSG00000005812	468.543	-0.305421	0.216141	-1.41307	0.157636	0.387849
ENSG00000005844	21.3967	0.482405	0.635204	0.759449	0.447584	0.717602
ENSG00000005882	208.267	0.304571	0.40183	0.757961	0.448475	0.718549
ENSG00000005884	4147.97	1.38049	0.257852	5.35383	8.61134e-08	5.68364e-06
ENSG00000005889	635.481	0.27298	0.204978	1.33175	0.182943	0.427891
ENSG00000005893	690.487	-0.509289	0.220246	-2.31237	0.0207574	0.0980219
ENSG00000005961	23.4396	0.209488	0.509487	0.411174	0.680945	0.872103
ENSG00000005981	14.5606	-0.0343402	0.681545	-0.0503858	0.959815	0.988132
ENSG00000006007	313.569	-0.0737291	0.197046	-0.374171	0.708277	0.886191
ENSG00000006015	152.248	-0.169493	0.290039	-0.584381	0.558964	0.798529
ENSG00000006016	269.832	-1.25316	0.444974	-2.81626	0.00485858	0.0345343
ENSG00000006025	111.048	0.460839	0.241326	1.90961	0.0561832	0.195803
ENSG00000006042	319.361	0.300587	0.315382	0.953086	0.340547	0.622844
ENSG00000006047	16.8697	-0.262269	0.4064	-0.645348	0.518702	0.770457
ENSG00000006062	159.825	-0.442724	0.291617	-1.51817	0.128972	0.341577
ENSG00000006071	42.0391	0.9667	0.572735	1.68787	0.091437	0.272223
ENSG00000006116	12.6662	-0.0774372	0.717305	-0.107956	0.914031	0.970899
ENSG00000006118	126.121	0.597346	0.414701	1.44043	0.149747	0.374978
ENSG00000006125	1571.93	-0.397855	0.255288	-1.55846	0.119125	0.324212
ENSG00000006128	234.111	-1.88875	0.761055	-2.48175	0.0130738	0.0706019
ENSG00000006194	413.058	-0.886323	0.2851	-3.10882	0.00187837	0.0169916
ENSG00000006210	214.783	-2.46014	0.408234	-6.0263	1.67752e-09	1.85325e-07
ENSG00000006282	314.884	0.357581	0.283606	1.26084	0.207367	0.464301
ENSG00000006283	20.3623	0.00565719	1.01498	0.00557371	0.995553	0.998837
ENSG00000006327	405.772	-0.894788	0.541614	-1.65208	0.0985186	0.287039
ENSG00000006377	12.53	-0.41875	0.685909	-0.610504	0.541528	0.787274
ENSG00000006432	289.344	-0.787268	0.237842	-3.31005	0.000932791	0.0100702
ENSG00000006451	175.606	-0.55344	0.348887	-1.5863	0.112671	0.312866
ENSG00000006453	119.221	-0.708273	0.259603	-2.72829	0.00636638	0.0422641
ENSG00000006459	557.488	-1.29695	0.281481	-4.60758	4.07375e-06	0.000135257
ENSG00000006468	59.9699	-0.488554	0.460346	-1.06128	0.288565	0.567185
ENSG00000006530	210.89	0.00457113	0.173648	0.0263241	0.978999	0.994361
ENSG00000006534	191.421	1.00697	0.305836	3.29251	0.000992968	0.0105031
ENSG00000006555	49.1967	0.274183	0.363254	0.754797	0.450371	0.719712
ENSG00000006576	184.395	-0.152687	0.213453	-0.715322	0.47441	0.737908
ENSG00000006607	325.872	-0.0632096	0.18627	-0.339343	0.734351	0.898143
ENSG00000006611	12.3833	0.582746	0.718784	0.810739	0.417515	0.692701
ENSG00000006625	91.2826	-0.10982	0.290323	-0.378268	0.705231	0.885168
ENSG00000006634	88.811	-1.34296	0.318109	-4.22171	2.42453e-05	0.000575809
ENSG00000006638	13.2951	2.5397	0.586912	4.32722	1.51e-05	0.000392824
ENSG00000006652	442.476	-1.95179	0.282211	-6.91606	4.64366e-12	1.11069e-09
ENSG00000006695	156.936	-0.159853	0.211467	-0.755924	0.449695	0.719535
ENSG00000006704	383.095	-0.00406591	0.261723	-0.0155351	0.987605	0.996737
ENSG00000006712	741.019	-0.593003	0.192567	-3.07947	0.00207371	0.0183308
ENSG00000006715	3283.23	0.367205	0.242249	1.51582	0.129565	0.342375
ENSG00000006740	77.0527	-0.12592	0.319021	-0.394707	0.693059	0.878981
ENSG00000006744	604.119	-0.548692	0.238407	-2.30149	0.0213638	0.0998897
ENSG00000006747	74.5157	-1.15364	0.52538	-2.19582	0.0281047	0.12128
ENSG00000006756	342.189	0.55679	0.34133	1.63124	0.10284	0.295213
ENSG00000006757	168.548	-0.499393	0.500533	-0.997722	0.318414	0.601522
ENSG00000006788	18.6914	-0.10859	0.642671	-0.168966	0.865823	0.951448
ENSG00000006831	496.139	-0.959027	0.196934	-4.86978	1.11722e-06	4.68888e-05
ENSG00000006837	31.8653	-0.0189547	0.408846	-0.0463615	0.963022	0.989798
ENSG00000007001	16.3339	1.05301	0.39463	2.66835	0.00762242	0.0478679
ENSG00000007047	362.239	-0.294704	0.29646	-0.994075	0.320186	0.6031
ENSG00000007062	12.8095	-0.324839	0.676456	-0.480207	0.63108	0.842724
ENSG00000007080	198.874	-0.2587	0.281766	-0.91814	0.358546	0.641061
ENSG00000007168	854.911	-0.326207	0.195325	-1.67007	0.0949059	0.279612
ENSG00000007171	19.9526	-2.65458	0.615901	-4.31007	1.63202e-05	0.000418381
ENSG00000007174	117.687	0.5186	0.449865	1.15279	0.248997	0.518624
ENSG00000007202	2466.53	0.305205	0.250621	1.21779	0.223303	0.486253
ENSG00000007216	14.4633	-0.0118834	0.624582	-0.0190262	0.98482	0.996131
ENSG00000007237	73.1316	0.633451	0.500394	1.2659	0.205548	0.462159
ENSG00000007255	22.282	-0.424966	0.389909	-1.08991	0.275752	0.550654
ENSG00000007312	9.96418	-0.135236	0.740276	-0.182684	0.855046	0.947477
ENSG00000007314	41.1913	1.20454	0.864023	1.39411	0.163284	0.396987
ENSG00000007341	155.642	0.066836	0.217755	0.306933	0.758895	0.908236
ENSG00000007372	303.806	-2.58681	0.550096	-4.70246	2.57046e-06	9.13792e-05
ENSG00000007376	83.6315	-0.149117	0.326357	-0.456913	0.647734	0.852826
ENSG00000007384	130.833	0.2762	0.344668	0.80135	0.422929	0.697269
ENSG00000007392	536.09	0.236936	0.236932	1.00002	0.317303	0.599974
ENSG00000007402	116.051	-0.732412	0.378919	-1.9329	0.0532491	0.188728
ENSG00000007516	185.205	0.0199683	0.345431	0.0578068	0.953902	0.985711
ENSG00000007520	249.506	-0.323704	0.324547	-0.997403	0.318569	0.601584
ENSG00000007541	152.991	0.923798	0.31326	2.94899	0.00318819	0.0251987
ENSG00000007545	432.024	-0.0739981	0.274852	-0.269229	0.787753	0.919406
ENSG00000007866	190.812	-0.183216	0.274358	-0.6678	0.504261	0.760234
ENSG00000007908	17.8488	-0.843416	0.570017	-1.47963	0.138971	0.358319
ENSG00000007923	503.432	-0.273242	0.23374	-1.169	0.242404	0.509935
ENSG00000007933	10.8152	0.114261	0.604885	0.188897	0.850174	0.945127
ENSG00000007944	442.357	-0.422514	0.35118	-1.20313	0.228927	0.493728
ENSG00000007968	19.6046	-0.156518	0.715349	-0.2188	0.826806	0.935311
ENSG00000008018	503.614	-0.787819	0.227828	-3.45795	0.000544304	0.00666186
ENSG00000008056	25.3182	0.212935	0.367524	0.579377	0.562335	0.801265
ENSG00000008083	299.701	-0.549378	0.259811	-2.11453	0.0344699	0.139372
ENSG00000008086	173.191	-0.604626	0.285305	-2.11923	0.0340714	0.138306
ENSG00000008118	13.5842	-0.548873	0.570409	-0.962246	0.335926	0.618216
ENSG00000008128	274.028	-0.63301	0.238844	-2.65031	0.00804181	0.0497284
ENSG00000008130	222.265	-0.191214	0.261069	-0.732428	0.463908	0.729844
ENSG00000008196	2652.39	0.316059	0.312944	1.00996	0.312517	0.594392
ENSG00000008197	12.8777	0.345992	0.531705	0.650722	0.515226	0.76779
ENSG00000008226	71.2102	0.219005	0.481513	0.454827	0.649234	0.853656
ENSG00000008256	638.93	0.385485	0.294882	1.30725	0.191127	0.440182
ENSG00000008277	41.1682	0.0427597	0.443377	0.0964409	0.92317	0.973514
ENSG00000008282	184.22	-0.230946	0.23117	-0.999032	0.317779	0.600675
ENSG00000008283	172.042	0.33223	0.214405	1.54955	0.12125	0.328038
ENSG00000008294	2011.9	-1.41596	0.22437	-6.31085	2.77512e-10	3.92919e-08
ENSG00000008300	140.82	-0.213832	0.240483	-0.889175	0.373909	0.655119
ENSG00000008311	283.06	0.823165	0.268571	3.06498	0.00217685	0.0190105
ENSG00000008323	29.9433	-0.0979977	0.446554	-0.219453	0.826297	0.934928
ENSG00000008324	49.5073	-0.979587	0.285301	-3.43352	0.000595801	0.00711074
ENSG00000008382	104.749	-0.360966	0.437746	-0.824602	0.409597	0.686265
ENSG00000008394	28.467	-0.77557	0.480594	-1.61377	0.106576	0.301795
ENSG00000008405	501.165	-2.56755	0.328588	-7.81389	5.54489e-15	3.4151e-12
ENSG00000008441	1592.6	0.0922839	0.273514	0.337401	0.735815	0.898693
ENSG00000008513	317.907	0.514328	0.2793	1.84149	0.0655497	0.217613
ENSG00000008516	15.0703	1.73829	0.472216	3.68114	0.000232195	0.00345016
ENSG00000008517	32.1264	0.0193633	0.481808	0.0401889	0.967943	0.990992
ENSG00000008710	1130.97	0.319382	0.225585	1.41579	0.156837	0.386614
ENSG00000008735	23.1877	0.0267523	0.45951	0.0582193	0.953574	0.985526
ENSG00000008838	300.316	0.30648	0.180167	1.70109	0.0889257	0.267428
ENSG00000008853	507.589	0.634989	0.365577	1.73695	0.0823959	0.253833
ENSG00000008869	356.442	0.263868	0.210766	1.25195	0.210588	0.469082
ENSG00000008952	2117.32	-0.261483	0.244808	-1.06811	0.285469	0.563283
ENSG00000008988	1946.12	-0.439965	0.240255	-1.83124	0.0670642	0.221266
ENSG00000009307	3801.36	-0.606627	0.201065	-3.01706	0.0025524	0.0214099
ENSG00000009335	729.091	-0.109341	0.285684	-0.382733	0.701918	0.88371
ENSG00000009413	1168.73	-0.450684	0.279771	-1.6109	0.107201	0.302971
ENSG00000009694	84.3053	-0.117454	0.401455	-0.292571	0.76985	0.912815
ENSG00000009709	24.9456	-0.0243241	0.582272	-0.0417745	0.966678	0.990686
ENSG00000009724	35.7601	0.150417	0.33634	0.447216	0.654719	0.856549
ENSG00000009765	43.3465	-0.170655	0.588466	-0.29	0.771816	0.913498
ENSG00000009780	80.9336	0.240419	0.309835	0.775956	0.437775	0.709401
ENSG00000009790	34.529	0.0911517	0.43583	0.209145	0.834335	0.938423
ENSG00000009830	196.329	0.112308	0.224407	0.500465	0.616747	0.834139
ENSG00000009844	253.148	-0.47503	0.209352	-2.26905	0.0232652	0.105828
ENSG00000009950	31.2695	0.591321	0.492756	1.20003	0.230128	0.495342
ENSG00000009954	1660.92	-0.267846	0.200159	-1.33816	0.180843	0.424715
ENSG00000010017	532.986	-0.625749	0.237725	-2.63224	0.00848237	0.0517001
ENSG00000010072	214.248	-0.582004	0.235665	-2.46962	0.0135256	0.0723328
ENSG00000010165	164.672	0.224273	0.290502	0.772018	0.440103	0.710926
ENSG00000010219	107.426	-0.150605	0.219016	-0.687645	0.491677	0.751517
ENSG00000010244	1266.41	-0.780919	0.209663	-3.72463	0.000195601	0.00303261
ENSG00000010256	1020.06	-1.02418	0.317714	-3.22361	0.00126587	0.0126106
ENSG00000010270	130.601	-0.382308	0.221897	-1.72291	0.084905	0.259079
ENSG00000010278	199.124	-1.36062	0.555674	-2.44859	0.0143417	0.07561
ENSG00000010292	337.063	0.324664	0.258095	1.25793	0.208419	0.465935
ENSG00000010295	155.754	0.578791	0.217468	2.6615	0.00777926	0.0486326
ENSG00000010310	28.2908	-0.311005	0.588766	-0.528232	0.597339	0.82299
ENSG00000010318	105.643	-0.618652	0.323903	-1.90999	0.0561346	0.195716
ENSG00000010319	30.9737	-0.724561	0.454382	-1.59461	0.1108	0.309346
ENSG00000010322	1425.34	0.479225	0.226324	2.11743	0.0342236	0.138719
ENSG00000010327	245.307	2.06776	0.452245	4.57222	4.82574e-06	0.000154179
ENSG00000010361	68.1652	0.324929	0.370392	0.877258	0.380347	0.660945
ENSG00000010379	10.8988	-0.131295	0.717643	-0.182953	0.854835	0.947356
ENSG00000010404	1529.77	-0.26847	0.19806	-1.3555	0.175259	0.416082
ENSG00000010539	115.912	-0.0470892	0.185281	-0.25415	0.799379	0.924491
ENSG00000010610	77.8761	0.871354	0.372808	2.33727	0.0194249	0.0935403
ENSG00000010626	119.343	-0.354937	0.312408	-1.13613	0.255902	0.527566
ENSG00000010671	14.1026	1.07268	0.667687	1.60657	0.10815	0.304556
ENSG00000010704	66.9759	0.914373	0.342136	2.67255	0.00752781	0.0474674
ENSG00000010803	238.765	-0.10873	0.274036	-0.396774	0.691534	0.877511
ENSG00000010810	63.619	-0.459501	0.388854	-1.18168	0.237332	0.503697
ENSG00000010818	2225.52	-0.629454	0.260365	-2.41759	0.0156239	0.0806938
ENSG00000010932	12.8327	-0.994073	0.689558	-1.44161	0.149413	0.374551
ENSG00000011007	754.709	-0.732367	0.200632	-3.6503	0.000261932	0.0038093
ENSG00000011009	155.973	-0.487985	0.242617	-2.01134	0.0442893	0.166939
ENSG00000011021	386.487	-0.346821	0.235886	-1.47029	0.141483	0.3621
ENSG00000011028	360.057	-0.0524779	0.490829	-0.106917	0.914855	0.971153
ENSG00000011052	50.2249	0.145636	0.443697	0.328233	0.742735	0.901717
ENSG00000011083	12.7813	0.85228	0.647115	1.31705	0.187823	0.435052
ENSG00000011105	333.651	0.884474	0.212888	4.15465	3.25793e-05	0.000727324
ENSG00000011114	436.054	-0.00221609	0.190524	-0.0116316	0.99072	0.997566
ENSG00000011132	83.5385	-0.120413	0.232249	-0.518466	0.604133	0.827087
ENSG00000011143	62.2977	0.803368	0.274127	2.93064	0.00338263	0.0263695
ENSG00000011198	267.299	-1.06038	0.263951	-4.01733	5.88615e-05	0.00117323
ENSG00000011201	62.8472	2.16212	0.97234	2.22363	0.0261733	0.115144
ENSG00000011243	503.07	-0.0943053	0.170631	-0.552685	0.580479	0.812123
ENSG00000011258	239.659	-0.235208	0.215739	-1.09024	0.275605	0.550518
ENSG00000011260	395.144	-1.01888	0.283078	-3.5993	0.000319076	0.00442361
ENSG00000011275	634.994	0.03827	0.165434	0.231331	0.817058	0.931148
ENSG00000011295	486.201	-0.484191	0.192516	-2.51507	0.011901	0.0661387
ENSG00000011304	1209	-0.387746	0.282256	-1.37374	0.169523	0.406776
ENSG00000011332	13.67	0.910607	0.511672	1.77967	0.0751298	0.238518
ENSG00000011347	21.2905	0.553535	0.53855	1.02783	0.304032	0.584664
ENSG00000011376	291.928	-0.182343	0.212892	-0.856506	0.391718	0.671195
ENSG00000011405	1277.76	-0.319572	0.226811	-1.40898	0.158841	0.389917
ENSG00000011422	344.387	-1.62044	0.454867	-3.56246	0.000367401	0.00494336
ENSG00000011426	27.3939	-0.711098	0.471806	-1.50718	0.131764	0.346082
ENSG00000011451	303.409	0.30315	0.287638	1.05393	0.291916	0.570584
ENSG00000011454	716.605	0.259981	0.207557	1.25258	0.21036	0.468743
ENSG00000011465	1355.94	0.684662	0.470801	1.45425	0.145877	0.36875
ENSG00000011478	56.1834	0.156072	0.295552	0.528071	0.59745	0.82299
ENSG00000011485	557.469	-0.387068	0.235861	-1.64109	0.100779	0.291065
ENSG00000011523	268.236	0.43403	0.226024	1.92029	0.0548218	0.192447
ENSG00000011566	1018.17	0.35612	0.293086	1.21507	0.22434	0.487677
ENSG00000011590	21.1	0.661546	0.399941	1.65411	0.0981052	0.28606
ENSG00000011600	35.3892	3.23109	0.639224	5.0547	4.31071e-07	2.11973e-05
ENSG00000011638	77.2704	-0.462048	0.323192	-1.42964	0.152821	0.379984
ENSG00000011677	10.8589	0.461867	0.58997	0.782866	0.433706	0.706198
ENSG00000012048	69.814	0.69073	0.416792	1.65725	0.0974679	0.284741
ENSG00000012061	713.605	-0.932987	0.25947	-3.59574	0.000323466	0.00446938
ENSG00000012124	36.1524	0.615833	0.508189	1.21182	0.225582	0.489168
ENSG00000012171	449.247	0.688567	0.226126	3.04506	0.0023263	0.0199689
ENSG00000012174	210.444	0.423216	0.232441	1.82075	0.0686453	0.22489
ENSG00000012211	132.63	-0.664065	0.224892	-2.95282	0.00314887	0.0250243
ENSG00000012232	392.041	0.439486	0.298228	1.47366	0.140573	0.360774
ENSG00000012504	9.46282	0.930851	0.749268	1.24235	0.214109	0.473651
ENSG00000012660	1344.14	-1.17467	0.198485	-5.91818	3.25523e-09	3.31387e-07
ENSG00000012779	29.0397	1.45671	0.56502	2.57817	0.00993265	0.0579487
ENSG00000012817	341.932	-0.112688	1.58501	-0.0710964	0.943321	0.981363
ENSG00000012822	972.695	0.466452	0.258324	1.80569	0.070967	0.229818
ENSG00000012963	221.792	-0.433208	0.253457	-1.7092	0.0874148	0.264499
ENSG00000012983	483.018	-0.783056	0.252485	-3.1014	0.00192608	0.0173432
ENSG00000013016	179.989	0.296939	0.30106	0.986313	0.323979	0.607101
ENSG00000013275	661.147	-0.948398	0.263384	-3.60083	0.000317209	0.00441313
ENSG00000013288	683.7	0.446084	0.255939	1.74293	0.081345	0.251508
ENSG00000013293	84.6151	0.494327	0.386972	1.27742	0.201453	0.456317
ENSG00000013297	686.388	0.695467	0.264241	2.63195	0.00848975	0.0517195
ENSG00000013306	371.96	-0.271351	0.355408	-0.763491	0.445171	0.715508
ENSG00000013364	573.392	0.586792	0.250884	2.3389	0.0193405	0.0933164
ENSG00000013374	449.842	-0.158053	0.175306	-0.901581	0.36728	0.648608
ENSG00000013375	409.106	-0.417173	0.235273	-1.77314	0.0762052	0.241124
ENSG00000013392	82.319	0.000673198	0.233098	0.00288804	0.997696	0.999339
ENSG00000013441	1258.11	-0.747828	0.273379	-2.7355	0.00622863	0.0415737
ENSG00000013503	114.231	-0.199803	0.318225	-0.627867	0.530091	0.779747
ENSG00000013523	226.866	0.427269	0.21485	1.98868	0.046736	0.173417
ENSG00000013561	493.817	-0.527227	0.245625	-2.14647	0.0318353	0.132036
ENSG00000013563	124.031	0.785641	0.327096	2.40187	0.0163115	0.0829414
ENSG00000013573	110.497	0.241853	0.427053	0.56633	0.571169	0.806202
ENSG00000013583	384.555	-0.608169	0.335159	-1.81457	0.06959	0.227136
ENSG00000013588	399.729	-0.204386	0.352199	-0.580314	0.561703	0.800889
ENSG00000013619	60.0923	-0.172583	0.343698	-0.502136	0.615572	0.833346
ENSG00000013725	14.5818	0.424162	0.531886	0.797469	0.425179	0.699293
ENSG00000013810	62.9538	0.49456	0.257734	1.91888	0.0549998	0.192938
ENSG00000014123	501.376	0.114742	0.195913	0.585677	0.558093	0.797608
ENSG00000014138	76.4601	0.521638	0.249619	2.08974	0.0366414	0.146162
ENSG00000014164	104.85	0.236199	0.271006	0.871564	0.383446	0.663566
ENSG00000014216	426.922	-0.0397791	0.239054	-0.166402	0.86784	0.952389
ENSG00000014257	19.7213	-0.259481	0.63706	-0.40731	0.68378	0.87386
ENSG00000014641	754.254	-0.421808	0.201428	-2.09409	0.0362517	0.145007
ENSG00000014824	576.373	-0.334484	0.238817	-1.40059	0.161337	0.393836
ENSG00000014914	123.39	0.303347	0.256651	1.18194	0.237228	0.503563
ENSG00000014919	343.884	-0.0410958	0.232198	-0.176986	0.859519	0.949339
ENSG00000015133	63.5948	0.219039	0.439717	0.498136	0.618388	0.835122
ENSG00000015153	228.153	-1.00818	0.207939	-4.84841	1.24454e-06	5.07625e-05
ENSG00000015171	1303.69	-0.322697	0.216568	-1.49005	0.136211	0.353789
ENSG00000015285	18.3907	0.912009	0.588285	1.55028	0.121073	0.32774
ENSG00000015475	267.691	0.569067	0.252291	2.2556	0.0240957	0.108503
ENSG00000015479	2887.1	-0.522852	0.208393	-2.50897	0.0121083	0.0668986
ENSG00000015520	17.2005	-0.568337	0.678113	-0.838116	0.401965	0.679858
ENSG00000015532	349.846	0.483132	0.289633	1.66808	0.0952994	0.280401
ENSG00000015568	685.189	-0.579008	0.314045	-1.84371	0.0652258	0.216856
ENSG00000015592	16.1167	0.528073	0.685691	0.770132	0.441221	0.712175
ENSG00000015676	721.172	-0.0871593	0.238278	-0.365788	0.714523	0.888594
ENSG00000016391	154.548	0.730476	0.3919	1.86393	0.062331	0.210182
ENSG00000016402	136.801	-0.982731	0.482259	-2.03776	0.0415736	0.159991
ENSG00000016602	30.7011	-2.88263	0.629372	-4.58018	4.64579e-06	0.000150202
ENSG00000016864	201.468	0.333645	0.235276	1.4181	0.156161	0.385336
ENSG00000017260	539.067	0.347823	0.220761	1.57557	0.115126	0.317608
ENSG00000017427	124.052	2.16853	0.541945	4.00139	6.29722e-05	0.00123321
ENSG00000017483	31.6181	-0.236688	0.430913	-0.54927	0.58282	0.813334
ENSG00000017797	827.611	-0.410157	0.242347	-1.69244	0.0905619	0.270205
ENSG00000018189	463.536	0.385936	0.233609	1.65206	0.0985225	0.287039
ENSG00000018236	1135.46	-0.45635	0.496725	-0.918716	0.358244	0.640844
ENSG00000018280	106.278	1.49846	0.477315	3.13934	0.00169327	0.0157298
ENSG00000018408	2483.93	-0.209847	0.288502	-0.727367	0.467001	0.732437
ENSG00000018510	269.676	0.443212	0.268304	1.6519	0.0985549	0.287076
ENSG00000018610	163.291	-0.0702814	0.191109	-0.367756	0.713055	0.888017
ENSG00000018625	17.5344	0.428865	0.64527	0.664629	0.506288	0.761426
ENSG00000018699	101.759	-0.199227	0.280115	-0.711234	0.476939	0.739637
ENSG00000018869	53.5534	-0.011407	0.313045	-0.0364388	0.970932	0.991799
ENSG00000019102	13.1887	0.796283	0.538578	1.47849	0.139276	0.358763
ENSG00000019144	2355.28	1.12444	0.220891	5.09048	3.57153e-07	1.81891e-05
ENSG00000019169	37.9726	3.17513	0.89145	3.56176	0.00036838	0.00495112
ENSG00000019186	800.304	4.02281	0.976484	4.11969	3.79383e-05	0.000824931
ENSG00000019485	342.815	0.360078	0.267163	1.34778	0.177728	0.419798
ENSG00000019505	536.367	-0.605586	0.421485	-1.43679	0.150778	0.376463
ENSG00000019549	60.889	-1.25329	0.481957	-2.60043	0.00931078	0.0553257
ENSG00000019582	1375.31	1.78258	0.456281	3.90676	9.3543e-05	0.00168091
ENSG00000019991	19.4103	0.153297	0.455819	0.336312	0.736636	0.899129
ENSG00000019995	474.691	-0.923744	0.212985	-4.33713	1.44358e-05	0.000379553
ENSG00000020129	214.307	-0.345039	0.235176	-1.46715	0.142334	0.363448
ENSG00000020181	266.958	1.28559	0.346617	3.70896	0.000208116	0.00317864
ENSG00000020256	121.14	0.500852	0.227438	2.20215	0.0276549	0.119864
ENSG00000020426	195.941	-0.53489	0.25908	-2.06457	0.0389633	0.152703
ENSG00000020577	873.048	-0.655875	0.343677	-1.9084	0.0563392	0.196152
ENSG00000020633	17.761	0.922321	0.508061	1.81537	0.0694666	0.226823
ENSG00000020922	361.475	0.358436	0.229756	1.56007	0.118743	0.323647
ENSG00000021300	51.43	-0.0544061	0.453858	-0.119875	0.904582	0.967076
ENSG00000021355	403.963	-0.123159	0.257787	-0.477753	0.632826	0.843859
ENSG00000021574	300.4	0.0873317	0.216345	0.403668	0.686457	0.875339
ENSG00000021645	1783.52	0.211156	0.296084	0.713163	0.475745	0.738948
ENSG00000021762	245.315	0.948711	0.252928	3.75092	0.00017619	0.0027914
ENSG00000021776	675.478	-0.0207712	0.175791	-0.118158	0.905942	0.96745
ENSG00000021826	33.6163	-0.469313	0.423404	-1.10843	0.267677	0.541403
ENSG00000022267	382.344	0.804197	0.303991	2.64546	0.00815791	0.0502236
ENSG00000022277	475.198	-0.538482	0.230226	-2.33893	0.0193392	0.0933164
ENSG00000022355	32.1705	0.454847	0.703345	0.646692	0.517831	0.769857
ENSG00000022556	41.6191	-0.0208804	0.454411	-0.0459506	0.96335	0.989798
ENSG00000022567	167.337	-0.34617	0.224746	-1.54027	0.123493	0.332066
ENSG00000022840	1325.09	-0.47384	0.285858	-1.6576	0.0973973	0.284602
ENSG00000022976	109.587	0.432105	0.272247	1.58718	0.112472	0.312422
ENSG00000023041	173.12	0.274702	0.244821	1.12205	0.261841	0.534774
ENSG00000023171	264.988	-0.208963	0.303759	-0.687924	0.4915	0.751434
ENSG00000023191	567.813	-0.137129	0.264866	-0.517729	0.604647	0.827377
ENSG00000023228	1697.28	-0.715456	0.255627	-2.79883	0.0051288	0.0360288
ENSG00000023287	848.64	-1.12058	0.219497	-5.10524	3.30377e-07	1.72806e-05
ENSG00000023318	529.56	0.414338	0.214513	1.93153	0.053417	0.189132
ENSG00000023330	533.702	-1.13818	0.323022	-3.52354	0.000425815	0.00550833
ENSG00000023445	142.345	-2.24589	0.46295	-4.85126	1.22683e-06	5.02896e-05
ENSG00000023516	894.603	0.404208	0.218733	1.84795	0.0646096	0.215505
ENSG00000023572	146.043	-0.74458	0.305572	-2.43667	0.0148231	0.0775002
ENSG00000023608	317.812	-1.62934	0.31327	-5.20106	1.98154e-07	1.11455e-05
ENSG00000023697	178.927	-0.0907493	0.341279	-0.265909	0.790309	0.920236
ENSG00000023734	616.05	-0.530717	0.23357	-2.2722	0.0230745	0.105199
ENSG00000023839	26.417	-0.242006	0.461487	-0.524404	0.599997	0.824724
ENSG00000023892	79.5211	0.558833	0.298299	1.8734	0.061013	0.207069
ENSG00000023902	84.0611	0.259202	0.396748	0.653316	0.513552	0.766452
ENSG00000023909	441.973	-2.75058	0.420304	-6.54427	5.97878e-11	1.04463e-08
ENSG00000024048	1111.27	0.0748748	0.231399	0.323575	0.74626	0.902901
ENSG00000024422	156.862	0.417317	0.295036	1.41446	0.157227	0.387196
ENSG00000024526	9.40909	-0.651622	0.71713	-0.908653	0.363533	0.645199
ENSG00000024862	80.2421	-0.434909	0.227933	-1.90806	0.0563835	0.196171
ENSG00000025039	233.226	-1.35779	0.31695	-4.28392	1.83627e-05	0.000462088
ENSG00000025156	155.244	-0.714451	0.238129	-3.00027	0.00269739	0.0222697
ENSG00000025293	419.626	-0.207253	0.188637	-1.09869	0.271905	0.546043
ENSG00000025423	21.1992	-0.52247	0.419803	-1.24456	0.213293	0.472598
ENSG00000025434	80.7444	0.180828	0.329771	0.548346	0.583455	0.813791
ENSG00000025708	77.5818	0.697194	0.383103	1.81986	0.0687803	0.225119
ENSG00000025770	132.264	-0.25663	0.230224	-1.1147	0.26498	0.538395
ENSG00000025772	278.328	-0.686221	0.310129	-2.21269	0.0269189	0.117501
ENSG00000025796	1507.89	-0.260537	0.21035	-1.23859	0.215499	0.47538
ENSG00000025800	1040.64	-0.0836478	0.227524	-0.367643	0.713139	0.888017
ENSG00000026025	14282.9	0.22702	0.30217	0.751299	0.452473	0.721263
ENSG00000026036	94.3673	0.626117	0.459179	1.36356	0.172707	0.41192
ENSG00000026103	44.4418	0.195329	0.397811	0.49101	0.623419	0.838303
ENSG00000026297	170.718	0.589532	0.342636	1.72058	0.0853268	0.260066
ENSG00000026508	350.516	-1.76949	0.47909	-3.69343	0.000221247	0.00333372
ENSG00000026559	18.8377	-0.773366	0.543154	-1.42384	0.154492	0.382787
ENSG00000026652	270.893	0.330017	0.228221	1.44604	0.148166	0.372509
ENSG00000026751	26.0573	-0.546923	0.612191	-0.893386	0.371651	0.652973
ENSG00000026950	70.6213	0.507785	0.352777	1.4394	0.150038	0.375378
ENSG00000027001	88.0352	-0.0855141	0.266774	-0.320549	0.748552	0.904076
ENSG00000027075	163.789	1.65038	0.299456	5.51128	3.56238e-08	2.72555e-06
ENSG00000027644	13.7238	0.541768	0.543883	0.996112	0.319196	0.602275
ENSG00000027697	384.668	-0.197715	0.27689	-0.714057	0.475192	0.738694
ENSG00000027847	158.744	-0.0668638	0.26746	-0.249996	0.802591	0.925745
ENSG00000027869	39.3512	-1.19186	0.452717	-2.63269	0.00847127	0.0516452
ENSG00000028116	115.092	0.217291	0.261419	0.8312	0.405861	0.682839
ENSG00000028137	63.1518	2.92562	0.520411	5.62175	1.89033e-08	1.56276e-06
ENSG00000028203	759.069	0.335903	0.222626	1.50883	0.131343	0.345372
ENSG00000028277	383.615	-0.617813	0.413383	-1.49453	0.135037	0.351705
ENSG00000028310	296.975	0.395933	0.22699	1.74428	0.081111	0.251085
ENSG00000028528	694.496	-0.021817	0.188299	-0.115863	0.907761	0.968413
ENSG00000028839	75.4259	-0.722993	0.26745	-2.70329	0.00686571	0.0445584
ENSG00000029153	68.0382	1.08664	0.803971	1.35159	0.176507	0.41788
ENSG00000029363	1973.77	-0.576709	0.218493	-2.63949	0.00830307	0.0508715
ENSG00000029364	583.069	0.0323446	0.217868	0.148459	0.88198	0.957834
ENSG00000029534	1566.26	0.384361	0.340802	1.12781	0.259399	0.532013
ENSG00000029639	114.345	0.0927933	0.254631	0.364422	0.715543	0.888968
ENSG00000029725	1148.89	-0.0651573	0.216267	-0.301282	0.7632	0.909808
ENSG00000029993	110.95	0.370196	0.334204	1.1077	0.267993	0.541658
ENSG00000030066	326.817	0.075278	0.274033	0.274704	0.783544	0.91783
ENSG00000030110	88.4813	-0.81026	0.222996	-3.63352	0.000279586	0.00399992
ENSG00000030304	34.888	-0.478592	0.611223	-0.783006	0.433623	0.706124
ENSG00000030419	491.133	0.0575253	0.212918	0.270176	0.787025	0.919327
ENSG00000030582	543.606	0.268912	0.241378	1.11407	0.265249	0.538687
ENSG00000031003	605.837	-0.00848562	0.210477	-0.0403161	0.967841	0.990935
ENSG00000031081	338.806	0.168071	0.250806	0.670126	0.502778	0.759054
ENSG00000031691	28.2994	-0.222845	0.386233	-0.576971	0.563959	0.802223
ENSG00000031698	1001.11	-0.821914	0.256823	-3.20032	0.00137276	0.013388
ENSG00000031823	330.533	-0.216486	0.229006	-0.945328	0.344491	0.626662
ENSG00000032219	749.237	-0.812892	0.274251	-2.96405	0.00303619	0.0244038
ENSG00000032389	89.4587	0.0600828	0.265435	0.226356	0.820925	0.932812
ENSG00000032444	814.642	0.316436	0.253053	1.25047	0.211128	0.469745
ENSG00000032742	200.476	0.812989	0.245387	3.31309	0.00092271	0.00997969
ENSG00000033011	74.2096	0.925988	0.34757	2.66418	0.0077177	0.0482871
ENSG00000033030	262.691	-0.27469	0.203419	-1.35037	0.176899	0.418242
ENSG00000033050	342.908	-0.760807	0.378235	-2.01147	0.044276	0.166914
ENSG00000033100	343.692	0.453203	0.257998	1.75662	0.0789829	0.246713
ENSG00000033122	135.158	0.599068	0.495284	1.20954	0.226454	0.490396
ENSG00000033170	87.9185	0.544357	0.305371	1.78261	0.0746498	0.237785
ENSG00000033178	508.594	0.0777409	0.317836	0.244594	0.806771	0.927639
ENSG00000033327	367.413	0.564509	0.309929	1.82141	0.0685442	0.224764
ENSG00000033627	753.311	-0.40383	0.213737	-1.88938	0.0588415	0.201981
ENSG00000033800	581.458	0.0354779	0.20452	0.173469	0.862283	0.950266
ENSG00000033867	370.557	-2.1143	0.559269	-3.78047	0.000156534	0.0025505
ENSG00000034053	43.9741	1.63266	0.482424	3.38429	0.000713624	0.00812799
ENSG00000034152	403.074	-0.868302	0.212674	-4.08279	4.44985e-05	0.000937674
ENSG00000034239	19.0725	0.428873	0.441776	0.970792	0.331652	0.614495
ENSG00000034510	586.042	0.764617	0.460985	1.65866	0.097185	0.284336
ENSG00000034533	56.2169	-0.0188056	0.241026	-0.0780231	0.93781	0.978754
ENSG00000034677	457.005	-0.117566	0.246539	-0.476867	0.633457	0.844426
ENSG00000034693	129.666	0.0344405	0.249882	0.137827	0.890377	0.960838
ENSG00000034713	437.145	-0.489846	0.208873	-2.34518	0.0190177	0.0922285
ENSG00000034971	16483.1	-0.100249	0.376958	-0.265943	0.790283	0.920236
ENSG00000035115	213.407	0.48311	0.208139	2.32109	0.020282	0.096476
ENSG00000035141	221.064	0.238079	0.252645	0.942346	0.346015	0.628136
ENSG00000035403	987.264	-0.122202	0.201529	-0.606376	0.544265	0.788989
ENSG00000035664	87.7004	0.265653	0.386912	0.686597	0.492337	0.752199
ENSG00000035681	263.864	0.286706	0.268793	1.06664	0.286133	0.564206
ENSG00000035687	322.164	0.164298	0.223411	0.735407	0.462092	0.728374
ENSG00000035862	3484.99	0.921631	0.239263	3.85195	0.00011718	0.00201329
ENSG00000035928	660.5	-0.293775	0.281915	-1.04207	0.297379	0.577414
ENSG00000036054	308.862	-0.521437	0.21038	-2.47855	0.0131918	0.0710523
ENSG00000036257	902.943	-0.330388	0.201786	-1.63732	0.101564	0.29275
ENSG00000036448	24.3376	-0.0970024	0.49165	-0.1973	0.843593	0.942437
ENSG00000036530	105.777	0.989406	0.333835	2.96376	0.00303908	0.0244038
ENSG00000036549	485.608	0.312216	0.21085	1.48075	0.138672	0.357843
ENSG00000036565	14.0995	-0.411692	0.473554	-0.869367	0.384647	0.664855
ENSG00000036672	39.5393	-1.6879	0.605027	-2.78979	0.00527428	0.0368009
ENSG00000036828	63.5146	-0.147015	0.617125	-0.238226	0.811706	0.929
ENSG00000037042	197.341	-0.268828	0.275258	-0.976639	0.328748	0.611967
ENSG00000037241	176.993	-0.505286	0.322432	-1.56711	0.11709	0.320906
ENSG00000037280	21.768	0.080797	0.564163	0.143216	0.88612	0.959702
ENSG00000037474	418.329	-0.592586	0.269177	-2.20147	0.0277025	0.119992
ENSG00000037637	292.526	-0.294168	0.22382	-1.31431	0.188743	0.436669
ENSG00000037749	267.345	0.620484	0.231692	2.67806	0.00740508	0.0468735
ENSG00000037757	97.4831	1.26294	0.302373	4.17675	2.95708e-05	0.000668968
ENSG00000037897	47.5147	-0.706113	0.344129	-2.05188	0.0401812	0.155841
ENSG00000038002	56.9204	0.578952	0.323116	1.79178	0.0731682	0.234527
ENSG00000038210	33.3838	-0.117247	0.378294	-0.309936	0.75661	0.907073
ENSG00000038219	2025.95	-0.294573	0.18189	-1.61951	0.105337	0.299732
ENSG00000038274	421.171	-0.52273	0.201811	-2.59019	0.00959222	0.0566157
ENSG00000038295	22.2416	0.043785	0.661936	0.0661469	0.947261	0.983282
ENSG00000038358	405.631	0.076154	0.170099	0.447704	0.654367	0.856304
ENSG00000038382	889.772	0.562538	0.228639	2.46038	0.013879	0.0738175
ENSG00000038427	234.277	2.1082	0.58445	3.60716	0.000309568	0.00435056
ENSG00000038532	518.049	0.00568612	0.149809	0.0379558	0.969723	0.9915
ENSG00000038945	89.2871	1.84968	0.618334	2.99139	0.00277709	0.0227827
ENSG00000039068	73.4462	-2.20006	0.471445	-4.66664	3.06169e-06	0.000106236
ENSG00000039123	521.05	-0.203794	0.278783	-0.731014	0.46477	0.730564
ENSG00000039139	44.041	-0.35179	0.425352	-0.827055	0.408206	0.684865
ENSG00000039319	574.335	-0.161676	0.253872	-0.636841	0.524229	0.775168
ENSG00000039523	1029.83	-0.396343	0.282251	-1.40422	0.160254	0.392135
ENSG00000039537	10.6052	-0.598488	0.752538	-0.795293	0.426443	0.700407
ENSG00000039560	1616.29	-0.0974175	0.394163	-0.24715	0.804792	0.926502
ENSG00000039600	11.3084	0.233228	0.642914	0.362767	0.716779	0.889649
ENSG00000039650	180.086	0.171624	0.238666	0.719098	0.472081	0.736367
ENSG00000040199	435.903	-0.525078	0.180124	-2.91509	0.00355586	0.0274099
ENSG00000040275	108.818	0.200005	0.277784	0.720001	0.471524	0.736011
ENSG00000040341	421.78	0.284696	0.188477	1.51051	0.130914	0.344684
ENSG00000040487	52.6631	0.568177	0.281895	2.01556	0.0438456	0.165697
ENSG00000040531	96.583	-0.0769759	0.303737	-0.253429	0.799937	0.924701
ENSG00000040608	39.0239	0.180368	0.450886	0.400031	0.689134	0.876394
ENSG00000040633	361.052	-1.0318	0.211203	-4.88536	1.03238e-06	4.42324e-05
ENSG00000040933	421.428	0.574126	0.191517	2.99778	0.00271951	0.0224073
ENSG00000041353	49.8689	0.274151	0.491405	0.557891	0.576919	0.809999
ENSG00000041357	437.916	-0.233699	0.24845	-0.940628	0.346895	0.629085
ENSG00000041515	25.6143	-0.326897	0.675289	-0.484085	0.628326	0.840977
ENSG00000041802	375.353	-0.661456	0.226865	-2.91564	0.0035496	0.0273788
ENSG00000041880	261.198	0.213098	0.241744	0.881502	0.378046	0.658946
ENSG00000041982	193.026	2.66144	0.803317	3.31307	0.000922785	0.00997969
ENSG00000041988	73.7074	-0.354566	0.219602	-1.61458	0.106401	0.301645
ENSG00000042062	122.198	0.0770707	0.282452	0.272863	0.784959	0.918507
ENSG00000042088	133.561	0.225884	0.222326	1.016	0.309628	0.591179
ENSG00000042286	124.169	-0.308539	0.287098	-1.07468	0.282518	0.559271
ENSG00000042304	12.6091	-0.172125	0.651693	-0.26412	0.791687	0.920934
ENSG00000042317	94.5264	0.305758	0.247403	1.23587	0.216506	0.477043
ENSG00000042429	279.551	-0.549944	0.21791	-2.52372	0.0116119	0.0650016
ENSG00000042445	243.642	0.4326	0.244302	1.77076	0.076601	0.24177
ENSG00000042493	64.2664	-0.148	0.354552	-0.417429	0.676365	0.869173
ENSG00000042753	171.747	-0.358779	0.213714	-1.67878	0.0931945	0.276087
ENSG00000042781	64.3432	-0.365788	0.434698	-0.841475	0.400082	0.678303
ENSG00000042832	50.0756	0.448386	0.38786	1.15605	0.24766	0.516714
ENSG00000042980	87.6797	1.22981	0.449158	2.73803	0.00618084	0.0413444
ENSG00000043039	32.52	-0.971073	0.559339	-1.73611	0.0825449	0.254165
ENSG00000043093	507.792	-0.804587	0.266572	-3.01827	0.00254219	0.021346
ENSG00000043143	485.201	1.23596	0.24123	5.12356	2.99812e-07	1.5929e-05
ENSG00000043462	34.5409	0.535649	0.51266	1.04484	0.296096	0.575874
ENSG00000043514	254.296	-0.333735	0.225458	-1.48025	0.138805	0.358074
ENSG00000043591	149.716	-1.72271	0.329469	-5.22874	1.70669e-07	9.84687e-06
ENSG00000044090	430.471	0.409095	0.226428	1.80674	0.0708033	0.229523
ENSG00000044115	2054.29	-0.181223	0.198971	-0.910801	0.3624	0.644209
ENSG00000044446	267.545	0.558367	0.244957	2.27945	0.0226405	0.103868
ENSG00000044459	265.472	0.337584	0.242971	1.3894	0.164712	0.39904
ENSG00000044524	9.44461	-0.781198	0.584987	-1.33541	0.181742	0.425971
ENSG00000044574	8742.5	-1.4354	0.251934	-5.69752	1.21566e-08	1.05826e-06
ENSG00000046604	61.1532	-1.57509	0.440529	-3.57544	0.000349634	0.00475101
ENSG00000046647	80.0089	0.249986	0.36429	0.68623	0.492568	0.752366
ENSG00000046651	419.513	-0.780826	0.258971	-3.01511	0.00256883	0.0214897
ENSG00000046653	41.5383	0.439364	0.455489	0.964597	0.334747	0.617651
ENSG00000046889	234.078	-0.757609	0.56684	-1.33655	0.18137	0.425442
ENSG00000047056	270.865	-0.065605	0.19295	-0.340011	0.733848	0.897927
ENSG00000047188	460.815	0.51995	0.252554	2.05877	0.0395164	0.154039
ENSG00000047230	175.782	0.375242	0.303592	1.23601	0.216455	0.477043
ENSG00000047249	279.623	-0.38701	0.223239	-1.73361	0.0829866	0.254878
ENSG00000047315	1064.32	-0.420449	0.220445	-1.90728	0.0564846	0.196353
ENSG00000047346	520.358	-0.625855	0.235527	-2.65725	0.00787799	0.0490988
ENSG00000047365	60.0428	0.0289954	0.578785	0.050097	0.960045	0.988177
ENSG00000047410	3178.42	-0.163322	0.24097	-0.677771	0.497917	0.756409
ENSG00000047457	96.7091	-1.73045	0.404184	-4.28134	1.85772e-05	0.000465584
ENSG00000047578	373.327	0.468911	0.255463	1.83554	0.0664262	0.219779
ENSG00000047579	137.9	0.109069	0.221205	0.493065	0.621967	0.837249
ENSG00000047597	12.1959	0.885408	0.747982	1.18373	0.23652	0.50284
ENSG00000047617	24.8354	-0.100577	0.637742	-0.157708	0.874687	0.954838
ENSG00000047621	100.574	0.651818	0.2354	2.76898	0.00562326	0.038518
ENSG00000047634	128.777	-1.27617	0.369153	-3.45704	0.000546148	0.00667737
ENSG00000047644	687.815	-0.255968	0.238551	-1.07301	0.283266	0.560391
ENSG00000047648	33.6884	0.93112	0.444244	2.09596	0.0360854	0.144529
ENSG00000047662	12.4175	0.218231	0.649959	0.335761	0.737051	0.899266
ENSG00000047849	2023.71	0.156787	0.226828	0.691214	0.489431	0.749712
ENSG00000047932	274.997	0.188794	0.222804	0.847354	0.396798	0.674965
ENSG00000047936	18.0787	1.37448	0.735228	1.86946	0.0615593	0.208321
ENSG00000048028	237.921	0.588421	0.292676	2.01049	0.0443795	0.167202
ENSG00000048052	175.787	-0.583114	0.377628	-1.54415	0.122552	0.330256
ENSG00000048140	93.2122	0.644151	0.373756	1.72345	0.0848071	0.25893
ENSG00000048162	194.991	-1.47377	0.310666	-4.74391	2.09633e-06	7.75772e-05
ENSG00000048342	821.077	0.110151	0.22544	0.488603	0.625123	0.838912
ENSG00000048392	1254.81	-1.09676	0.34643	-3.16589	0.00154611	0.0147236
ENSG00000048405	443.132	-0.7251	0.20137	-3.60082	0.00031721	0.00441313
ENSG00000048471	688.325	-0.0158926	0.38996	-0.0407545	0.967492	0.990864
ENSG00000048540	37.7548	-0.00050104	0.556615	-0.000900155	0.999282	0.999754
ENSG00000048544	155.978	-0.618739	0.259543	-2.38395	0.0171279	0.0858023
ENSG00000048649	1641.91	-0.47036	0.190681	-2.46674	0.0136348	0.0727541
ENSG00000048707	1999.44	0.313066	0.229513	1.36404	0.172554	0.411793
ENSG00000048740	160.762	-0.478838	0.308271	-1.5533	0.120352	0.32662
ENSG00000048828	919.456	-0.0753739	0.248031	-0.303889	0.761213	0.909171
ENSG00000048991	322.553	0.194701	0.261459	0.744671	0.456471	0.724094
ENSG00000049089	22.2556	1.02798	0.443943	2.31558	0.0205815	0.0974429
ENSG00000049130	49.0165	-0.0400144	0.626409	-0.063879	0.949067	0.983892
ENSG00000049167	60.3338	0.708746	0.337118	2.10236	0.0355213	0.142867
ENSG00000049192	64.1546	0.470751	0.387038	1.21629	0.223874	0.487093
ENSG00000049239	618.511	1.16666	0.300155	3.88685	0.000101553	0.00180119
ENSG00000049245	325.997	-0.360196	0.248169	-1.45142	0.146664	0.370131
ENSG00000049246	1002.23	-0.013323	0.321816	-0.0413994	0.966977	0.990786
ENSG00000049249	18.1743	0.676538	0.580531	1.16538	0.243865	0.511562
ENSG00000049283	35.9933	0.214408	0.529451	0.404963	0.685505	0.874895
ENSG00000049323	43.6431	0.0108324	0.459936	0.0235519	0.98121	0.994887
ENSG00000049449	475.118	0.19983	0.529568	0.377346	0.705917	0.885279
ENSG00000049540	31.0619	0.8042	0.428508	1.87675	0.0605529	0.206075
ENSG00000049541	108.659	-0.301981	0.252806	-1.19451	0.232278	0.497902
ENSG00000049618	1591.21	0.323165	0.166139	1.94515	0.0517568	0.185386
ENSG00000049656	423.947	-0.0582455	0.261632	-0.222624	0.823828	0.934154
ENSG00000049759	734.964	-1.01085	0.295307	-3.42304	0.000619245	0.0073204
ENSG00000049769	76.4384	-0.67989	0.309919	-2.19377	0.028252	0.121681
ENSG00000049860	337.075	0.768471	0.198927	3.86307	0.000111969	0.00194122
ENSG00000049883	183.367	-0.0946534	0.257031	-0.368256	0.712682	0.888017
ENSG00000050030	39.0109	-0.118056	0.417058	-0.283068	0.777125	0.915393
ENSG00000050130	175.296	0.0928663	0.250364	0.370926	0.710693	0.887277
ENSG00000050165	877.221	0.774391	0.436344	1.77473	0.0759432	0.240542
ENSG00000050327	380.337	-0.178054	0.28211	-0.631153	0.527941	0.777944
ENSG00000050344	158.483	-0.368285	0.393291	-0.936418	0.349058	0.63151
ENSG00000050393	269.65	-0.976694	0.244949	-3.98734	6.68179e-05	0.00129007
ENSG00000050405	1875.71	0.922133	0.338596	2.7234	0.00646132	0.0427332
ENSG00000050426	237.468	0.188168	0.230274	0.817149	0.413844	0.689562
ENSG00000050438	117.485	-0.0127862	0.377479	-0.0338726	0.972979	0.991849
ENSG00000050555	15.1637	0.469136	0.562089	0.834631	0.403926	0.681723
ENSG00000050628	22.9841	0.303217	0.473355	0.640569	0.521803	0.773287
ENSG00000050730	65.3568	0.621256	0.434493	1.42984	0.152763	0.379879
ENSG00000050748	272.651	-0.171176	0.262214	-0.652812	0.513878	0.766616
ENSG00000050767	10.0575	0.827193	0.654247	1.26434	0.206107	0.462825
ENSG00000050820	782.692	-0.0398234	0.279192	-0.142638	0.886576	0.959702
ENSG00000051009	144.764	0.193654	0.19528	0.991675	0.321356	0.604254
ENSG00000051108	1421.04	-0.933259	0.315354	-2.9594	0.0030824	0.0246392
ENSG00000051128	168.897	-0.192622	0.350399	-0.549721	0.582511	0.813027
ENSG00000051180	13.1133	0.064267	0.565827	0.113581	0.90957	0.969254
ENSG00000051341	31.504	0.695533	0.597742	1.1636	0.244585	0.5126
ENSG00000051382	229.85	0.0217425	0.297228	0.073151	0.941686	0.980765
ENSG00000051523	268.517	-0.0359262	0.280168	-0.128231	0.897966	0.964313
ENSG00000051596	141.015	-0.684559	0.341683	-2.00349	0.0451249	0.169295
ENSG00000051620	552.717	-0.791189	0.225725	-3.50511	0.000456427	0.00582016
ENSG00000051825	231.69	0.607602	0.255568	2.37746	0.0174322	0.0867243
ENSG00000052126	206.017	0.396502	0.217109	1.82628	0.0678077	0.223062
ENSG00000052344	36.0806	-1.24451	0.344679	-3.61064	0.000305437	0.00430971
ENSG00000052723	293.776	-0.0716447	0.220084	-0.325534	0.744777	0.90248
ENSG00000052749	443.823	-0.869667	0.238721	-3.64302	0.000269459	0.00389578
ENSG00000052795	196.947	-0.68799	0.206884	-3.32548	0.000882661	0.00964312
ENSG00000052802	568.22	-1.22695	0.256877	-4.7764	1.78463e-06	6.8059e-05
ENSG00000052841	745.762	0.671811	0.230497	2.91461	0.00356129	0.0274432
ENSG00000052850	1066.56	1.45791	0.328989	4.43149	9.35843e-06	0.00026319
ENSG00000053108	36.4703	-0.169145	0.575526	-0.293897	0.768837	0.912343
ENSG00000053254	452.516	-0.0941436	0.265129	-0.355086	0.722525	0.892148
ENSG00000053328	42.4778	1.24043	0.305019	4.06671	4.76806e-05	0.000994631
ENSG00000053371	113.54	-0.311712	0.275513	-1.13139	0.257892	0.530144
ENSG00000053372	159.653	-0.571156	0.335516	-1.70232	0.0886948	0.26693
ENSG00000053438	28.6362	0.135402	0.437015	0.309834	0.756688	0.907073
ENSG00000053501	78.7539	-0.366014	0.280444	-1.30513	0.19185	0.441144
ENSG00000053524	331.092	0.156403	0.216421	0.722677	0.469878	0.734292
ENSG00000053702	41.7696	0.899361	0.238396	3.77255	0.000161587	0.00261039
ENSG00000053747	91.6997	-1.47473	0.610194	-2.41682	0.0156567	0.0808125
ENSG00000053770	491.712	-0.174935	0.202348	-0.864527	0.387299	0.66732
ENSG00000053900	194.623	0.93456	0.290804	3.21372	0.00131029	0.0129225
ENSG00000053918	22.3963	1.22379	0.547212	2.23641	0.0253252	0.11264
ENSG00000054116	348.252	-0.0885322	0.259028	-0.341786	0.732512	0.897415
ENSG00000054118	1973.56	-0.314895	0.224516	-1.40255	0.160751	0.392962
ENSG00000054148	355.305	-0.525832	0.307678	-1.70903	0.0874447	0.264557
ENSG00000054219	114.504	1.05422	0.340124	3.09952	0.00193837	0.0174347
ENSG00000054267	1707.71	-0.76129	0.188218	-4.04473	5.23829e-05	0.00107632
ENSG00000054277	171.501	-0.74649	0.300006	-2.48825	0.0128374	0.0696612
ENSG00000054282	367.743	-0.0507491	0.258234	-0.196524	0.8442	0.942523
ENSG00000054356	27.5375	-0.21047	0.601633	-0.349831	0.726466	0.894087
ENSG00000054392	61.6474	-0.165922	0.278823	-0.595079	0.55179	0.793805
ENSG00000054523	1255.8	-0.626394	0.149851	-4.1801	2.91381e-05	0.000660393
ENSG00000054598	2509.18	-0.371512	0.27923	-1.33049	0.183358	0.428618
ENSG00000054611	222.089	0.284325	0.209104	1.35973	0.173916	0.413643
ENSG00000054654	8437.75	0.282741	0.329518	0.858043	0.390869	0.670714
ENSG00000054690	1966.63	1.31245	0.263048	4.98937	6.05759e-07	2.81969e-05
ENSG00000054793	352.174	0.264786	0.241687	1.09557	0.273267	0.547689
ENSG00000054938	25.1995	1.45099	0.549823	2.63902	0.00831461	0.0509296
ENSG00000054965	942.615	0.0856716	0.220058	0.389314	0.697044	0.881675
ENSG00000054967	167.405	-1.38051	0.292221	-4.7242	2.31018e-06	8.43164e-05
ENSG00000054983	345.659	0.760949	0.2932	2.59533	0.00945007	0.0559788
ENSG00000055044	421.864	-0.713419	0.208847	-3.41598	0.000635523	0.00747872
ENSG00000055070	706.358	-0.389023	0.216424	-1.7975	0.072256	0.232693
ENSG00000055118	16.1726	0.753182	0.666433	1.13017	0.258405	0.530815
ENSG00000055130	615.116	-0.677684	0.219816	-3.08297	0.00204947	0.0181818
ENSG00000055147	189.199	0.162216	0.211228	0.767967	0.442507	0.713425
ENSG00000055163	617.619	-0.10105	0.265932	-0.379984	0.703958	0.884721
ENSG00000055208	1284.61	-0.74808	0.253882	-2.94656	0.00321325	0.0253398
ENSG00000055211	379.106	-0.099835	0.217129	-0.459796	0.645663	0.851756
ENSG00000055332	1068.43	0.220989	0.274376	0.805424	0.420575	0.695138
ENSG00000055483	636.46	-0.559122	0.18606	-3.00506	0.00265525	0.0220251
ENSG00000055609	3167.75	-0.389047	0.227016	-1.71374	0.0865757	0.262702
ENSG00000055732	63.2227	2.12487	0.566175	3.75303	0.000174709	0.00277327
ENSG00000055813	43.7394	0.382317	0.347365	1.10062	0.271062	0.545223
ENSG00000055917	1084.92	-0.275522	0.210611	-1.3082	0.190806	0.439736
ENSG00000055950	187.251	-0.275973	0.24417	-1.13025	0.258371	0.53079
ENSG00000055955	26.011	0.502698	0.455554	1.10349	0.269816	0.543863
ENSG00000055957	9.22319	0.425127	0.834871	0.509214	0.610603	0.830589
ENSG00000056050	84.6534	0.210678	0.277199	0.760023	0.447241	0.717417
ENSG00000056097	1429.08	-0.534471	0.266029	-2.00907	0.0445296	0.167639
ENSG00000056277	81.7814	0.130751	0.228489	0.572243	0.567157	0.804146
ENSG00000056291	14.6159	-0.203198	0.618851	-0.328347	0.742649	0.901717
ENSG00000056487	35.2428	-0.00351896	0.366008	-0.00961441	0.992329	0.998122
ENSG00000056558	90.4608	0.841103	0.221063	3.80481	0.000141915	0.00234957
ENSG00000056586	1051.04	-0.239829	0.241076	-0.994829	0.319819	0.602698
ENSG00000056736	64.9355	0.118047	0.315921	0.373658	0.708659	0.886275
ENSG00000056972	368.751	-0.689203	0.323997	-2.12719	0.0334045	0.136522
ENSG00000056998	77.5572	0.862377	0.441167	1.95477	0.0506108	0.182536
ENSG00000057019	473.716	0.625055	0.323308	1.93331	0.0531977	0.188573
ENSG00000057252	231.53	0.354022	0.263917	1.34141	0.179786	0.422836
ENSG00000057294	105.614	0.900331	0.472044	1.9073	0.0564816	0.196353
ENSG00000057468	9.27104	0.974817	0.478412	2.03761	0.0415889	0.159991
ENSG00000057593	14.5919	1.23216	0.596943	2.06412	0.0390066	0.152801
ENSG00000057608	1304.24	-0.407924	0.243333	-1.6764	0.0936597	0.277232
ENSG00000057657	50.6489	-0.0198542	0.522128	-0.0380255	0.969667	0.9915
ENSG00000057663	167.256	0.101423	0.262579	0.386258	0.699306	0.882406
ENSG00000057704	275.521	0.361475	0.297146	1.21649	0.223798	0.48697
ENSG00000057757	272.835	-1.21757	0.239373	-5.08649	3.64753e-07	1.84519e-05
ENSG00000057935	296.611	0.180497	0.242903	0.743084	0.457431	0.724945
ENSG00000058056	80.6949	0.0490725	0.275397	0.178189	0.858575	0.949061
ENSG00000058063	1385.9	0.273271	0.265956	1.02751	0.304181	0.584815
ENSG00000058085	984.082	-0.90316	0.780444	-1.15724	0.247175	0.515978
ENSG00000058091	833.343	-0.0877522	0.256781	-0.34174	0.732546	0.897415
ENSG00000058262	1404.25	-0.179621	0.237352	-0.756772	0.449187	0.719161
ENSG00000058272	1062.41	-0.396124	0.188428	-2.10226	0.0355307	0.142867
ENSG00000058335	48.058	-0.21639	0.434314	-0.498234	0.618319	0.835122
ENSG00000058404	14.3522	-0.168218	0.570948	-0.294629	0.768278	0.912115
ENSG00000058453	332.64	1.19564	0.251701	4.75025	2.03161e-06	7.57197e-05
ENSG00000058600	395.792	-0.0695624	0.256004	-0.271724	0.785834	0.91887
ENSG00000058668	1387.94	0.992096	0.199854	4.96411	6.90171e-07	3.15456e-05
ENSG00000058673	1029.56	-0.308167	0.23533	-1.30951	0.190362	0.43911
ENSG00000058729	213.867	-0.486753	0.290316	-1.67663	0.0936151	0.277133
ENSG00000058799	92.8721	0.120841	0.289752	0.417049	0.676642	0.86946
ENSG00000058804	146.785	0.0783223	0.264836	0.295738	0.76743	0.911811
ENSG00000058866	105.529	0.269173	0.493697	0.545219	0.585603	0.815013
ENSG00000059122	286.378	0.523649	0.332932	1.57284	0.115756	0.318669
ENSG00000059145	137.699	-0.613268	0.306367	-2.00174	0.0453122	0.169885
ENSG00000059377	40.587	1.07562	0.476262	2.25845	0.0239174	0.107898
ENSG00000059378	108.409	1.09449	0.31258	3.50147	0.000462705	0.0058668
ENSG00000059573	444.507	0.0245772	0.237298	0.103571	0.91751	0.971722
ENSG00000059588	233.56	0.775271	0.346565	2.23701	0.0252856	0.112545
ENSG00000059691	205.052	-0.085155	0.248003	-0.343363	0.731326	0.896727
ENSG00000059728	298.581	-1.6651	0.314558	-5.29346	1.20025e-07	7.31913e-06
ENSG00000059758	371.775	-1.29388	0.392797	-3.29401	0.000987701	0.0104703
ENSG00000059769	187.084	-0.756122	0.212154	-3.56402	0.000365219	0.00491938
ENSG00000059804	1625.03	-0.563084	0.369761	-1.52283	0.127801	0.339426
ENSG00000059915	32.6087	-0.646627	0.376408	-1.71789	0.085817	0.261237
ENSG00000060069	244.77	-0.35483	0.208138	-1.70478	0.0882361	0.265939
ENSG00000060138	1159.21	-0.843905	0.29058	-2.90421	0.00368181	0.0280734
ENSG00000060140	10.358	0.513454	0.784622	0.654396	0.512856	0.766244
ENSG00000060237	3345.29	-0.161616	0.187954	-0.859869	0.389861	0.669823
ENSG00000060339	1049.73	-0.364305	0.282434	-1.28988	0.197093	0.449449
ENSG00000060491	248.914	-0.345129	0.30705	-1.12401	0.261007	0.534023
ENSG00000060558	19.3932	-0.872569	0.60515	-1.4419	0.149329	0.374479
ENSG00000060642	85.4588	0.216488	0.26583	0.814384	0.415425	0.690814
ENSG00000060656	1592.06	1.02108	0.26206	3.89634	9.76575e-05	0.00174593
ENSG00000060688	179.553	-0.262419	0.234249	-1.12025	0.262605	0.535558
ENSG00000060709	213.88	0.717232	0.399618	1.7948	0.0726863	0.233498
ENSG00000060718	15.1439	0.507849	0.55741	0.911087	0.362249	0.644099
ENSG00000060749	511.055	-0.18711	0.217797	-0.859099	0.390286	0.670041
ENSG00000060762	224.223	-1.46365	0.34206	-4.27892	1.87805e-05	0.000469721
ENSG00000060971	371.691	-0.308442	0.230649	-1.33728	0.181132	0.425189
ENSG00000060982	90.5171	1.50762	0.654748	2.30259	0.021302	0.0997528
ENSG00000061273	939.537	0.660135	0.380269	1.73597	0.0825695	0.254209
ENSG00000061337	140.228	1.04075	0.434254	2.39663	0.0165466	0.0838078
ENSG00000061455	102.356	1.576	0.347492	4.53534	5.75096e-06	0.000178215
ENSG00000061656	82.7925	0.516408	0.241695	2.13661	0.0326298	0.134203
ENSG00000061676	1303.46	-0.0875732	0.23922	-0.366078	0.714307	0.888594
ENSG00000061794	139.019	-0.505307	0.175274	-2.88296	0.00393953	0.029455
ENSG00000061918	10.6481	-0.394409	0.594888	-0.662998	0.507332	0.762111
ENSG00000061936	661.859	0.185467	0.208435	0.889811	0.373567	0.654753
ENSG00000061938	479.385	0.267853	0.239188	1.11985	0.262779	0.535652
ENSG00000061987	865.386	0.226717	0.23836	0.951153	0.341527	0.623635
ENSG00000062038	35.9477	-0.24539	0.460028	-0.533423	0.59374	0.820197
ENSG00000062194	696.993	-0.895163	0.211438	-4.23369	2.29886e-05	0.000552533
ENSG00000062282	42.9893	-0.00290807	0.443698	-0.00655416	0.994771	0.998495
ENSG00000062370	147.581	0.460133	0.251407	1.83023	0.067215	0.221591
ENSG00000062485	909.007	-0.608193	0.173599	-3.50343	0.00045931	0.00583968
ENSG00000062582	302.393	-3.00501	0.372033	-8.07727	6.62318e-16	5.32451e-13
ENSG00000062598	289.379	-0.127139	0.249772	-0.50902	0.610738	0.830637
ENSG00000062650	920.824	-0.864028	0.211573	-4.08384	4.42981e-05	0.000934355
ENSG00000062716	753.879	-0.0584451	0.410794	-0.142274	0.886864	0.959753
ENSG00000062725	425.763	-0.635581	0.266888	-2.38145	0.0172447	0.0862268
ENSG00000062822	86.2914	0.0472949	0.246097	0.19218	0.847601	0.943526
ENSG00000063015	17.5872	0.648883	0.464109	1.39813	0.162075	0.395101
ENSG00000063046	3808.96	-0.664183	0.265418	-2.5024	0.0123354	0.0677883
ENSG00000063127	38.5246	0.0647593	0.36698	0.176465	0.859928	0.949498
ENSG00000063169	191.329	0.123627	0.329761	0.374898	0.707736	0.885695
ENSG00000063176	95.2998	0.115914	0.236053	0.491052	0.62339	0.838303
ENSG00000063177	1545.08	-0.75969	0.278295	-2.7298	0.0063372	0.0420931
ENSG00000063180	326.519	0.125454	0.282164	0.444614	0.656599	0.857596
ENSG00000063241	257.422	-0.0787765	0.287929	-0.273597	0.784394	0.918242
ENSG00000063244	778.883	-0.294516	0.270722	-1.08789	0.276644	0.551899
ENSG00000063245	517.857	-0.240096	0.280423	-0.856194	0.391891	0.671195
ENSG00000063322	517.851	-0.315707	0.329773	-0.957349	0.338391	0.620514
ENSG00000063438	10.0053	-0.364053	0.54115	-0.67274	0.501113	0.757852
ENSG00000063587	187.523	0.283531	0.232292	1.22058	0.222245	0.484876
ENSG00000063601	168.333	-0.575752	0.268369	-2.14537	0.0319231	0.132311
ENSG00000063660	737.714	-0.609878	0.292821	-2.08277	0.0372725	0.147716
ENSG00000063761	67.4899	0.307239	0.362029	0.848658	0.396072	0.674335
ENSG00000063854	356.715	-0.349057	0.275802	-1.26561	0.205654	0.46225
ENSG00000063978	640.12	-0.635878	0.314052	-2.02475	0.0428928	0.163526
ENSG00000064012	111.31	0.415422	0.292026	1.42255	0.154867	0.383293
ENSG00000064042	541.967	-0.339937	0.373057	-0.91122	0.36218	0.644099
ENSG00000064102	175.537	0.338287	0.248164	1.36316	0.172831	0.412093
ENSG00000064115	264.518	0.435936	0.290897	1.49859	0.13398	0.349912
ENSG00000064195	17.3077	-1.16979	0.5614	-2.0837	0.0371876	0.147576
ENSG00000064199	99.4445	-0.161806	0.236766	-0.683399	0.494355	0.753739
ENSG00000064201	10.3088	0.135499	0.495256	0.273594	0.784397	0.918242
ENSG00000064205	17.4513	0.402653	0.475649	0.846533	0.397255	0.675299
ENSG00000064225	22.9335	0.233436	0.501959	0.46505	0.641896	0.849607
ENSG00000064270	30.8125	0.608649	0.458624	1.32712	0.184469	0.430113
ENSG00000064300	12.2317	0.0169639	0.477062	0.0355591	0.971634	0.991804
ENSG00000064309	6791.22	1.53197	0.297571	5.14824	2.62937e-07	1.42681e-05
ENSG00000064313	308.525	-0.259374	0.271836	-0.954154	0.340006	0.622356
ENSG00000064393	3513.68	-0.160798	0.289465	-0.5555	0.578553	0.810994
ENSG00000064419	327.039	-0.275683	0.213485	-1.29135	0.196582	0.448795
ENSG00000064489	23.4337	0.712284	0.597579	1.19195	0.233281	0.499098
ENSG00000064490	78.7035	-0.00313019	0.267827	-0.0116874	0.990675	0.997566
ENSG00000064545	47.11	0.479512	0.292512	1.63929	0.101153	0.291874
ENSG00000064547	44.291	0.892203	0.249083	3.58195	0.000341035	0.00465788
ENSG00000064601	617.974	1.14857	0.25107	4.57469	4.76931e-06	0.000152792
ENSG00000064607	751.749	0.0144768	0.219167	0.0660537	0.947335	0.983282
ENSG00000064651	912.903	-0.602389	0.341055	-1.76625	0.0773535	0.243165
ENSG00000064652	108.811	-0.0177572	0.370782	-0.0478912	0.961803	0.989063
ENSG00000064655	97.9216	-0.27224	0.524035	-0.519507	0.603407	0.82682
ENSG00000064666	741.886	0.22545	0.332366	0.67832	0.497569	0.756253
ENSG00000064687	343.438	0.529625	0.24039	2.20319	0.0275812	0.119649
ENSG00000064692	21.9533	-0.542269	0.49003	-1.1066	0.268465	0.542434
ENSG00000064703	252.065	-0.537192	0.202382	-2.65434	0.0079463	0.0493484
ENSG00000064726	527.51	-0.536373	0.270656	-1.98175	0.0475069	0.175338
ENSG00000064763	363.82	-0.333029	0.29081	-1.14518	0.252135	0.522553
ENSG00000064787	40.9108	-0.88449	0.493416	-1.79258	0.0730394	0.234291
ENSG00000064886	25.5096	-0.0444953	0.449228	-0.0990483	0.9211	0.972904
ENSG00000064932	491.907	0.674533	0.337402	1.9992	0.0455869	0.170577
ENSG00000064933	108.393	0.315333	0.297209	1.06098	0.288699	0.567331
ENSG00000064961	372.182	-0.136453	0.280756	-0.486021	0.626952	0.839982
ENSG00000064989	19.2125	-0.154851	0.501424	-0.308822	0.757457	0.907446
ENSG00000064995	170.67	-0.64995	0.242199	-2.68354	0.00728482	0.0463264
ENSG00000064999	395.73	0.371541	0.218666	1.69912	0.0892958	0.268181
ENSG00000065000	1646.6	-0.0656696	0.244024	-0.269111	0.787844	0.919406
ENSG00000065029	210.341	0.988652	0.316401	3.12468	0.00177998	0.0163017
ENSG00000065054	2130.54	-0.331674	0.378199	-0.876984	0.380495	0.661033
ENSG00000065057	56.8489	-0.358251	0.333046	-1.07568	0.28207	0.558833
ENSG00000065060	413.381	0.153678	0.342408	0.448816	0.653565	0.855978
ENSG00000065135	592.185	-0.982886	0.20114	-4.88659	1.026e-06	4.40356e-05
ENSG00000065150	1250.68	-0.243275	0.286514	-0.849084	0.395835	0.674257
ENSG00000065154	318.66	-0.651727	0.212791	-3.06276	0.00219308	0.0190858
ENSG00000065183	364.708	-0.57586	0.338221	-1.70262	0.08864	0.26685
ENSG00000065243	581.551	0.0220004	0.210389	0.10457	0.916717	0.971689
ENSG00000065268	80.4942	0.134017	0.345175	0.388257	0.697826	0.881894
ENSG00000065308	549.066	0.991084	0.357197	2.77461	0.00552675	0.0380009
ENSG00000065320	3985.83	0.751434	0.270547	2.77747	0.00547844	0.0377953
ENSG00000065325	18.9802	0.0373973	0.524137	0.0713502	0.943119	0.981277
ENSG00000065328	17.8551	0.353855	0.709179	0.498965	0.617804	0.834792
ENSG00000065357	274.536	-0.294218	0.259618	-1.13327	0.2571	0.529128
ENSG00000065361	387.182	0.461824	0.279851	1.65025	0.0988925	0.287742
ENSG00000065371	12.4306	-0.0109099	0.707117	-0.0154286	0.98769	0.996737
ENSG00000065413	191.855	-0.690498	0.35531	-1.94337	0.0519715	0.185803
ENSG00000065427	680.982	-0.838668	0.207784	-4.03624	5.43148e-05	0.00110587
ENSG00000065457	147.599	-0.42825	0.265633	-1.61218	0.106922	0.302461
ENSG00000065485	44.8135	0.807745	0.400019	2.01927	0.0434596	0.164769
ENSG00000065491	161.269	-0.495335	0.250446	-1.97781	0.0479497	0.176286
ENSG00000065518	204.25	-0.633753	0.203745	-3.11052	0.0018676	0.0169155
ENSG00000065526	2793.62	-0.702334	0.244528	-2.8722	0.00407628	0.0302297
ENSG00000065534	199.062	0.302251	0.288182	1.04882	0.294261	0.573444
ENSG00000065548	736.582	-0.755479	0.234276	-3.22474	0.00126085	0.0125708
ENSG00000065559	353.093	-0.622099	0.229844	-2.70662	0.00679725	0.0443008
ENSG00000065600	41.1761	-0.0377076	0.398728	-0.0945697	0.924657	0.974289
ENSG00000065609	13.7415	0.710129	0.640778	1.10823	0.267763	0.541459
ENSG00000065613	1506.58	-0.960538	0.229343	-4.18821	2.81163e-05	0.000647359
ENSG00000065615	158.103	-0.30724	0.332808	-0.923175	0.355916	0.638581
ENSG00000065618	563.715	-2.89755	0.528115	-5.48658	4.09793e-08	3.05264e-06
ENSG00000065621	126.127	-0.600371	0.338996	-1.77103	0.0765564	0.241739
ENSG00000065665	100.397	0.00878206	0.241184	0.0364123	0.970954	0.991799
ENSG00000065675	38.5931	0.367814	0.356409	1.032	0.302072	0.582533
ENSG00000065717	11.9028	-0.941335	0.641732	-1.46687	0.142412	0.363524
ENSG00000065802	245.324	0.119031	0.271807	0.437926	0.66144	0.860156
ENSG00000065809	825.205	-0.500713	0.33079	-1.51369	0.130105	0.343545
ENSG00000065833	312.387	-1.41679	0.29642	-4.77965	1.75597e-06	6.70699e-05
ENSG00000065882	376.085	0.737884	0.228391	3.23079	0.00123449	0.012373
ENSG00000065883	1155.01	-0.446698	0.19675	-2.27038	0.0231843	0.105559
ENSG00000065911	171.75	-1.40039	0.430403	-3.25368	0.0011392	0.0116451
ENSG00000065923	1929.67	-0.227236	0.246488	-0.921895	0.356583	0.639191
ENSG00000065970	366.771	-0.587786	0.211147	-2.78377	0.00537308	0.0372468
ENSG00000065978	3656.49	-0.766747	0.260355	-2.945	0.00322952	0.0254437
ENSG00000065989	36.6463	0.93611	0.493117	1.89835	0.0576499	0.199195
ENSG00000066027	110.325	-0.295832	0.187899	-1.57442	0.11539	0.318089
ENSG00000066032	17.584	-0.19149	0.652228	-0.293594	0.769069	0.912438
ENSG00000066044	408.018	-0.851739	0.261172	-3.26122	0.00110935	0.0114059
ENSG00000066056	15.527	0.162398	0.439424	0.369571	0.711702	0.887727
ENSG00000066084	1719.88	0.0801321	0.26546	0.301861	0.762758	0.909678
ENSG00000066117	325.122	-0.0708555	0.226441	-0.312909	0.75435	0.906004
ENSG00000066135	335.062	0.0608105	0.198633	0.306145	0.759495	0.908473
ENSG00000066136	278.967	0.0799915	0.282066	0.283592	0.776723	0.915161
ENSG00000066185	20.1013	-0.441667	0.46634	-0.947092	0.343592	0.625812
ENSG00000066230	43.0316	0.450881	0.301278	1.49656	0.134507	0.350807
ENSG00000066248	22.0565	-0.296612	0.590469	-0.502333	0.615434	0.833253
ENSG00000066279	29.8391	-0.15334	0.494211	-0.310272	0.756354	0.907001
ENSG00000066294	85.7505	1.03315	0.539897	1.9136	0.055671	0.194623
ENSG00000066322	134.888	-0.107289	0.32048	-0.334776	0.737794	0.899728
ENSG00000066336	35.9583	1.60447	0.388219	4.1329	3.58219e-05	0.000787954
ENSG00000066379	63.685	-0.606717	0.288534	-2.10276	0.0354872	0.142783
ENSG00000066382	34.671	-0.108092	0.464929	-0.232491	0.816156	0.930915
ENSG00000066405	34.5074	0.82937	0.415297	1.99705	0.0458194	0.171135
ENSG00000066422	450.664	-0.893654	0.21123	-4.23071	2.32956e-05	0.000558822
ENSG00000066427	233.634	0.346869	0.202428	1.71355	0.0866119	0.262777
ENSG00000066455	469.257	-0.380685	0.212347	-1.79275	0.0730134	0.234244
ENSG00000066468	2299.44	0.891667	0.265318	3.36075	0.000777309	0.00869655
ENSG00000066557	86.1013	-0.352023	0.236142	-1.49073	0.136033	0.35344
ENSG00000066583	69.3651	-1.07622	0.241242	-4.46117	8.15135e-06	0.000236812
ENSG00000066629	57.3925	0.912935	0.401098	2.27609	0.0228406	0.104475
ENSG00000066651	194.584	0.0352655	0.249323	0.141445	0.887518	0.95983
ENSG00000066654	535.064	-0.385265	0.2265	-1.70095	0.0889524	0.267476
ENSG00000066697	146.767	-0.490652	0.295333	-1.66135	0.0966422	0.283311
ENSG00000066739	841.377	0.328333	0.252732	1.29914	0.193897	0.444856
ENSG00000066777	732.719	-0.179652	0.213354	-0.842035	0.399768	0.678012
ENSG00000066813	44.1482	0.0833302	0.545893	0.152649	0.878675	0.956521
ENSG00000066827	137.329	-0.343452	0.255969	-1.34177	0.179671	0.422686
ENSG00000066855	149.166	0.0165881	0.255379	0.0649549	0.94821	0.983513
ENSG00000066923	101.549	1.03086	0.271657	3.79471	0.000147819	0.00242778
ENSG00000066926	251.629	-0.485345	0.309073	-1.57033	0.116339	0.319774
ENSG00000066933	1054.18	0.659363	0.191989	3.43439	0.000593894	0.00709907
ENSG00000067048	1213.74	-1.66292	1.23366	-1.34796	0.177672	0.419724
ENSG00000067057	3741.28	-0.0564769	0.253409	-0.222868	0.823638	0.934154
ENSG00000067064	1102.69	-1.98911	0.267049	-7.44847	9.44267e-14	4.30796e-11
ENSG00000067066	548.138	0.480091	0.279518	1.71757	0.0858755	0.261318
ENSG00000067082	323.403	-0.904383	0.312734	-2.89186	0.00382964	0.0288734
ENSG00000067113	45.2523	-1.02481	0.357035	-2.87032	0.00410055	0.0303458
ENSG00000067141	832.235	0.997112	0.250161	3.98588	6.72313e-05	0.00129703
ENSG00000067167	852.515	0.83941	0.24133	3.47827	0.000504668	0.00629838
ENSG00000067177	444.663	-0.10854	0.251328	-0.431863	0.665841	0.862563
ENSG00000067182	517.911	0.290424	0.273563	1.06163	0.288402	0.567063
ENSG00000067191	137.77	0.272592	0.209206	1.30298	0.192581	0.442471
ENSG00000067208	513.839	-0.244305	0.161475	-1.51296	0.13029	0.343848
ENSG00000067221	93.7601	0.0523143	0.267945	0.195243	0.845203	0.942959
ENSG00000067225	14631.5	-0.68658	0.221493	-3.09978	0.00193666	0.0174257
ENSG00000067248	437.316	-0.164026	0.237159	-0.691628	0.489171	0.749603
ENSG00000067334	1037.64	-1.75637	0.28742	-6.11084	9.91103e-10	1.1969e-07
ENSG00000067365	144.305	-0.088841	0.194391	-0.457021	0.647656	0.852826
ENSG00000067369	1524.82	0.0521897	0.160492	0.325186	0.74504	0.902578
ENSG00000067445	240.173	0.117354	0.252001	0.465689	0.641438	0.849458
ENSG00000067533	269.781	-0.694572	0.386328	-1.79788	0.0721958	0.232602
ENSG00000067560	1657.94	-0.376081	0.201288	-1.86837	0.0617099	0.208658
ENSG00000067596	513.182	-0.394613	0.246758	-1.59919	0.109778	0.307538
ENSG00000067601	28.5022	-0.079993	0.37802	-0.211611	0.832411	0.937818
ENSG00000067606	157.706	-0.204683	0.28837	-0.709792	0.477833	0.740511
ENSG00000067646	139.122	-0.488818	1.36011	-0.359395	0.719299	0.890456
ENSG00000067704	726.351	0.0834871	0.268706	0.3107	0.756029	0.906959
ENSG00000067715	39.0287	0.358009	0.495085	0.723126	0.469602	0.734175
ENSG00000067798	59.2551	0.36738	0.455522	0.806504	0.419952	0.694487
ENSG00000067829	168.44	-0.332045	0.278989	-1.19017	0.233978	0.499716
ENSG00000067836	72.5098	0.412448	0.458438	0.899682	0.368289	0.649662
ENSG00000067840	75.3317	-0.580535	0.487713	-1.19032	0.23392	0.499716
ENSG00000067842	15.8528	0.579522	0.600086	0.965731	0.334179	0.617275
ENSG00000067900	1365.95	-0.3107	0.194503	-1.5974	0.110176	0.308165
ENSG00000067955	174.271	-0.19337	0.284043	-0.680775	0.496014	0.7551
ENSG00000067992	742.251	0.571949	0.266802	2.14372	0.032055	0.132762
ENSG00000068001	259.543	0.342913	0.284407	1.20571	0.227929	0.49233
ENSG00000068024	372.41	1.05824	0.24055	4.39924	1.08628e-05	0.000298014
ENSG00000068028	152.727	-1.06388	0.209921	-5.06797	4.02084e-07	1.99713e-05
ENSG00000068078	106.125	-2.19344	0.567014	-3.86841	0.000109547	0.00191144
ENSG00000068079	67.4695	0.722284	0.293618	2.45994	0.0138958	0.0738912
ENSG00000068097	218.27	0.808107	0.24364	3.31681	0.000910506	0.0098891
ENSG00000068120	434.968	-0.338748	0.303636	-1.11564	0.264577	0.538065
ENSG00000068137	148.294	-0.679574	0.333889	-2.03533	0.0418181	0.160672
ENSG00000068305	450.173	-0.74547	0.236463	-3.15258	0.00161832	0.0152113
ENSG00000068308	446.156	-0.681458	0.215135	-3.16758	0.00153711	0.0146549
ENSG00000068323	730.182	-1.02384	0.234901	-4.35859	1.30904e-05	0.000349398
ENSG00000068354	99.8707	-0.583197	0.236345	-2.46757	0.0136034	0.0726341
ENSG00000068366	517.351	-0.0877547	0.369311	-0.237618	0.812178	0.92903
ENSG00000068383	62.4485	0.163332	0.260333	0.627395	0.530401	0.780023
ENSG00000068394	194.286	-0.39036	0.257521	-1.51584	0.12956	0.342375
ENSG00000068400	656.431	0.188077	0.228422	0.823373	0.410296	0.686828
ENSG00000068438	158.37	-0.250721	0.265256	-0.945203	0.344555	0.626733
ENSG00000068489	18.0575	-0.536324	0.73658	-0.728127	0.466536	0.73225
ENSG00000068615	21.8264	0.410791	0.480646	0.854663	0.392738	0.671864
ENSG00000068650	566.935	1.6109	0.394218	4.08631	4.38296e-05	0.000926059
ENSG00000068654	1008.15	0.230235	0.257754	0.893235	0.371731	0.653068
ENSG00000068697	1496.14	0.655957	0.220611	2.97336	0.00294556	0.0238625
ENSG00000068724	403.595	0.754301	0.333396	2.26248	0.0236679	0.10709
ENSG00000068745	611.293	-0.807368	0.159302	-5.06817	4.0165e-07	1.99713e-05
ENSG00000068781	29.8103	0.182122	0.637703	0.285591	0.775191	0.914768
ENSG00000068784	181.475	0.631693	0.263265	2.39945	0.0164195	0.0833014
ENSG00000068796	433.635	-0.385964	0.232987	-1.65659	0.0976021	0.285008
ENSG00000068831	56.6121	1.03274	0.26644	3.87606	0.00010616	0.00187346
ENSG00000068878	958.231	-1.06373	0.196694	-5.40805	6.37147e-08	4.4092e-06
ENSG00000068885	244.253	0.652344	0.233214	2.7972	0.00515482	0.03616
ENSG00000068903	276.529	-0.258809	0.20814	-1.24344	0.213707	0.472993
ENSG00000068912	467.572	0.213823	0.236933	0.90246	0.366813	0.648269
ENSG00000068971	197.011	-0.0631051	0.384056	-0.164312	0.869485	0.952889
ENSG00000068976	40.1036	0.67922	0.444362	1.52853	0.126381	0.33678
ENSG00000069011	278.805	-0.0636811	0.335269	-0.18994	0.849356	0.944708
ENSG00000069018	18.3098	-0.626947	0.603465	-1.03891	0.298845	0.578756
ENSG00000069020	403.09	-0.651775	0.242018	-2.69308	0.00707953	0.0453961
ENSG00000069122	29.2097	-0.802476	0.66092	-1.21418	0.224679	0.488103
ENSG00000069188	42.6298	0.303472	0.463364	0.654932	0.512512	0.766083
ENSG00000069248	300.736	0.15379	0.209984	0.732393	0.463929	0.729844
ENSG00000069275	2923.99	-0.11118	0.220494	-0.504233	0.614097	0.832705
ENSG00000069329	604.601	0.156423	0.20677	0.756507	0.449345	0.719303
ENSG00000069345	1122.09	-1.11374	0.254201	-4.38133	1.17956e-05	0.000319858
ENSG00000069399	337.826	-0.488117	0.413483	-1.1805	0.237801	0.504345
ENSG00000069424	380.088	0.220266	0.219188	1.00491	0.314938	0.597337
ENSG00000069431	22.2942	0.371832	0.604899	0.614701	0.538752	0.785786
ENSG00000069493	186.304	1.69603	0.378377	4.48239	7.38129e-06	0.000217779
ENSG00000069509	116.561	-0.507519	0.320572	-1.58317	0.113383	0.314208
ENSG00000069535	261.186	-0.884569	0.356005	-2.48471	0.0129656	0.0702438
ENSG00000069667	2959.72	-0.107032	0.234703	-0.456031	0.648368	0.853334
ENSG00000069702	6887.46	0.367949	0.217853	1.68898	0.0912235	0.271784
ENSG00000069812	37.9986	-1.16458	0.594292	-1.9596	0.0500423	0.181194
ENSG00000069849	1006.85	-0.75219	0.264903	-2.83949	0.00451859	0.0326643
ENSG00000069869	128.414	0.682902	0.290175	2.35341	0.018602	0.0909645
ENSG00000069943	72.7187	0.802474	0.263914	3.04066	0.00236058	0.0201648
ENSG00000069956	558.201	-1.22163	0.233009	-5.24281	1.58145e-07	9.25431e-06
ENSG00000069966	503.903	-0.591682	0.247787	-2.38786	0.0169466	0.0852209
ENSG00000069974	78.6102	-0.213066	0.321935	-0.66183	0.50808	0.762584
ENSG00000069998	115.258	-0.228524	0.271678	-0.841157	0.40026	0.678511
ENSG00000070010	360.567	-0.319488	0.243358	-1.31283	0.18924	0.437402
ENSG00000070018	1462.01	0.521173	0.237329	2.196	0.0280923	0.121269
ENSG00000070047	674.53	-0.0937448	0.218202	-0.429623	0.66747	0.863327
ENSG00000070061	423.643	0.484475	0.214625	2.25731	0.0239887	0.10814
ENSG00000070081	736.977	0.634515	0.236394	2.68414	0.00727158	0.0462662
ENSG00000070087	788.772	-0.400738	0.235692	-1.70027	0.0890808	0.267829
ENSG00000070159	91.4848	0.317377	0.403327	0.786897	0.431342	0.704562
ENSG00000070182	1765.96	1.064	0.249383	4.26651	1.98552e-05	0.000490133
ENSG00000070190	28.8923	-1.176	0.511962	-2.29704	0.0216164	0.100688
ENSG00000070193	6912.22	0.471849	0.291741	1.61735	0.105802	0.300633
ENSG00000070214	332.437	0.551178	0.198891	2.77125	0.00558408	0.0383235
ENSG00000070269	112.122	0.438312	0.249301	1.75816	0.0787197	0.246171
ENSG00000070366	905.383	0.0149817	0.186671	0.0802575	0.936032	0.977993
ENSG00000070367	520.423	0.0230352	0.216481	0.106408	0.915259	0.971282
ENSG00000070371	100.585	0.121562	0.302513	0.401839	0.687802	0.875947
ENSG00000070404	169.433	0.925276	0.518903	1.78314	0.0745639	0.237644
ENSG00000070413	540.231	0.402247	0.307959	1.30617	0.191495	0.440739
ENSG00000070423	121.107	-0.796916	0.23946	-3.32797	0.000874808	0.00958283
ENSG00000070444	456.713	0.432013	0.299201	1.44389	0.14877	0.373419
ENSG00000070476	328.512	0.219543	0.206497	1.06318	0.287702	0.566166
ENSG00000070495	566.52	-2.17604	0.384154	-5.66449	1.47459e-08	1.24839e-06
ENSG00000070501	640.736	-0.742678	0.334202	-2.22224	0.0262671	0.115412
ENSG00000070526	12.5615	-0.599624	0.58819	-1.01944	0.307994	0.589203
ENSG00000070540	255.007	0.562086	0.278006	2.02184	0.0431924	0.164307
ENSG00000070601	918.324	-0.465243	0.418834	-1.11081	0.266652	0.5401
ENSG00000070610	928.543	-0.226183	0.209874	-1.07771	0.281163	0.557708
ENSG00000070614	742.136	1.12767	0.322498	3.49668	0.000471091	0.00596699
ENSG00000070669	138.331	-0.675407	0.301083	-2.24326	0.0248802	0.111263
ENSG00000070718	352.522	0.239599	0.193985	1.23514	0.216778	0.477413
ENSG00000070729	21.6518	-0.0767257	0.596076	-0.128718	0.897581	0.964157
ENSG00000070731	47.9769	0.159693	0.400052	0.399181	0.68976	0.876601
ENSG00000070748	48.1835	0.479163	0.607049	0.789331	0.429919	0.703379
ENSG00000070756	3125.7	-0.581967	0.190367	-3.05708	0.00223503	0.0193541
ENSG00000070759	116.133	-0.329525	0.195723	-1.68362	0.0922542	0.274092
ENSG00000070761	213.273	-0.900326	0.328562	-2.7402	0.00614022	0.0412057
ENSG00000070770	438.868	-0.514264	0.286844	-1.79283	0.0729999	0.234231
ENSG00000070778	362.144	0.665055	0.252842	2.63032	0.0085305	0.0518907
ENSG00000070785	120.418	-0.345741	0.236642	-1.46103	0.144007	0.365597
ENSG00000070808	21.8667	1.00299	0.579907	1.72957	0.0837069	0.256493
ENSG00000070814	382.196	0.183773	0.235815	0.779312	0.435796	0.70759
ENSG00000070831	771.662	-0.740797	0.22111	-3.35035	0.000807082	0.00894363
ENSG00000070882	191.257	0.760593	0.303306	2.50767	0.0121529	0.0670545
ENSG00000070915	15.8476	-0.148975	0.678593	-0.219535	0.826233	0.934928
ENSG00000070950	205.155	-0.0842576	0.243827	-0.345564	0.729671	0.896099
ENSG00000070961	507.219	-0.181523	0.279092	-0.650404	0.515431	0.767962
ENSG00000071051	371.519	-0.390365	0.227039	-1.71937	0.0855464	0.260574
ENSG00000071054	2882.32	-0.827546	0.402242	-2.05733	0.0396543	0.15443
ENSG00000071073	216.024	0.0604819	0.210932	0.286736	0.774315	0.914437
ENSG00000071082	1791.46	-0.604839	0.213276	-2.83595	0.00456896	0.0329704
ENSG00000071127	2494.29	-0.566805	0.277191	-2.04482	0.0408729	0.157977
ENSG00000071189	613.656	0.0546023	0.209058	0.261182	0.793952	0.921893
ENSG00000071205	121.654	0.36799	0.223762	1.64456	0.10006	0.289874
ENSG00000071242	488.679	0.189342	0.331926	0.570435	0.568383	0.804707
ENSG00000071243	103.672	-0.205061	0.308004	-0.665773	0.505556	0.760836
ENSG00000071246	86.5912	0.940945	0.427229	2.20244	0.0276346	0.119818
ENSG00000071282	343.496	-0.274876	0.38558	-0.712889	0.475915	0.739058
ENSG00000071462	295.326	-0.633608	0.208618	-3.03717	0.00238809	0.0203083
ENSG00000071537	1383.64	0.111054	0.197625	0.561942	0.574155	0.808106
ENSG00000071553	570.336	0.0583392	0.270273	0.215853	0.829102	0.93664
ENSG00000071564	286.441	0.339907	0.235322	1.44443	0.148618	0.373212
ENSG00000071575	1629.16	-0.392287	0.258749	-1.51609	0.129497	0.342319
ENSG00000071626	397.661	-0.210243	0.280719	-0.748947	0.453889	0.722165
ENSG00000071655	627.873	0.184678	0.258315	0.714933	0.47465	0.73809
ENSG00000071794	802.853	-0.461629	0.32092	-1.43845	0.150305	0.375719
ENSG00000071859	336.862	-0.229216	0.208718	-1.09821	0.272115	0.54627
ENSG00000071889	176.579	0.114437	0.262384	0.436142	0.662733	0.860891
ENSG00000071894	518.486	0.556689	0.287401	1.93697	0.0527486	0.187574
ENSG00000071909	26.7668	-0.110974	0.557543	-0.199042	0.84223	0.942074
ENSG00000071967	2471.87	1.06277	0.300175	3.54051	0.000399361	0.00524642
ENSG00000071991	24.42	0.111769	0.59532	0.187746	0.851076	0.945614
ENSG00000071994	298.089	-0.545145	0.245536	-2.22023	0.0264034	0.115749
ENSG00000072041	22.022	-0.122373	0.51327	-0.238418	0.811557	0.928969
ENSG00000072042	501.657	0.0144551	0.277802	0.0520338	0.958502	0.987688
ENSG00000072062	1043.43	-0.348857	0.25124	-1.38854	0.164971	0.399459
ENSG00000072071	789.403	-0.26689	0.183974	-1.45069	0.146865	0.370563
ENSG00000072110	2548.8	-0.0797339	0.273155	-0.2919	0.770363	0.912815
ENSG00000072121	446.754	0.296508	0.242953	1.22043	0.222301	0.484955
ENSG00000072133	503.211	-0.837729	0.432224	-1.93818	0.0526009	0.187265
ENSG00000072134	246.564	0.663934	0.275753	2.40771	0.0160528	0.0821001
ENSG00000072135	309.734	0.465006	0.226982	2.04865	0.0404965	0.156816
ENSG00000072163	62.3007	0.746372	0.421003	1.77284	0.0762548	0.241207
ENSG00000072182	21.5458	-0.00606881	0.438519	-0.0138393	0.988958	0.997007
ENSG00000072195	239.329	1.309	0.225358	5.80854	6.30216e-09	5.92595e-07
ENSG00000072201	33.9844	-1.04495	0.4929	-2.12	0.0340059	0.138132
ENSG00000072210	913.041	-0.291612	0.280319	-1.04029	0.298207	0.57811
ENSG00000072274	1293.98	-0.723428	0.343531	-2.10586	0.0352169	0.141789
ENSG00000072310	1130.37	-0.269273	0.348552	-0.772548	0.43979	0.710823
ENSG00000072315	21.1845	0.126631	0.475027	0.266577	0.789795	0.920084
ENSG00000072364	3205.35	-0.690108	0.22492	-3.06824	0.00215326	0.0188714
ENSG00000072401	107.812	-1.05345	0.276366	-3.81178	0.00013797	0.00230024
ENSG00000072415	1053.1	0.311817	0.290665	1.07277	0.283374	0.560443
ENSG00000072422	147.387	0.749271	0.349864	2.14161	0.032225	0.133159
ENSG00000072501	1940.69	-0.0960259	0.233055	-0.41203	0.680317	0.871986
ENSG00000072506	152.611	-0.384055	0.321422	-1.19486	0.23214	0.497651
ENSG00000072518	322.417	-0.149701	0.210421	-0.711439	0.476812	0.739625
ENSG00000072571	10.7772	-0.744675	0.483987	-1.53862	0.123896	0.332815
ENSG00000072609	302.92	0.19517	0.237561	0.821555	0.41133	0.687765
ENSG00000072657	11.1489	-0.33049	0.725789	-0.455353	0.648855	0.853546
ENSG00000072682	1122.68	0.551214	0.281997	1.95468	0.0506204	0.182536
ENSG00000072694	81.9757	1.57738	0.583953	2.70121	0.00690869	0.0447713
ENSG00000072736	871.724	-0.435021	0.224955	-1.93382	0.0531358	0.188445
ENSG00000072756	240.132	0.126099	0.26453	0.476691	0.633582	0.844502
ENSG00000072778	1515.2	-0.172451	0.19755	-0.872949	0.382691	0.662769
ENSG00000072786	588.988	-0.1199	0.264808	-0.452779	0.650708	0.854522
ENSG00000072803	387.474	-0.717883	0.214165	-3.35201	0.000802277	0.00890711
ENSG00000072818	106.023	0.340089	0.354139	0.960326	0.336891	0.618903
ENSG00000072832	81.6537	0.50527	0.295993	1.70703	0.0878161	0.26529
ENSG00000072840	647.539	0.487265	0.207227	2.35136	0.0187051	0.0912511
ENSG00000072849	245.474	-0.469902	0.192041	-2.44688	0.01441	0.0758348
ENSG00000072858	37.5477	-0.306369	0.587364	-0.521599	0.601949	0.826097
ENSG00000072864	84.7221	0.269504	0.275489	0.978275	0.327938	0.611403
ENSG00000072952	50.3218	0.900191	0.444153	2.02676	0.042687	0.16312
ENSG00000072954	85.3045	-0.224551	0.306314	-0.733074	0.463514	0.729563
ENSG00000072958	315.959	0.0682555	0.23138	0.294993	0.767999	0.911971
ENSG00000073008	475.175	-0.0970383	0.412108	-0.235469	0.813845	0.929915
ENSG00000073050	224.641	0.219729	0.326484	0.673016	0.500937	0.757817
ENSG00000073060	693.103	0.367644	0.296874	1.23838	0.215574	0.475459
ENSG00000073067	14.9786	0.733308	0.610907	1.20036	0.229999	0.495303
ENSG00000073111	101.423	-0.0704809	0.305285	-0.230869	0.817416	0.93118
ENSG00000073146	29.0009	1.10487	0.464514	2.37854	0.0173811	0.0865828
ENSG00000073150	66.793	-0.913778	0.469843	-1.94486	0.0517919	0.185445
ENSG00000073169	84.8176	-0.148016	0.272799	-0.542584	0.587416	0.816037
ENSG00000073282	85.6438	-2.68157	0.555753	-4.8251	1.3993e-06	5.52455e-05
ENSG00000073331	333.082	0.298098	0.208746	1.42804	0.15328	0.380868
ENSG00000073350	132.3	0.577053	0.278038	2.07544	0.0379454	0.149692
ENSG00000073417	239.59	0.264075	0.280197	0.942461	0.345957	0.628075
ENSG00000073464	48.6366	1.05792	0.532524	1.98661	0.0469651	0.174095
ENSG00000073536	67.6482	0.139654	0.34808	0.401211	0.688265	0.876057
ENSG00000073578	2991.98	-1.01068	0.25315	-3.9924	6.5409e-05	0.00126684
ENSG00000073584	910.017	-0.0674596	0.220764	-0.305574	0.759929	0.908746
ENSG00000073605	123.768	0.0869734	0.311558	0.279156	0.780125	0.916697
ENSG00000073614	1228.72	-0.232846	0.195865	-1.18881	0.234515	0.500434
ENSG00000073670	22.5399	0.161878	0.359698	0.450041	0.652681	0.855563
ENSG00000073711	271.442	-0.562833	0.327798	-1.71701	0.0859772	0.26151
ENSG00000073712	560.608	-1.20651	0.346798	-3.47901	0.000503278	0.00629059
ENSG00000073734	21.1511	-0.275672	0.66104	-0.417028	0.676658	0.86946
ENSG00000073737	11.5066	-1.11079	0.621937	-1.78602	0.0740963	0.236732
ENSG00000073756	8448.93	-3.2826	0.537032	-6.11248	9.80932e-10	1.19506e-07
ENSG00000073792	449.305	0.393092	0.362189	1.08532	0.277779	0.553308
ENSG00000073803	392.636	-0.790619	0.222754	-3.54928	0.00038628	0.00511634
ENSG00000073849	88.7852	0.860288	0.417115	2.06247	0.0391628	0.153097
ENSG00000073905	11.5058	0.179705	0.542558	0.331218	0.74048	0.900972
ENSG00000073910	2730.53	1.35458	0.256126	5.28871	1.23181e-07	7.4746e-06
ENSG00000073921	703.919	-0.334413	0.309879	-1.07917	0.280511	0.556907
ENSG00000073969	445.723	0.112008	0.250939	0.446356	0.65534	0.856959
ENSG00000074047	27.3483	0.137156	0.416902	0.328988	0.742164	0.901618
ENSG00000074054	965.666	0.00855838	0.23201	0.036888	0.970574	0.991708
ENSG00000074071	249.852	-0.324985	0.333014	-0.975892	0.329118	0.612306
ENSG00000074181	47.1828	-1.27232	0.57227	-2.22329	0.0261961	0.115182
ENSG00000074201	596.166	-0.254229	0.221906	-1.14566	0.251935	0.522316
ENSG00000074211	47.386	-1.34468	0.532717	-2.52419	0.0115965	0.06493
ENSG00000074219	166.357	0.782191	0.277093	2.82285	0.00475989	0.0340194
ENSG00000074266	153.7	-0.243091	0.221967	-1.09517	0.273442	0.547892
ENSG00000074276	19.9541	0.47856	0.592052	0.808308	0.418913	0.693852
ENSG00000074319	265.901	-0.245466	0.222976	-1.10086	0.270958	0.545058
ENSG00000074356	590.294	0.643998	0.213778	3.01246	0.00259138	0.0216484
ENSG00000074370	19.1913	0.326858	0.581922	0.561687	0.574329	0.808248
ENSG00000074410	16330.7	0.147245	0.284738	0.517125	0.605069	0.827546
ENSG00000074416	298.738	-0.777736	0.420825	-1.84812	0.0645846	0.21548
ENSG00000074527	1924.17	1.06246	0.368415	2.88386	0.00392831	0.0294247
ENSG00000074582	109.728	-0.158425	0.281249	-0.563292	0.573236	0.807771
ENSG00000074590	395.115	0.357043	0.329094	1.08493	0.277953	0.55351
ENSG00000074603	514.841	0.038007	0.179019	0.212307	0.831867	0.93771
ENSG00000074621	421.469	0.417579	0.171612	2.43327	0.0149631	0.0780706
ENSG00000074657	1662.93	-0.497007	0.369621	-1.34464	0.178742	0.42123
ENSG00000074660	45.6398	0.617351	0.304799	2.02544	0.0428223	0.163361
ENSG00000074695	1186.48	0.660913	0.292506	2.25948	0.0238533	0.107673
ENSG00000074696	689.791	-0.00754775	0.179326	-0.0420896	0.966427	0.990654
ENSG00000074706	59.2074	0.31655	0.458069	0.691052	0.489533	0.749799
ENSG00000074755	1304.31	0.33768	0.222459	1.51794	0.129029	0.341693
ENSG00000074800	54335.1	-0.776731	0.216175	-3.59307	0.00032681	0.00449792
ENSG00000074803	43.0686	-0.22816	0.661356	-0.344989	0.730103	0.896338
ENSG00000074842	152.485	-0.391656	0.313486	-1.24935	0.211535	0.469987
ENSG00000074855	159.541	0.520589	0.243377	2.13903	0.0324336	0.133772
ENSG00000074935	89.2425	0.6368	0.195605	3.25555	0.00113174	0.0115931
ENSG00000074964	299.635	0.375252	0.223807	1.67668	0.0936049	0.277133
ENSG00000074966	24.0639	0.247383	0.365978	0.675952	0.499071	0.756995
ENSG00000075035	26.2241	0.241533	0.608804	0.396733	0.691564	0.877511
ENSG00000075043	54.4979	-1.37148	1.11455	-1.23052	0.218502	0.479514
ENSG00000075073	27.1782	-1.08809	0.316751	-3.43517	0.000592174	0.00708538
ENSG00000075089	111.018	-0.18952	0.223181	-0.849177	0.395783	0.674257
ENSG00000075131	41.4344	0.253318	0.302085	0.838566	0.401713	0.679677
ENSG00000075142	278.016	0.328518	0.316427	1.03821	0.299172	0.578966
ENSG00000075151	2146.12	-0.0757763	0.241656	-0.313571	0.753847	0.906001
ENSG00000075188	57.4307	0.700672	0.236637	2.96095	0.00306689	0.0245709
ENSG00000075213	36.0033	-0.0613604	0.655022	-0.0936767	0.925366	0.974415
ENSG00000075218	15.8139	0.135501	0.580973	0.233232	0.815582	0.930633
ENSG00000075223	4313.84	0.797781	0.320083	2.49242	0.0126876	0.069138
ENSG00000075234	124.454	0.470205	0.255003	1.84392	0.0651948	0.216811
ENSG00000075239	313.809	-0.517099	0.214417	-2.41165	0.0158803	0.0815515
ENSG00000075240	99.7859	0.904869	0.387978	2.33227	0.0196864	0.0942833
ENSG00000075275	92.1883	-0.835738	0.413191	-2.02264	0.04311	0.164176
ENSG00000075290	201.733	0.366767	0.437863	0.837629	0.402239	0.680088
ENSG00000075292	1887.88	0.0931293	0.223377	0.416915	0.67674	0.86952
ENSG00000075303	101.266	0.255871	0.309346	0.827136	0.40816	0.684835
ENSG00000075336	239.057	-0.639323	0.201847	-3.16737	0.00153826	0.0146602
ENSG00000075340	50.4572	-0.0112979	0.488646	-0.0231209	0.981554	0.99506
ENSG00000075391	189.358	0.0624022	0.388468	0.160637	0.87238	0.954095
ENSG00000075399	123.837	0.121327	0.335993	0.3611	0.718025	0.889936
ENSG00000075407	467.073	0.212324	0.224808	0.944468	0.34493	0.626998
ENSG00000075413	725.788	-0.61276	0.236331	-2.5928	0.00951986	0.056256
ENSG00000075415	2079.28	-0.944131	0.256265	-3.6842	0.000229421	0.00341924
ENSG00000075420	1691.67	-0.260912	0.234476	-1.11275	0.265818	0.539326
ENSG00000075426	3236.83	-0.798905	0.219618	-3.63771	0.000275077	0.00394626
ENSG00000075429	42.3886	-0.386481	0.495283	-0.780323	0.435201	0.707323
ENSG00000075461	19.8179	-0.0624109	0.499159	-0.125032	0.900498	0.96539
ENSG00000075539	607.362	0.317667	0.188074	1.68905	0.0912099	0.271784
ENSG00000075568	906.083	-0.0785931	0.15473	-0.507936	0.611498	0.831109
ENSG00000075618	385.421	-1.33296	0.348214	-3.82799	0.000129195	0.00218453
ENSG00000075624	10447.3	-0.650134	0.272187	-2.38856	0.0169146	0.085123
ENSG00000075643	33.2676	1.01475	0.629647	1.61161	0.107047	0.30264
ENSG00000075651	248.413	0.287718	0.226937	1.26783	0.204859	0.461297
ENSG00000075673	11.6166	0.122144	0.642479	0.190113	0.84922	0.94466
ENSG00000075702	32.3677	-0.230251	0.51066	-0.450889	0.652069	0.855374
ENSG00000075711	3238.15	0.427426	0.359441	1.18914	0.234383	0.500197
ENSG00000075785	1689.8	-0.783119	0.220169	-3.5569	0.000375255	0.00502161
ENSG00000075790	512.802	0.86098	0.305069	2.82225	0.00476882	0.0340634
ENSG00000075826	346.179	1.07369	0.244034	4.39976	1.08373e-05	0.000297644
ENSG00000075856	682.881	-0.252018	0.19948	-1.26338	0.206454	0.463308
ENSG00000075884	15.7561	0.88181	0.687824	1.28203	0.199832	0.453907
ENSG00000075886	10.0881	0.778145	0.710654	1.09497	0.27353	0.547892
ENSG00000075891	32.4626	1.15522	0.556883	2.07445	0.0380377	0.149984
ENSG00000075914	118.604	-0.212375	0.25266	-0.840553	0.400598	0.678805
ENSG00000075945	369.096	-0.824258	0.307648	-2.67923	0.00737925	0.0467299
ENSG00000075975	313.389	-0.627893	0.223429	-2.81025	0.00495023	0.0350543
ENSG00000076003	142.464	0.428148	0.292557	1.46347	0.14334	0.364449
ENSG00000076043	485.805	-0.0338071	0.239013	-0.141445	0.887519	0.95983
ENSG00000076053	450.663	-0.821418	0.231619	-3.54642	0.0003905	0.00515008
ENSG00000076067	764.07	0.327973	0.321342	1.02064	0.307427	0.588826
ENSG00000076108	2238.39	-0.119304	0.199647	-0.597576	0.550123	0.792563
ENSG00000076201	561.878	0.135699	0.247281	0.548766	0.583166	0.813665
ENSG00000076242	307.576	-0.15207	0.19228	-0.790877	0.429016	0.702503
ENSG00000076248	190.679	-0.0149525	0.291398	-0.0513131	0.959076	0.98783
ENSG00000076258	55.8707	-0.0969962	0.321452	-0.301744	0.762847	0.909678
ENSG00000076321	200.185	-0.247061	0.199303	-1.23962	0.215116	0.475002
ENSG00000076344	24.4145	-0.261462	0.525328	-0.497712	0.618687	0.835132
ENSG00000076351	690.075	1.19465	0.333822	3.5787	0.000345312	0.00470786
ENSG00000076356	177.051	-0.730419	0.334548	-2.1833	0.0290135	0.123918
ENSG00000076382	124.735	0.0762156	0.272322	0.279873	0.779575	0.916578
ENSG00000076513	733.668	-0.242442	0.213432	-1.13593	0.255988	0.527698
ENSG00000076554	384.271	-0.603204	0.210901	-2.86013	0.0042347	0.0311514
ENSG00000076555	439.172	0.845417	0.353187	2.39368	0.0166801	0.0842937
ENSG00000076604	297.252	-0.864319	0.240069	-3.6003	0.000317853	0.0044166
ENSG00000076641	70.7493	-0.758758	0.521167	-1.45588	0.145425	0.367946
ENSG00000076650	149.51	0.286546	0.180987	1.58324	0.113366	0.314196
ENSG00000076662	24.7889	-0.218524	0.410867	-0.53186	0.594823	0.82117
ENSG00000076685	546.887	0.0848048	0.266078	0.318722	0.749937	0.90478
ENSG00000076706	203.3	1.49719	0.478307	3.13018	0.00174697	0.0160831
ENSG00000076716	2536.22	1.47128	0.385988	3.81173	0.000137999	0.00230024
ENSG00000076770	66.1643	0.758746	0.557252	1.36159	0.173328	0.412851
ENSG00000076826	105.585	-0.468469	0.307392	-1.52401	0.127506	0.338896
ENSG00000076864	1551.06	-0.236211	0.391139	-0.603904	0.545907	0.790326
ENSG00000076924	270.114	-0.303214	0.272521	-1.11263	0.265869	0.539339
ENSG00000076928	252.387	0.913262	0.29777	3.06701	0.00216215	0.0189359
ENSG00000076944	180.755	0.173552	0.218093	0.795771	0.426165	0.700307
ENSG00000076984	260.288	-0.189523	0.235618	-0.804365	0.421186	0.695614
ENSG00000077044	179.929	-0.617178	0.385356	-1.60158	0.109249	0.306615
ENSG00000077063	41.6672	0.802215	0.516467	1.55327	0.120358	0.32662
ENSG00000077092	339.788	-0.457678	0.281071	-1.62834	0.103454	0.296289
ENSG00000077097	1458.11	-0.0600785	0.228649	-0.262754	0.79274	0.921485
ENSG00000077147	1303.79	-0.0862139	0.233838	-0.368691	0.712358	0.887961
ENSG00000077150	431.272	-1.90594	0.252671	-7.54318	4.58645e-14	2.21553e-11
ENSG00000077152	10.724	1.17675	0.49206	2.39148	0.0167807	0.0846457
ENSG00000077157	785.492	0.171228	0.195133	0.877497	0.380217	0.66081
ENSG00000077232	1503.58	0.425126	0.229324	1.85382	0.0637643	0.213768
ENSG00000077235	1064.73	0.359192	0.228304	1.57331	0.115648	0.318407
ENSG00000077238	62.3472	0.366502	0.48766	0.751553	0.45232	0.721239
ENSG00000077254	614.063	0.670946	0.223388	3.00351	0.00266889	0.022116
ENSG00000077264	50.1237	0.905964	0.624987	1.44957	0.147178	0.370819
ENSG00000077274	419.072	2.038	0.549992	3.70552	0.00021096	0.0032161
ENSG00000077279	39.4329	-0.452339	0.565493	-0.799902	0.423767	0.698043
ENSG00000077312	212.833	-0.407103	0.221373	-1.83899	0.065916	0.21852
ENSG00000077327	36.6629	1.75129	0.481602	3.6364	0.000276479	0.00396008
ENSG00000077348	38.6556	-0.253664	0.389169	-0.651809	0.514524	0.767116
ENSG00000077380	949.532	-0.103351	0.211913	-0.487704	0.625759	0.839186
ENSG00000077420	23.0916	0.876907	0.548516	1.59869	0.10989	0.307712
ENSG00000077454	460.958	-0.127772	0.227841	-0.560797	0.574936	0.808531
ENSG00000077458	213.801	-0.333352	0.234899	-1.41913	0.155861	0.384787
ENSG00000077463	49.1433	0.28338	0.279508	1.01385	0.310653	0.592448
ENSG00000077498	13.0123	-0.277501	0.483948	-0.57341	0.566367	0.803562
ENSG00000077514	153.299	0.305057	0.223728	1.36351	0.17272	0.41192
ENSG00000077522	31.8496	0.486791	0.680173	0.715687	0.474185	0.737867
ENSG00000077549	882.248	-0.0560877	0.192443	-0.291452	0.770706	0.912886
ENSG00000077585	102.365	0.122249	0.313685	0.38972	0.696743	0.88143
ENSG00000077616	42.9524	0.778656	0.541552	1.43782	0.150484	0.375959
ENSG00000077684	498.606	0.252569	0.251662	1.0036	0.31557	0.597846
ENSG00000077713	69.792	0.54518	0.323313	1.68623	0.0917508	0.272926
ENSG00000077721	300.781	-0.615657	0.212271	-2.90033	0.00372764	0.0283002
ENSG00000077782	3332.32	-0.168918	0.244896	-0.689755	0.490348	0.750334
ENSG00000077800	20.2931	-0.175056	0.637813	-0.274463	0.783729	0.917852
ENSG00000077935	9.90219	0.163184	0.532894	0.306222	0.759436	0.908447
ENSG00000077942	234.147	0.734347	0.50133	1.4648	0.142976	0.364089
ENSG00000077943	33.5694	-1.06204	0.603506	-1.75979	0.0784431	0.245664
ENSG00000078018	969.487	-1.78253	0.452892	-3.93589	8.28895e-05	0.00152393
ENSG00000078043	862.414	-0.331561	0.221517	-1.49677	0.134452	0.350701
ENSG00000078053	40.1601	0.928454	0.343383	2.70384	0.00685429	0.0445195
ENSG00000078061	226.581	-0.00191429	0.241618	-0.0079228	0.993679	0.998285
ENSG00000078070	338.236	-0.624384	0.28597	-2.18339	0.0290071	0.123918
ENSG00000078081	326.359	3.40519	0.434835	7.83099	4.84036e-15	3.05762e-12
ENSG00000078098	188.759	2.03857	0.453307	4.49712	6.88807e-06	0.000206692
ENSG00000078114	1781.87	0.0658301	0.218532	0.301238	0.763233	0.909808
ENSG00000078124	505.488	-0.231372	0.295703	-0.782446	0.433953	0.706433
ENSG00000078140	447.434	-0.763684	0.248359	-3.07491	0.00210563	0.0185464
ENSG00000078142	999.038	-0.363004	0.230142	-1.5773	0.114726	0.316753
ENSG00000078177	228.303	0.521339	0.338813	1.53872	0.123871	0.33281
ENSG00000078237	268.977	-0.208731	0.360628	-0.578799	0.562725	0.801351
ENSG00000078246	331.364	0.395168	0.233297	1.69384	0.0902961	0.26976
ENSG00000078269	259.398	0.444653	0.348948	1.27427	0.202568	0.457883
ENSG00000078295	793.41	1.5503	0.260065	5.96121	2.50376e-09	2.5917e-07
ENSG00000078304	622.046	-0.237747	0.16424	-1.44756	0.14774	0.371856
ENSG00000078319	93.8918	0.284545	0.300437	0.947103	0.343586	0.625812
ENSG00000078328	132.216	1.17112	0.395417	2.96173	0.00305917	0.0245407
ENSG00000078369	1854.52	-0.26537	0.276739	-0.958918	0.3376	0.619757
ENSG00000078401	82.5786	0.901045	0.480554	1.87501	0.0607912	0.206516
ENSG00000078403	476.145	0.276059	0.283875	0.972468	0.330818	0.613979
ENSG00000078487	105.346	0.00303791	0.254865	0.0119196	0.99049	0.997566
ENSG00000078549	1535.66	-0.347319	0.59853	-0.580287	0.561721	0.800889
ENSG00000078618	1156.4	-0.466336	0.24096	-1.93532	0.0529505	0.187952
ENSG00000078668	869.422	-0.647922	0.265243	-2.44275	0.0145757	0.076434
ENSG00000078674	2871.32	-0.0733054	0.240715	-0.304532	0.760723	0.909074
ENSG00000078687	559.874	-0.0327233	0.249886	-0.130953	0.895813	0.963366
ENSG00000078699	402.027	0.149381	0.275441	0.542333	0.587589	0.816047
ENSG00000078725	17.5813	-0.0163773	0.680124	-0.0240799	0.980789	0.994814
ENSG00000078747	650.31	-0.435881	0.217027	-2.00842	0.0445991	0.167849
ENSG00000078795	18.0066	0.22527	0.424886	0.53019	0.59598	0.822138
ENSG00000078804	330.433	0.0287896	0.266876	0.107876	0.914094	0.970924
ENSG00000078808	734.249	0.138667	0.225622	0.614599	0.538819	0.785804
ENSG00000078814	60.2838	0.728068	0.302755	2.40481	0.016181	0.0825672
ENSG00000078900	21.5861	0.0572304	0.462259	0.123806	0.901469	0.965611
ENSG00000078902	232.728	-0.159332	0.22044	-0.722788	0.46981	0.734292
ENSG00000078967	154.051	-0.252444	0.233601	-1.08066	0.279848	0.55604
ENSG00000079101	42.2217	-0.528967	0.471202	-1.12259	0.261612	0.534727
ENSG00000079102	1105.35	0.333206	0.208179	1.60057	0.109472	0.306936
ENSG00000079134	326.329	0.191353	0.260727	0.733919	0.462998	0.729264
ENSG00000079150	134.057	0.510055	0.28553	1.78634	0.0740435	0.236624
ENSG00000079156	43.2939	-0.571921	0.594058	-0.962737	0.33568	0.618096
ENSG00000079215	52.1984	0.967608	0.583389	1.6586	0.097197	0.284336
ENSG00000079246	2105.16	-0.523668	0.23277	-2.24972	0.0244665	0.109732
ENSG00000079257	300.195	2.12251	0.438412	4.84135	1.28959e-06	5.20827e-05
ENSG00000079263	23.6543	0.103692	0.438868	0.236271	0.813223	0.929505
ENSG00000079277	189.703	-0.0891183	0.296723	-0.300341	0.763917	0.910139
ENSG00000079308	2229.15	0.751217	0.215735	3.48213	0.000497444	0.00623665
ENSG00000079313	195.769	-0.665512	0.230008	-2.89343	0.00381055	0.0287701
ENSG00000079332	696.153	-0.134712	0.214164	-0.629013	0.52934	0.779302
ENSG00000079335	119.395	-0.77858	0.271969	-2.86275	0.0041998	0.0309184
ENSG00000079337	917.913	0.870216	0.244471	3.55959	0.000371434	0.0049813
ENSG00000079385	92.5895	1.17761	0.499541	2.35738	0.0184045	0.0902053
ENSG00000079387	214.207	-0.025032	0.230557	-0.108572	0.913542	0.970722
ENSG00000079432	1745.1	-0.0276249	0.256456	-0.107718	0.914219	0.970974
ENSG00000079435	67.094	0.0306198	0.300757	0.101809	0.918908	0.972172
ENSG00000079459	1287.48	-0.888006	0.234591	-3.78533	0.000153505	0.00250946
ENSG00000079462	57.184	0.00902509	0.421681	0.0214027	0.982924	0.995369
ENSG00000079482	135.777	0.544726	0.326221	1.66981	0.0949578	0.279673
ENSG00000079616	129.222	0.0305215	0.282455	0.108058	0.91395	0.970899
ENSG00000079691	228.284	0.196694	0.343789	0.572137	0.567229	0.804146
ENSG00000079739	746.619	-0.0270663	0.180316	-0.150105	0.880682	0.957321
ENSG00000079785	720.466	-0.37095	0.212227	-1.74789	0.0804827	0.249876
ENSG00000079805	2376.9	-0.213926	0.309279	-0.691693	0.48913	0.749603
ENSG00000079819	5616.33	0.230713	0.263937	0.874119	0.382053	0.662086
ENSG00000079841	40.2578	-0.370737	0.409325	-0.905726	0.365081	0.646979
ENSG00000079931	193.964	2.03066	0.361745	5.61352	1.98253e-08	1.61727e-06
ENSG00000079950	579.044	-0.196853	0.281179	-0.7001	0.483865	0.745544
ENSG00000079974	171.783	0.990763	0.226583	4.37264	1.22756e-05	0.000331238
ENSG00000079999	357.453	-0.610616	0.29043	-2.10245	0.0355136	0.142866
ENSG00000080007	15.7509	0.0196015	0.519631	0.0377219	0.969909	0.991563
ENSG00000080166	48.1046	-1.40183	0.462817	-3.02891	0.00245436	0.0207501
ENSG00000080189	178.937	0.513413	0.273349	1.87824	0.0603489	0.205704
ENSG00000080200	1107	-0.123002	0.22111	-0.556292	0.578011	0.810604
ENSG00000080224	16.328	0.038431	0.53553	0.0717625	0.942791	0.981102
ENSG00000080298	297.736	0.711465	0.273414	2.60215	0.0092641	0.0551015
ENSG00000080345	1490.78	0.365379	0.222884	1.63932	0.101146	0.291874
ENSG00000080371	1032.7	-1.31262	0.253508	-5.17782	2.245e-07	1.24567e-05
ENSG00000080493	8906.49	0.622854	0.298295	2.08805	0.0367934	0.146528
ENSG00000080503	3158.51	0.127114	0.246867	0.514909	0.606617	0.828461
ENSG00000080546	180.94	-0.2858	0.345083	-0.828206	0.407554	0.684319
ENSG00000080561	136.986	-0.0821198	0.242849	-0.338152	0.735249	0.898416
ENSG00000080573	135.455	-0.143133	0.312589	-0.457894	0.647028	0.852592
ENSG00000080603	1716.06	-0.2403	0.248338	-0.967633	0.333228	0.616162
ENSG00000080608	471.584	-0.0628444	0.331223	-0.189734	0.849517	0.944708
ENSG00000080618	20.257	-0.212025	0.436534	-0.485702	0.627179	0.840149
ENSG00000080644	30.6798	-0.0951894	0.47475	-0.200504	0.841086	0.941499
ENSG00000080709	16.9092	-0.159776	0.594454	-0.268778	0.7881	0.919481
ENSG00000080802	395.104	-0.427407	0.215745	-1.98107	0.0475829	0.175513
ENSG00000080815	511.383	-0.160644	0.196399	-0.81795	0.413386	0.689562
ENSG00000080819	87.3658	0.41344	0.251274	1.64537	0.099893	0.289593
ENSG00000080822	314.957	-0.865177	0.205873	-4.20248	2.64003e-05	0.000614162
ENSG00000080823	335.362	0.618149	0.227801	2.71355	0.00665662	0.0436383
ENSG00000080824	13014	-0.734317	0.23198	-3.16543	0.00154853	0.014729
ENSG00000080839	70.7798	0.314522	0.294577	1.06771	0.285653	0.563575
ENSG00000080845	463.406	-0.653501	0.314561	-2.0775	0.0377551	0.149156
ENSG00000080854	166.714	0.721424	0.478343	1.50817	0.13151	0.345587
ENSG00000080947	126.988	1.40688	0.390482	3.60294	0.000314638	0.00439174
ENSG00000081014	261.15	0.400678	0.330668	1.21172	0.225619	0.48917
ENSG00000081019	503.542	-1.03424	0.198977	-5.19777	2.0169e-07	1.13185e-05
ENSG00000081026	3062.03	0.153684	0.298151	0.515455	0.606235	0.828169
ENSG00000081041	292.96	-4.47087	0.594983	-7.51428	5.72231e-14	2.71105e-11
ENSG00000081052	6252.6	0.808009	0.237307	3.4049	0.000661872	0.00768059
ENSG00000081059	188.964	-0.120048	0.182551	-0.657614	0.510786	0.764813
ENSG00000081087	340.204	-0.172476	0.246574	-0.699488	0.484247	0.745789
ENSG00000081138	33.4119	-0.506474	0.600253	-0.843767	0.3988	0.677061
ENSG00000081148	42.4101	0.463582	0.276662	1.67562	0.0938121	0.277492
ENSG00000081154	599.515	-0.722762	0.20821	-3.47132	0.000517907	0.00640793
ENSG00000081177	228.553	0.373474	0.221421	1.68671	0.0916582	0.272716
ENSG00000081181	288.757	-2.02541	0.263845	-7.67652	1.6347e-14	8.7549e-12
ENSG00000081189	64.9105	0.905598	0.636216	1.42341	0.154617	0.382888
ENSG00000081237	62.5238	0.533554	0.486512	1.09669	0.272776	0.547195
ENSG00000081248	9.40296	-0.112443	0.774997	-0.145089	0.884641	0.958993
ENSG00000081277	108.658	-2.79321	0.516988	-5.40285	6.5589e-08	4.51355e-06
ENSG00000081307	629.864	-0.0368758	0.21302	-0.173109	0.862565	0.950372
ENSG00000081320	195.958	-0.527877	0.272654	-1.93607	0.0528588	0.187749
ENSG00000081377	135.159	-0.212204	0.241987	-0.876922	0.380529	0.661033
ENSG00000081386	241.059	0.582266	0.221329	2.63077	0.00851926	0.051848
ENSG00000081479	67.2111	0.980057	0.885999	1.10616	0.268657	0.542545
ENSG00000081665	248.684	0.136525	0.251118	0.543668	0.58667	0.815615
ENSG00000081692	87.192	-0.180597	0.333344	-0.541775	0.587974	0.816304
ENSG00000081721	56.5719	-0.116238	0.254328	-0.45704	0.647642	0.852826
ENSG00000081760	397.604	-0.375113	0.206719	-1.8146	0.0695848	0.227136
ENSG00000081791	380.209	-0.0692111	0.285967	-0.242025	0.808761	0.927979
ENSG00000081803	145.881	0.281371	0.453781	0.620059	0.535219	0.782996
ENSG00000081818	23.7519	0.230734	0.473197	0.487606	0.625829	0.839186
ENSG00000081842	22.2271	-0.177342	0.425811	-0.416479	0.677059	0.86967
ENSG00000081853	253.839	-0.0709632	0.233876	-0.303423	0.761568	0.909451
ENSG00000081870	156.798	0.046425	0.217319	0.213626	0.830839	0.93715
ENSG00000081913	656.08	-0.100652	0.23686	-0.424941	0.670879	0.865899
ENSG00000081923	46.5655	-0.406051	0.385389	-1.05361	0.292061	0.570821
ENSG00000081985	20.6522	-1.16667	0.589525	-1.97901	0.047815	0.176008
ENSG00000082014	339.36	-0.0763829	0.255221	-0.299282	0.764725	0.910763
ENSG00000082068	254.95	0.328857	0.294356	1.11721	0.263905	0.537231
ENSG00000082074	80.5378	0.527507	0.508613	1.03715	0.299667	0.579572
ENSG00000082126	18.7249	0.877897	0.601201	1.46024	0.144225	0.365999
ENSG00000082146	84.3805	0.356122	0.347404	1.0251	0.305318	0.586177
ENSG00000082153	1984.47	-1.22704	0.333236	-3.6822	0.000231226	0.00344199
ENSG00000082175	521.449	-0.634506	0.426495	-1.48772	0.136824	0.354709
ENSG00000082196	97.0813	0.818674	0.321444	2.54686	0.0108696	0.0618012
ENSG00000082212	330.598	-0.393071	0.266044	-1.47746	0.139552	0.359248
ENSG00000082213	121.107	-0.23718	0.207978	-1.14041	0.254115	0.525244
ENSG00000082258	464.824	-0.419708	0.213184	-1.96875	0.0489813	0.178828
ENSG00000082269	386.838	0.00378266	0.216778	0.0174495	0.986078	0.996596
ENSG00000082293	22.6475	0.258659	0.703255	0.367803	0.71302	0.888017
ENSG00000082397	117.306	0.530769	0.389858	1.36144	0.173374	0.412865
ENSG00000082438	81.9005	-1.5065	0.479845	-3.13955	0.00169206	0.0157245
ENSG00000082458	225.373	-0.264297	0.293039	-0.901918	0.3671	0.648413
ENSG00000082497	80.938	0.856303	0.287549	2.97794	0.00290192	0.0235712
ENSG00000082512	329.816	0.484297	0.3304	1.46579	0.142706	0.363897
ENSG00000082515	95.82	-0.690469	0.323605	-2.13368	0.0328691	0.134938
ENSG00000082516	237.201	-0.205409	0.372711	-0.551123	0.581549	0.812481
ENSG00000082556	15.5568	-0.137359	0.635733	-0.216063	0.828938	0.936604
ENSG00000082641	3439.8	-0.133388	0.241411	-0.552533	0.580583	0.812176
ENSG00000082684	18.9498	1.1458	0.584569	1.96008	0.0499861	0.181141
ENSG00000082701	978.079	-0.721099	0.212767	-3.38915	0.000701108	0.00803746
ENSG00000082781	3094.16	0.391664	0.27726	1.41262	0.157766	0.388129
ENSG00000082805	1292.02	-0.113542	0.195544	-0.580647	0.561479	0.800682
ENSG00000082898	603.675	0.329164	0.25324	1.29981	0.193666	0.444407
ENSG00000082996	526.576	-0.0676827	0.256308	-0.264068	0.791728	0.920934
ENSG00000083067	126.196	-0.300233	0.311949	-0.962443	0.335827	0.618173
ENSG00000083093	142.718	-0.302973	0.22532	-1.34463	0.178744	0.42123
ENSG00000083097	531.762	0.144371	0.371273	0.388854	0.697384	0.881788
ENSG00000083099	322.778	-0.607758	0.245964	-2.47093	0.0134764	0.0721591
ENSG00000083123	140.45	-0.423862	0.348154	-1.21746	0.223431	0.486472
ENSG00000083168	1969.94	-0.202446	0.213387	-0.948729	0.342758	0.624848
ENSG00000083223	703.42	-0.679725	0.247941	-2.74147	0.00611645	0.0411033
ENSG00000083290	259.029	0.777291	0.349681	2.22286	0.0262253	0.11527
ENSG00000083307	56.1949	-1.24028	0.628586	-1.97313	0.0484806	0.17776
ENSG00000083312	2561.5	-0.0580646	0.407636	-0.142442	0.886731	0.959702
ENSG00000083444	1392.66	0.328731	0.250639	1.31157	0.189665	0.438124
ENSG00000083457	64.7568	-0.126306	0.328211	-0.384833	0.700361	0.882701
ENSG00000083520	682.326	-0.683165	0.191588	-3.5658	0.000362743	0.00489405
ENSG00000083535	211.434	0.0843747	0.262192	0.321805	0.747601	0.903475
ENSG00000083544	324.592	-0.155787	0.299553	-0.520063	0.603019	0.826676
ENSG00000083635	104.91	-1.01257	0.240571	-4.20902	2.56479e-05	0.000601872
ENSG00000083642	904.497	-0.0865603	0.232177	-0.37282	0.709282	0.886639
ENSG00000083720	126.725	-0.610291	0.348345	-1.75197	0.0797782	0.248567
ENSG00000083750	94.6096	0.122247	0.250091	0.488811	0.624975	0.838885
ENSG00000083799	1210.37	-1.63516	0.23672	-6.90759	4.92966e-12	1.15664e-09
ENSG00000083807	71.6571	0.245503	0.397927	0.616955	0.537264	0.784549
ENSG00000083812	226.454	-0.119029	0.324867	-0.366394	0.714071	0.888491
ENSG00000083814	111.143	1.01674	0.22602	4.49846	6.8449e-06	0.000205647
ENSG00000083817	54.3842	-0.522656	0.220671	-2.36849	0.017861	0.0883098
ENSG00000083828	155.412	0.447567	0.218691	2.04657	0.0407001	0.157433
ENSG00000083838	108.817	0.340257	0.283804	1.19891	0.230561	0.495815
ENSG00000083844	508.174	0.0787889	0.229634	0.343106	0.731518	0.896735
ENSG00000083845	819.26	-0.671821	0.265475	-2.53064	0.0113854	0.0640242
ENSG00000083857	12726.6	0.187856	0.227621	0.8253	0.409201	0.685835
ENSG00000083896	1513.2	-0.75824	0.196148	-3.86565	0.000110795	0.00193037
ENSG00000083937	332.824	-0.784882	0.246527	-3.18375	0.0014538	0.0140289
ENSG00000084070	599.624	-0.994869	0.226846	-4.38565	1.1564e-05	0.000314449
ENSG00000084072	271.067	-0.201645	0.240481	-0.838504	0.401748	0.679677
ENSG00000084073	311.668	-0.100101	0.244582	-0.409273	0.682339	0.873116
ENSG00000084090	928.961	-0.535179	0.236037	-2.26735	0.0233686	0.106121
ENSG00000084092	115.495	-0.426925	0.227791	-1.87419	0.0609038	0.206756
ENSG00000084093	981.454	-0.114341	0.272815	-0.419117	0.675131	0.868789
ENSG00000084110	18.1296	-0.0665433	0.686385	-0.0969474	0.922768	0.973316
ENSG00000084112	2109.96	-0.0579822	0.19495	-0.297421	0.766145	0.911075
ENSG00000084207	1074.74	-0.704506	0.29996	-2.34867	0.0188407	0.0917032
ENSG00000084234	9496.06	0.0127228	0.213146	0.0596906	0.952402	0.984996
ENSG00000084444	104.89	0.237983	0.310309	0.766923	0.443127	0.713801
ENSG00000084453	38.5279	-0.492997	0.60876	-0.809838	0.418033	0.692953
ENSG00000084463	898.515	-1.10187	0.235279	-4.68324	2.82377e-06	9.92387e-05
ENSG00000084623	617.46	-0.923178	0.303463	-3.04215	0.00234896	0.0201214
ENSG00000084628	11.2225	0.157156	0.570067	0.27568	0.782794	0.91783
ENSG00000084636	109.537	0.73549	0.37765	1.94754	0.0514695	0.184795
ENSG00000084652	1278.62	-0.104707	0.231708	-0.45189	0.651348	0.855063
ENSG00000084674	40.9607	-0.0482617	0.455043	-0.10606	0.915535	0.971366
ENSG00000084676	962.744	-0.425975	0.243621	-1.74852	0.0803746	0.249698
ENSG00000084693	121.592	0.022346	0.238168	0.0938244	0.925249	0.974415
ENSG00000084710	143.53	0.210757	0.296719	0.710291	0.477524	0.740197
ENSG00000084731	237.051	-0.240149	0.246711	-0.973402	0.330353	0.613664
ENSG00000084733	689.511	-0.454208	0.284872	-1.59443	0.11084	0.30939
ENSG00000084734	25.8618	0.488392	0.344296	1.41852	0.156038	0.385109
ENSG00000084754	876.626	-0.469729	0.194446	-2.41573	0.0157038	0.0810048
ENSG00000084764	218.515	-0.166705	0.186425	-0.89422	0.371204	0.652701
ENSG00000084774	267.13	1.04105	0.333368	3.12282	0.00179126	0.0163867
ENSG00000085063	1547.16	0.14696	0.265021	0.554524	0.57922	0.811607
ENSG00000085117	112.601	-0.0780405	0.282247	-0.276497	0.782166	0.917636
ENSG00000085185	432.817	-0.782726	0.198394	-3.9453	7.96997e-05	0.00147409
ENSG00000085224	2278.29	-0.138599	0.176595	-0.784842	0.432546	0.705489
ENSG00000085231	171.512	-0.583142	0.274048	-2.12788	0.0333467	0.136308
ENSG00000085265	24.5034	0.364573	0.555412	0.6564	0.511567	0.765608
ENSG00000085274	178.084	-0.742711	0.232273	-3.19757	0.00138589	0.0134845
ENSG00000085276	44.0566	0.0727635	0.5566	0.130728	0.89599	0.963366
ENSG00000085365	420.491	-0.158291	0.251686	-0.628921	0.5294	0.779325
ENSG00000085377	191.401	0.0759554	0.198659	0.382341	0.702208	0.883896
ENSG00000085382	156.126	0.190607	0.261694	0.728358	0.466394	0.732086
ENSG00000085415	336.642	-0.674386	0.246031	-2.74106	0.00612413	0.0411325
ENSG00000085433	238.022	-1.15163	0.288609	-3.99027	6.59978e-05	0.00127523
ENSG00000085449	434.031	-0.0573131	0.246506	-0.232501	0.816149	0.930915
ENSG00000085465	39.9798	-0.629639	0.305267	-2.06258	0.0391521	0.153097
ENSG00000085491	226.298	-0.344355	0.211168	-1.63072	0.10295	0.295329
ENSG00000085511	273.149	0.0844077	0.299816	0.281532	0.778303	0.915893
ENSG00000085514	30.089	0.944338	0.362218	2.60709	0.00913142	0.0545229
ENSG00000085552	46.165	-0.043243	0.379415	-0.113973	0.909259	0.96916
ENSG00000085563	32.9837	1.78437	0.613558	2.90823	0.0036348	0.0277897
ENSG00000085644	107.086	0.275555	0.273699	1.00678	0.314041	0.596393
ENSG00000085662	1210.1	-1.96793	0.499055	-3.94332	8.03608e-05	0.00148472
ENSG00000085719	732.61	0.22493	0.237992	0.945116	0.3446	0.626744
ENSG00000085721	407.268	-0.91271	0.208324	-4.38122	1.18019e-05	0.000319858
ENSG00000085733	1902.36	0.230073	0.237849	0.967309	0.33339	0.616389
ENSG00000085741	31.9603	-1.55797	0.459552	-3.39019	0.000698435	0.00801427
ENSG00000085760	270.937	-0.0117554	0.216021	-0.0544181	0.956602	0.986916
ENSG00000085788	636.033	-0.254567	0.227131	-1.1208	0.262375	0.535346
ENSG00000085831	67.7621	0.0433936	0.325927	0.133139	0.894083	0.962576
ENSG00000085832	929.201	-0.0862899	0.186547	-0.462564	0.643677	0.850685
ENSG00000085840	18.4268	0.199426	0.499935	0.398903	0.689964	0.876607
ENSG00000085871	44.4327	0.341684	0.410961	0.831428	0.405732	0.682807
ENSG00000085872	543.484	-0.270274	0.232379	-1.16308	0.244799	0.512785
ENSG00000085978	217.727	-0.429664	0.272941	-1.5742	0.115441	0.318122
ENSG00000085982	262.441	0.805422	0.261915	3.07513	0.00210414	0.0185399
ENSG00000085998	297.949	0.580026	0.274432	2.11355	0.0345533	0.139573
ENSG00000085999	18.4245	-0.616937	0.53064	-1.16263	0.244981	0.512904
ENSG00000086015	367.657	-0.197255	0.303964	-0.648941	0.516377	0.768529
ENSG00000086061	2342.14	-1.69508	0.22731	-7.45711	8.84386e-14	4.11089e-11
ENSG00000086062	1078.91	0.793678	0.204944	3.87266	0.000107654	0.00189306
ENSG00000086065	636.024	-0.300687	0.223649	-1.34446	0.1788	0.421282
ENSG00000086102	361.756	-0.186346	0.203935	-0.913751	0.360848	0.642658
ENSG00000086159	24.3753	0.657776	0.540106	1.21786	0.223276	0.486253
ENSG00000086189	121.042	-0.275779	0.238886	-1.15444	0.24832	0.517521
ENSG00000086200	156.977	0.28766	0.274423	1.04823	0.294531	0.573829
ENSG00000086205	21.4063	0.713745	0.580152	1.23027	0.218594	0.479639
ENSG00000086232	996.455	-0.223215	0.221964	-1.00564	0.31459	0.597054
ENSG00000086289	312.381	-0.738104	0.30296	-2.43631	0.0148381	0.0775537
ENSG00000086300	14.7267	1.46731	0.675258	2.17296	0.0297834	0.126141
ENSG00000086475	279.221	-0.684135	0.297405	-2.30034	0.0214287	0.100098
ENSG00000086504	215.508	-0.524389	0.278729	-1.88135	0.0599239	0.204698
ENSG00000086544	413.727	-1.11398	0.264666	-4.20898	2.56521e-05	0.000601872
ENSG00000086548	17.519	-0.138054	0.749439	-0.184209	0.853849	0.946859
ENSG00000086570	303.647	-1.45166	0.457073	-3.17599	0.00149328	0.0143257
ENSG00000086589	402.011	-0.765311	0.192041	-3.98515	6.74367e-05	0.00129896
ENSG00000086598	1469.55	-0.320408	0.251683	-1.27306	0.202997	0.458538
ENSG00000086619	146.614	-1.24712	0.224271	-5.56078	2.68575e-08	2.13439e-06
ENSG00000086666	418.503	-0.437365	0.197922	-2.20978	0.0271201	0.118092
ENSG00000086696	178.819	2.01147	0.52596	3.82437	0.000131106	0.00220569
ENSG00000086712	443.761	-1.16032	0.225825	-5.13816	2.77434e-07	1.4956e-05
ENSG00000086730	43.1771	0.839682	0.441473	1.902	0.0571707	0.198029
ENSG00000086758	6178.93	0.407217	0.261161	1.55926	0.118935	0.323932
ENSG00000086827	214.476	-0.40191	0.235669	-1.7054	0.0881198	0.265823
ENSG00000086848	293.61	0.708165	0.277423	2.55265	0.0106905	0.0610926
ENSG00000086967	9.17792	1.73656	0.786368	2.20832	0.0272216	0.118424
ENSG00000086991	78.4324	2.87259	0.579208	4.95952	7.0668e-07	3.22403e-05
ENSG00000087008	144.202	0.929279	0.364782	2.54749	0.0108501	0.0617621
ENSG00000087053	295.704	-0.385606	0.286736	-1.34481	0.178686	0.421213
ENSG00000087074	3781.95	-2.11951	0.737668	-2.87326	0.00406259	0.0301646
ENSG00000087076	107.025	-0.50131	0.327851	-1.52908	0.126246	0.336573
ENSG00000087077	508.631	-0.448994	0.242842	-1.84891	0.0644703	0.215165
ENSG00000087085	116.742	-2.34727	0.500036	-4.69421	2.67638e-06	9.48708e-05
ENSG00000087086	4199.11	-1.75436	0.350283	-5.00842	5.48775e-07	2.59494e-05
ENSG00000087087	1123.99	-0.520706	0.163171	-3.19117	0.00141698	0.0137447
ENSG00000087088	92.8472	0.394625	0.273971	1.44039	0.149757	0.374978
ENSG00000087095	277.132	-0.333698	0.216576	-1.54079	0.123368	0.331875
ENSG00000087111	237.709	0.135697	0.199525	0.6801	0.496441	0.75546
ENSG00000087116	54.9624	0.620193	0.557715	1.11202	0.266128	0.539622
ENSG00000087152	361.507	-0.596018	0.248348	-2.39993	0.0163981	0.0832099
ENSG00000087157	150.123	0.497764	0.278217	1.78912	0.0735954	0.235498
ENSG00000087191	853.673	-0.501809	0.23504	-2.135	0.0327613	0.134675
ENSG00000087206	313.409	-0.423105	0.25248	-1.6758	0.0937776	0.277481
ENSG00000087237	10.1934	0.294895	0.547337	0.538781	0.590038	0.81795
ENSG00000087245	121.25	2.03757	0.615724	3.30923	0.000935543	0.0100955
ENSG00000087250	15.6999	-1.56318	0.545912	-2.86343	0.00419078	0.0308929
ENSG00000087253	73.6915	0.943099	0.402646	2.34225	0.0191678	0.0926828
ENSG00000087258	56.2155	0.65828	0.556921	1.182	0.237206	0.503563
ENSG00000087263	407.859	-0.933031	0.221563	-4.21114	2.54085e-05	0.000597865
ENSG00000087266	245.994	0.33724	0.225741	1.49393	0.135195	0.352041
ENSG00000087269	389.585	-0.338915	0.245946	-1.378	0.168202	0.404434
ENSG00000087274	1130.14	0.301235	0.177647	1.69569	0.0899446	0.269195
ENSG00000087299	103.243	-0.641588	0.30246	-2.12123	0.0339026	0.137848
ENSG00000087301	213.756	-0.232404	0.322684	-0.720219	0.47139	0.735895
ENSG00000087302	522.88	-0.727498	0.248915	-2.92268	0.00347034	0.0268938
ENSG00000087303	24.7899	0.64905	0.465277	1.39498	0.163023	0.396548
ENSG00000087338	173.959	0.0344856	0.211199	0.163285	0.870294	0.953338
ENSG00000087365	2548.26	-0.529983	0.212374	-2.49551	0.0125775	0.0687047
ENSG00000087448	302.496	0.312617	0.244394	1.27915	0.200845	0.455492
ENSG00000087460	5818.6	-0.534836	0.206986	-2.58392	0.00976837	0.0573394
ENSG00000087470	809.5	-0.57747	0.231903	-2.49013	0.0127695	0.0693692
ENSG00000087494	16.1496	-0.211922	0.508918	-0.416418	0.677104	0.86967
ENSG00000087495	16.0507	-0.506618	0.593496	-0.853618	0.393317	0.672277
ENSG00000087502	394.48	0.175033	0.214013	0.817859	0.413438	0.689562
ENSG00000087510	21.7877	-1.48045	0.486539	-3.04282	0.00234369	0.0200832
ENSG00000087586	32.0644	-0.603798	0.336015	-1.79694	0.0723453	0.232822
ENSG00000087589	19.0097	0.120167	0.572364	0.209948	0.833708	0.938293
ENSG00000087842	56.1407	-1.18145	0.298033	-3.96414	7.36598e-05	0.0013842
ENSG00000087884	68.5067	-0.384969	0.270269	-1.42439	0.154333	0.382511
ENSG00000087903	100.309	-0.328953	0.350858	-0.937567	0.348467	0.630728
ENSG00000087995	128.181	-0.0713357	0.212975	-0.334948	0.737664	0.899728
ENSG00000088002	13.8852	-1.71836	0.593105	-2.89723	0.00376471	0.0285218
ENSG00000088035	30.3099	0.935943	0.430551	2.17382	0.0297183	0.126
ENSG00000088038	460.636	-0.0757906	0.221927	-0.341511	0.732719	0.897448
ENSG00000088053	13.9572	0.110347	0.520718	0.211913	0.832175	0.937719
ENSG00000088179	284.008	-0.077899	0.295019	-0.264047	0.791743	0.920934
ENSG00000088205	539.661	-0.280836	0.231317	-1.21407	0.224721	0.488117
ENSG00000088247	864.47	-0.354805	0.205975	-1.72256	0.0849672	0.259162
ENSG00000088256	341.366	-0.0662325	0.219438	-0.301828	0.762783	0.909678
ENSG00000088280	320.165	0.308579	0.285792	1.07973	0.280262	0.556638
ENSG00000088298	115.131	0.425614	0.28133	1.51287	0.130314	0.343874
ENSG00000088305	13.3911	-0.209092	0.419088	-0.498922	0.617834	0.834792
ENSG00000088325	31.2268	-0.401662	0.474598	-0.84632	0.397374	0.675299
ENSG00000088340	272.992	0.996864	0.237963	4.18915	2.79995e-05	0.000645273
ENSG00000088356	76.2753	-0.668402	0.227538	-2.93754	0.00330832	0.0258907
ENSG00000088367	1302.04	-0.46409	0.386521	-1.20068	0.229874	0.495148
ENSG00000088386	10.386	-0.521163	0.658559	-0.791369	0.428729	0.702271
ENSG00000088387	1571.92	-0.277971	0.360033	-0.772072	0.440072	0.710926
ENSG00000088448	735.106	0.433353	0.247434	1.75139	0.0798784	0.24869
ENSG00000088451	40.4712	0.624444	0.353012	1.76891	0.0769094	0.242356
ENSG00000088538	305.735	0.275949	0.267269	1.03248	0.301848	0.582236
ENSG00000088543	104.362	-0.105928	0.332597	-0.318488	0.750115	0.90478
ENSG00000088682	354.973	0.021789	0.258816	0.0841872	0.932908	0.977173
ENSG00000088726	27.6017	-2.78196	0.51876	-5.36271	8.19818e-08	5.47345e-06
ENSG00000088727	89.1145	-0.414914	0.313853	-1.322	0.186167	0.43264
ENSG00000088756	61.1458	1.36256	0.475888	2.8632	0.00419388	0.0309065
ENSG00000088766	246.699	0.307528	0.254264	1.20948	0.226477	0.490396
ENSG00000088808	582.722	-0.240702	0.261071	-0.921979	0.356539	0.639191
ENSG00000088812	991.351	0.466448	0.192339	2.42513	0.015303	0.0795032
ENSG00000088826	129.5	-2.14968	0.248289	-8.65797	4.80255e-18	5.37798e-15
ENSG00000088827	28.4968	0.727529	0.550735	1.32101	0.186497	0.433079
ENSG00000088832	290.229	-0.788697	0.295241	-2.67136	0.00755438	0.047574
ENSG00000088833	411.331	-0.504915	0.239198	-2.11087	0.0347839	0.14032
ENSG00000088836	20198.2	0.40672	0.351192	1.15811	0.246819	0.515482
ENSG00000088854	731.432	0.792287	0.278491	2.84493	0.00444211	0.0322534
ENSG00000088876	134.555	0.0515079	0.21676	0.237626	0.812171	0.92903
ENSG00000088881	39.6696	1.01993	0.312541	3.26333	0.0011011	0.0113592
ENSG00000088882	9.28444	1.08608	0.786706	1.38054	0.167419	0.4033
ENSG00000088888	612.431	1.32622	0.221155	5.99678	2.01267e-09	2.12807e-07
ENSG00000088899	432.605	-0.501723	0.306874	-1.63495	0.10206	0.293653
ENSG00000088926	19.0171	-0.461747	0.582666	-0.792473	0.428085	0.701872
ENSG00000088930	880.907	-0.212487	0.254927	-0.833522	0.40455	0.682213
ENSG00000088970	129.296	-0.249751	0.256875	-0.972269	0.330917	0.613979
ENSG00000088986	721.777	-0.300589	0.172095	-1.74665	0.0806984	0.250214
ENSG00000089006	679.763	-0.642767	0.269268	-2.38709	0.0169825	0.0853317
ENSG00000089009	2403.9	-0.470946	0.250484	-1.88015	0.0600881	0.205146
ENSG00000089012	14.0017	0.0940187	0.659311	0.142601	0.886605	0.959702
ENSG00000089022	521.79	-0.408599	0.222788	-1.83402	0.0666504	0.220343
ENSG00000089041	22.2589	0.993178	0.559819	1.77411	0.0760456	0.240731
ENSG00000089048	469.123	-0.24559	0.239296	-1.0263	0.30475	0.585496
ENSG00000089050	194.474	-0.0797654	0.292158	-0.273021	0.784837	0.918445
ENSG00000089053	881.418	0.426927	0.248716	1.71652	0.0860661	0.261575
ENSG00000089057	2027.04	0.181371	0.443564	0.408895	0.682617	0.873183
ENSG00000089060	241.203	0.350724	0.293817	1.19368	0.232602	0.498208
ENSG00000089063	341.998	-0.517259	0.267392	-1.93446	0.0530563	0.188261
ENSG00000089091	62.0083	0.222327	0.281888	0.788707	0.430283	0.703738
ENSG00000089094	210.686	0.239741	0.229051	1.04667	0.295252	0.574824
ENSG00000089101	26.5435	0.188969	0.634658	0.297749	0.765894	0.911059
ENSG00000089116	10.4359	0.39787	0.839606	0.473877	0.635587	0.84603
ENSG00000089123	91.3325	-0.437631	0.271375	-1.61265	0.106822	0.302246
ENSG00000089127	148.724	0.702506	0.323845	2.16926	0.0300628	0.126885
ENSG00000089154	984.243	-0.0165964	0.296383	-0.0559963	0.955345	0.986524
ENSG00000089157	3906.91	-0.559616	0.273172	-2.04859	0.0405025	0.156816
ENSG00000089159	572.436	-0.228322	0.28662	-0.7966	0.425683	0.699815
ENSG00000089163	13.2069	0.0124031	0.388078	0.0319603	0.974504	0.99234
ENSG00000089169	45.3576	-0.0693662	0.495523	-0.139986	0.888671	0.96023
ENSG00000089177	408.417	-0.927682	0.234793	-3.95106	7.7805e-05	0.00144363
ENSG00000089195	340.08	-0.854682	0.298975	-2.85871	0.00425371	0.0312431
ENSG00000089199	760.718	0.855172	0.301292	2.83835	0.00453479	0.0327622
ENSG00000089220	1271.18	-0.784171	0.252289	-3.10822	0.00188217	0.0170162
ENSG00000089225	14.6226	0.0701258	0.661038	0.106084	0.915515	0.971366
ENSG00000089234	270.545	-0.519385	0.181686	-2.8587	0.00425379	0.0312431
ENSG00000089248	849.281	-0.513317	0.221511	-2.31734	0.0204852	0.0971745
ENSG00000089250	55.6278	-0.794994	0.552648	-1.43852	0.150287	0.375719
ENSG00000089280	1080.86	-0.270481	0.234645	-1.15273	0.249022	0.518633
ENSG00000089289	338.777	-0.49017	0.237226	-2.06626	0.0388037	0.152273
ENSG00000089327	55.2789	1.22386	0.521753	2.34568	0.0189926	0.0921427
ENSG00000089335	335.101	0.437544	0.220833	1.98134	0.0475534	0.175457
ENSG00000089351	271.115	0.286849	0.231388	1.23969	0.21509	0.474987
ENSG00000089356	33.7091	-2.09643	0.650418	-3.2232	0.00126768	0.0126207
ENSG00000089472	574.387	0.085454	0.28386	0.301043	0.763382	0.909898
ENSG00000089486	133.696	-0.125036	0.253542	-0.493157	0.621902	0.837249
ENSG00000089505	11.068	0.997288	0.524367	1.90189	0.0571855	0.198029
ENSG00000089558	9.17301	0.737644	0.720191	1.02423	0.305725	0.586821
ENSG00000089597	1483.86	0.364587	0.210249	1.73407	0.0829054	0.254788
ENSG00000089639	95.6645	0.355537	0.271809	1.30804	0.190859	0.439773
ENSG00000089682	187.863	0.295975	0.235686	1.2558	0.209188	0.467018
ENSG00000089685	14.3782	0.0881466	0.652408	0.13511	0.892525	0.961908
ENSG00000089692	19.2847	-0.508636	0.519489	-0.979109	0.327526	0.61086
ENSG00000089693	727.981	-0.974694	0.221873	-4.39303	1.1178e-05	0.000305301
ENSG00000089723	46.797	-1.07351	0.398625	-2.69302	0.00708081	0.0453961
ENSG00000089737	2465.07	-0.92192	0.253864	-3.63154	0.00028173	0.0040236
ENSG00000089775	189.814	-0.159766	0.309908	-0.515528	0.606184	0.828169
ENSG00000089818	298.001	-0.611143	0.228443	-2.67525	0.00746724	0.04717
ENSG00000089820	78.7614	0.391202	0.265823	1.47166	0.141112	0.361452
ENSG00000089847	43.0133	0.126364	0.428151	0.295139	0.767887	0.911971
ENSG00000089876	520.678	-0.730627	0.296505	-2.46413	0.0137347	0.0731765
ENSG00000089902	317.341	-1.53296	0.296873	-5.16369	2.4213e-07	1.32853e-05
ENSG00000089916	1225.92	-0.399007	0.187441	-2.12871	0.0332785	0.136142
ENSG00000090006	330.579	0.38923	0.245352	1.58642	0.112644	0.312829
ENSG00000090013	142.412	-0.754068	0.303577	-2.48394	0.0129937	0.0703545
ENSG00000090020	565.822	-0.492366	0.196788	-2.50201	0.0123491	0.067822
ENSG00000090054	435.806	-0.0635553	0.184345	-0.344762	0.730273	0.896416
ENSG00000090060	1119.05	-0.527244	0.20945	-2.51728	0.0118264	0.0658338
ENSG00000090061	445.277	-0.631446	0.178021	-3.54704	0.000389588	0.00514632
ENSG00000090097	213.126	0.0905542	0.253125	0.357745	0.720534	0.890941
ENSG00000090104	37.1888	0.276814	0.478218	0.578845	0.562694	0.801351
ENSG00000090238	304.582	-0.0121761	0.366319	-0.033239	0.973484	0.992007
ENSG00000090263	159.803	-0.377031	0.234839	-1.60549	0.108386	0.304922
ENSG00000090266	421.244	-0.490302	0.319873	-1.5328	0.125325	0.335125
ENSG00000090273	897.066	-0.691566	0.221076	-3.12818	0.00175892	0.016169
ENSG00000090316	447.454	-0.273797	0.225959	-1.21171	0.225623	0.48917
ENSG00000090339	967.19	-1.12293	0.243238	-4.6166	3.90078e-06	0.000130393
ENSG00000090372	446.571	-0.019084	0.234083	-0.0815266	0.935023	0.977758
ENSG00000090376	54.5711	0.795089	0.493741	1.61034	0.107324	0.303181
ENSG00000090382	77.2448	3.80899	0.895124	4.25526	2.08805e-05	0.000511853
ENSG00000090432	257.326	-0.2453	0.268094	-0.914977	0.360204	0.642208
ENSG00000090447	80.4398	0.191659	0.353363	0.542385	0.587553	0.816047
ENSG00000090470	252.718	0.365779	0.238796	1.53177	0.12558	0.335552
ENSG00000090487	294.149	0.312384	0.2046	1.52681	0.126809	0.33759
ENSG00000090520	690.891	-1.13563	0.243224	-4.66907	3.02564e-06	0.000105431
ENSG00000090530	278.311	1.81958	0.475126	3.82969	0.000128305	0.00217396
ENSG00000090534	12.2568	0.498974	0.889238	0.561126	0.574712	0.808531
ENSG00000090539	22.6253	0.630849	0.681775	0.925304	0.354808	0.637195
ENSG00000090554	19.6866	0.0864182	0.303512	0.284728	0.775853	0.915067
ENSG00000090565	949.005	1.61081	0.240088	6.70926	1.95619e-11	4.15453e-09
ENSG00000090581	224.372	0.495473	0.218689	2.26565	0.0234725	0.106436
ENSG00000090612	448.181	0.591143	0.337894	1.74949	0.0802057	0.249331
ENSG00000090615	1338.31	0.14897	0.243035	0.612955	0.539906	0.786537
ENSG00000090621	805.84	-0.362197	0.264981	-1.36688	0.171664	0.410156
ENSG00000090659	34.7002	0.485998	0.517728	0.938713	0.347878	0.630217
ENSG00000090661	143.759	0.651238	0.287854	2.26239	0.0236735	0.107092
ENSG00000090674	84.2873	0.437313	0.1916	2.28243	0.0224639	0.103212
ENSG00000090686	1114.6	0.226323	0.261462	0.865604	0.386708	0.666825
ENSG00000090776	59.9333	-1.3331	0.33171	-4.01887	5.8478e-05	0.00116747
ENSG00000090857	633.532	-0.02675	0.192763	-0.138771	0.889631	0.960743
ENSG00000090861	538.729	-0.0854965	0.255529	-0.334586	0.737937	0.899857
ENSG00000090863	2081.83	0.658961	0.210413	3.13174	0.00173771	0.0160338
ENSG00000090889	13.1198	0.140162	0.57724	0.242813	0.80815	0.92796
ENSG00000090905	2162.81	0.55742	0.206812	2.69529	0.00703273	0.04519
ENSG00000090924	234.917	0.149203	0.252643	0.59057	0.554809	0.795436
ENSG00000090971	87.7765	-0.14114	0.246647	-0.572233	0.567164	0.804146
ENSG00000090975	185.702	0.876048	0.309887	2.827	0.00469868	0.0336307
ENSG00000090989	368.176	0.0619776	0.232541	0.266523	0.789836	0.920084
ENSG00000091009	334.276	-0.423099	0.32765	-1.29131	0.196595	0.448795
ENSG00000091010	9.98007	0.164492	0.738365	0.222778	0.823708	0.934154
ENSG00000091039	436.465	-0.319884	0.24112	-1.32666	0.184622	0.430348
ENSG00000091073	144.185	0.629521	0.296425	2.12372	0.0336939	0.137249
ENSG00000091106	14.1852	0.405508	0.497009	0.815897	0.414559	0.690085
ENSG00000091127	122.918	-0.349124	0.411976	-0.847438	0.396751	0.674965
ENSG00000091128	14.8977	-0.759004	0.461868	-1.64333	0.100314	0.290266
ENSG00000091129	20.8283	1.16138	0.692956	1.67598	0.0937427	0.277411
ENSG00000091136	10449.3	0.671263	0.245633	2.73279	0.00628006	0.0417924
ENSG00000091137	217.826	2.07488	0.435938	4.75957	1.94003e-06	7.30805e-05
ENSG00000091140	764.278	-0.311269	0.278833	-1.11633	0.264282	0.537687
ENSG00000091157	558.221	0.325424	0.196107	1.65942	0.0970302	0.284068
ENSG00000091164	615.59	-0.800063	0.261108	-3.06411	0.0021832	0.0190121
ENSG00000091181	31.722	0.231847	0.521661	0.444439	0.656725	0.857624
ENSG00000091262	41.5659	0.174821	0.376221	0.464677	0.642163	0.849771
ENSG00000091317	356.52	0.0396479	0.239772	0.165357	0.868663	0.952668
ENSG00000091409	782.312	-0.859825	0.323924	-2.6544	0.00794496	0.0493484
ENSG00000091428	91.6229	0.852252	0.316163	2.69561	0.00702594	0.0451886
ENSG00000091436	539.317	-0.423851	0.208925	-2.02872	0.0424865	0.162531
ENSG00000091482	16.9979	-1.08442	0.619471	-1.75056	0.0800226	0.24895
ENSG00000091483	385.235	-0.967164	0.275807	-3.50667	0.000453759	0.00580115
ENSG00000091490	46.7808	0.32589	0.407363	0.799999	0.423712	0.697998
ENSG00000091513	98.0879	-0.317025	0.51613	-0.614234	0.53906	0.785939
ENSG00000091527	1314.77	-0.936823	0.257212	-3.64222	0.000270297	0.0039033
ENSG00000091536	113.753	0.271215	0.329722	0.822558	0.41076	0.687184
ENSG00000091542	962.814	-1.32222	0.250808	-5.27185	1.35056e-07	8.09546e-06
ENSG00000091592	126.258	-0.0437594	0.426473	-0.102608	0.918274	0.971852
ENSG00000091622	58.3078	0.179369	0.476101	0.376746	0.706362	0.885279
ENSG00000091640	374.821	-0.490737	0.217875	-2.25238	0.0242983	0.109176
ENSG00000091651	26.1943	-0.491395	0.342515	-1.43467	0.151381	0.377403
ENSG00000091656	8028.56	0.477376	0.267387	1.78534	0.074207	0.236839
ENSG00000091664	13.1663	-0.665432	0.601509	-1.10627	0.268609	0.542509
ENSG00000091704	10.4185	0.285367	0.702077	0.40646	0.684404	0.87417
ENSG00000091732	60.3354	0.104075	0.306861	0.339159	0.73449	0.898143
ENSG00000091831	68.4645	0.262077	0.449134	0.583517	0.559546	0.799082
ENSG00000091844	29.3026	1.21207	0.492462	2.46125	0.0138452	0.0736539
ENSG00000091879	78.8281	0.358012	0.420443	0.851512	0.394485	0.673458
ENSG00000091947	97.4	-0.15984	0.215991	-0.74003	0.459282	0.726103
ENSG00000091972	90.99	1.74808	0.33688	5.18903	2.11394e-07	1.18093e-05
ENSG00000091986	2340.03	1.67626	0.458982	3.65212	0.000260086	0.00378917
ENSG00000092010	1127.23	-0.0591499	0.245753	-0.240688	0.809797	0.928372
ENSG00000092020	116.312	-0.263791	0.248726	-1.06057	0.288886	0.567407
ENSG00000092036	109.33	-0.153831	0.223863	-0.687166	0.491978	0.751928
ENSG00000092051	144.52	-0.377599	0.510092	-0.740256	0.459145	0.726073
ENSG00000092054	11.2506	0.00290001	0.624328	0.00464501	0.996294	0.99897
ENSG00000092067	14.0406	-0.120408	0.57951	-0.207775	0.835405	0.938683
ENSG00000092068	1984.82	-0.347879	0.323485	-1.07541	0.28219	0.558958
ENSG00000092094	176.406	0.439486	0.221943	1.98017	0.0476845	0.17573
ENSG00000092096	621.32	-0.169856	0.259351	-0.654925	0.512516	0.766083
ENSG00000092098	255.723	-0.0681109	0.268254	-0.253905	0.799569	0.924624
ENSG00000092108	409.195	-0.114063	0.220436	-0.517444	0.604847	0.827502
ENSG00000092140	131.965	0.145406	0.239154	0.608	0.543188	0.788399
ENSG00000092148	2302.07	-0.0110004	0.225968	-0.048681	0.961174	0.988787
ENSG00000092199	2279.84	-0.816626	0.191364	-4.26741	1.97759e-05	0.000488664
ENSG00000092200	21.2306	0.198778	0.687206	0.289256	0.772386	0.913578
ENSG00000092201	1414.35	-0.263886	0.20818	-1.26759	0.204945	0.461351
ENSG00000092203	815.396	-1.18918	0.217231	-5.47427	4.39327e-08	3.26002e-06
ENSG00000092208	32.2107	0.171979	0.323977	0.530835	0.595533	0.821706
ENSG00000092295	60.9158	0.0525834	0.369309	0.142383	0.886777	0.959702
ENSG00000092330	251.939	-0.747758	0.318231	-2.34973	0.0187869	0.0915416
ENSG00000092421	65.211	-0.420956	0.315029	-1.33625	0.181469	0.425494
ENSG00000092439	1047.43	0.719199	0.231245	3.11012	0.00187014	0.0169323
ENSG00000092445	73.171	1.00057	0.285277	3.50736	0.000452573	0.00578898
ENSG00000092470	41.2745	0.394737	0.280431	1.40761	0.159247	0.390485
ENSG00000092529	148.031	0.383261	0.229535	1.66973	0.0949727	0.279673
ENSG00000092531	272.702	0.0767847	0.276242	0.277962	0.781041	0.916934
ENSG00000092607	19.7015	0.0498581	0.464491	0.107339	0.91452	0.971084
ENSG00000092621	106.465	-0.674281	0.317266	-2.12528	0.033563	0.136897
ENSG00000092758	29.6514	1.01525	0.470481	2.1579	0.0309353	0.129327
ENSG00000092820	1198.86	-2.09423	0.318314	-6.57914	4.73172e-11	8.60646e-09
ENSG00000092841	4413.27	-0.633221	0.304983	-2.07625	0.037871	0.14947
ENSG00000092847	1369.53	0.622449	0.229704	2.70978	0.00673272	0.0440316
ENSG00000092850	40.7372	0.514932	0.387532	1.32875	0.183931	0.429306
ENSG00000092853	65.427	0.216433	0.461748	0.468725	0.639266	0.848447
ENSG00000092871	180.243	0.264085	0.263978	1.0004	0.317116	0.599898
ENSG00000092929	54.5952	0.149776	0.253562	0.590688	0.55473	0.795436
ENSG00000092931	182.426	-0.198992	0.220156	-0.903868	0.366065	0.647779
ENSG00000092964	2327.03	0.870588	0.252276	3.45093	0.000558655	0.00679944
ENSG00000092969	1264.8	1.49251	0.427269	3.49315	0.00047736	0.00603399
ENSG00000092978	304.392	-0.188346	0.247154	-0.76206	0.446024	0.716174
ENSG00000093000	576.853	-0.536913	0.303507	-1.76903	0.0768895	0.242356
ENSG00000093010	376.216	-0.0485582	0.250281	-0.194015	0.846164	0.94343
ENSG00000093072	90.1306	0.927749	0.401927	2.30825	0.0209851	0.0986968
ENSG00000093100	93.4719	2.62641	0.40214	6.53108	6.52974e-11	1.10943e-08
ENSG00000093134	30.3503	-0.425421	0.587189	-0.724504	0.468756	0.733634
ENSG00000093144	371.372	-0.391512	0.259076	-1.51119	0.130741	0.344466
ENSG00000093167	630.682	-1.06943	0.221809	-4.8214	1.42552e-06	5.61866e-05
ENSG00000093183	434.782	-0.236048	0.196936	-1.1986	0.230684	0.495909
ENSG00000093217	64.3565	0.42621	0.27635	1.54229	0.123004	0.33122
ENSG00000094631	433.255	0.179896	0.237211	0.75838	0.448224	0.718254
ENSG00000094661	17.381	0.0919379	0.523053	0.175772	0.860473	0.949698
ENSG00000094755	12.0915	0.203907	0.519441	0.392551	0.694651	0.880094
ENSG00000094804	65.9575	0.307199	0.539703	0.569199	0.569221	0.80492
ENSG00000094841	116.516	-0.273332	0.309989	-0.881747	0.377914	0.658946
ENSG00000094880	117.864	0.115237	0.17482	0.659177	0.509782	0.764343
ENSG00000094914	245.968	0.32749	0.219439	1.4924	0.135595	0.352784
ENSG00000094916	2588.09	0.097658	0.253321	0.385511	0.699859	0.882562
ENSG00000094963	23.549	-1.52143	0.669192	-2.27354	0.0229939	0.104942
ENSG00000094975	3536.54	-0.7504	0.315586	-2.3778	0.0174165	0.0866699
ENSG00000095002	217.694	0.457095	0.239881	1.90551	0.0567138	0.196877
ENSG00000095015	220.875	-0.0648221	0.211232	-0.306876	0.758938	0.908236
ENSG00000095059	211.655	-0.177151	0.208372	-0.850169	0.395231	0.673927
ENSG00000095066	253.149	0.493161	0.264952	1.86133	0.0626981	0.210958
ENSG00000095110	33.5145	0.818616	0.481553	1.69995	0.0891406	0.267944
ENSG00000095139	1406.91	-0.308648	0.221888	-1.39101	0.164224	0.398547
ENSG00000095203	93.4087	-0.2454	0.363275	-0.675521	0.499345	0.757163
ENSG00000095209	108.518	-0.841515	0.3108	-2.70758	0.00677763	0.044208
ENSG00000095261	122.116	0.0688859	0.367589	0.187399	0.851348	0.945763
ENSG00000095303	24.4856	0.467032	0.580154	0.805013	0.420812	0.69536
ENSG00000095319	398.422	0.386175	0.219454	1.75971	0.0784578	0.245664
ENSG00000095321	277.159	0.0716017	0.236394	0.302892	0.761972	0.909489
ENSG00000095370	15.1921	0.696483	0.574678	1.21195	0.225531	0.489123
ENSG00000095380	356.169	-0.685057	0.29316	-2.3368	0.0194495	0.0935673
ENSG00000095383	200.719	0.0876882	0.267788	0.327454	0.743325	0.901901
ENSG00000095397	287.861	-0.441507	0.308498	-1.43115	0.152387	0.379098
ENSG00000095485	117.779	-0.564791	0.253049	-2.23194	0.0256189	0.113577
ENSG00000095539	128	0.519573	0.287898	1.80471	0.0711202	0.230106
ENSG00000095564	940.448	-0.686639	0.243345	-2.82167	0.00477749	0.0341154
ENSG00000095574	181.254	-0.596625	0.22245	-2.68207	0.00731686	0.0464463
ENSG00000095585	42.1057	-0.87872	0.418933	-2.09752	0.0359476	0.144259
ENSG00000095587	19.6969	0.0810977	0.621116	0.130568	0.896117	0.963461
ENSG00000095627	45.0491	-0.285685	0.312263	-0.914883	0.360253	0.642245
ENSG00000095637	1176.71	0.199991	0.233605	0.856107	0.391939	0.671195
ENSG00000095713	178.808	-6.02666	0.909356	-6.62739	3.41674e-11	6.68053e-09
ENSG00000095739	152.621	1.93604	0.39802	4.86418	1.14935e-06	4.79922e-05
ENSG00000095752	878.657	-2.36797	0.588233	-4.02557	5.68371e-05	0.00114492
ENSG00000095777	36.4001	-0.18329	0.601792	-0.304573	0.760692	0.909074
ENSG00000095787	1362.9	-0.860479	0.22541	-3.81739	0.00013487	0.00225571
ENSG00000095794	134.646	-0.478898	0.317839	-1.50673	0.131879	0.346262
ENSG00000095906	126.962	0.0186354	0.330578	0.0563721	0.955045	0.986438
ENSG00000095932	13.4535	0.507163	0.51914	0.976929	0.328604	0.611831
ENSG00000095951	712.936	0.0142	0.252435	0.0562522	0.955141	0.986438
ENSG00000095970	13.6313	4.41692	0.885461	4.98827	6.09212e-07	2.82647e-05
ENSG00000096060	1687.74	-0.797801	0.369152	-2.16117	0.0306822	0.128727
ENSG00000096063	617.276	0.142969	0.366159	0.390457	0.696199	0.881103
ENSG00000096070	660.184	-0.376825	0.243226	-1.54928	0.121315	0.328106
ENSG00000096080	121.551	-0.728865	0.239516	-3.04308	0.00234173	0.0200734
ENSG00000096092	45.4114	-0.307615	0.418914	-0.734316	0.462756	0.729023
ENSG00000096093	358.551	0.872452	0.233984	3.72869	0.000192477	0.00299151
ENSG00000096384	14717.9	-0.869316	0.219244	-3.96506	7.33785e-05	0.00138102
ENSG00000096401	990.425	-0.644775	0.269437	-2.39304	0.0167092	0.0844234
ENSG00000096433	476.02	-0.147103	0.443399	-0.331763	0.740068	0.90091
ENSG00000096654	83.4353	0.341583	0.239661	1.42527	0.154078	0.382224
ENSG00000096696	3071.34	-2.92445	0.578996	-5.05089	4.39762e-07	2.15816e-05
ENSG00000096717	429.857	-1.33941	0.354233	-3.78116	0.000156098	0.00254588
ENSG00000096746	1359.62	-1.06979	0.235801	-4.53686	5.70985e-06	0.000177387
ENSG00000096872	260.747	0.0278591	0.220866	0.126135	0.899625	0.965282
ENSG00000096968	218.8	0.212909	0.173783	1.22514	0.220523	0.482317
ENSG00000097007	1211.88	-0.368275	0.225403	-1.63385	0.10229	0.293981
ENSG00000097021	100.894	-0.525506	0.237489	-2.21275	0.0269147	0.117501
ENSG00000097033	651.902	-0.320085	0.213585	-1.49863	0.13397	0.349912
ENSG00000097046	62.3588	1.27124	0.371763	3.41949	0.000627384	0.00740241
ENSG00000097096	180.194	0.545246	0.262938	2.07367	0.03811	0.150172
ENSG00000099139	108.009	-2.09593	0.486353	-4.30949	1.63633e-05	0.00041905
ENSG00000099194	17021.4	-0.388871	0.259891	-1.49628	0.134579	0.350951
ENSG00000099203	69.923	0.188602	0.315746	0.597321	0.550293	0.79267
ENSG00000099204	3045.9	-0.103996	0.323826	-0.321149	0.748097	0.903748
ENSG00000099219	737.933	0.53025	0.254608	2.08261	0.0372866	0.147731
ENSG00000099246	560.78	-0.859124	0.243352	-3.53037	0.000414971	0.00541485
ENSG00000099250	1241.18	2.52829	0.386512	6.54128	6.09931e-11	1.05819e-08
ENSG00000099251	22.2763	0.253855	0.45584	0.556895	0.577599	0.810395
ENSG00000099256	44.1708	-0.342289	0.428362	-0.799066	0.424252	0.698469
ENSG00000099260	57.5381	-0.667374	0.447842	-1.4902	0.136171	0.353724
ENSG00000099282	120.455	0.702267	0.286435	2.45175	0.0142165	0.075126
ENSG00000099284	43.5259	-0.149433	0.323006	-0.462632	0.643628	0.850666
ENSG00000099290	729.598	0.409055	0.227356	1.79919	0.0719894	0.232107
ENSG00000099308	105.404	1.55831	0.254964	6.11187	9.84728e-10	1.19506e-07
ENSG00000099326	398.71	0.717485	0.245323	2.92466	0.00344834	0.0267401
ENSG00000099330	59.3145	-0.0477423	0.32787	-0.145614	0.884226	0.958921
ENSG00000099331	952.543	0.0019101	0.274364	0.00696193	0.994445	0.998318
ENSG00000099337	45.5014	-0.964279	0.477403	-2.01984	0.0433998	0.164619
ENSG00000099338	47.7774	0.178633	0.389634	0.458462	0.646621	0.852381
ENSG00000099341	525.654	-0.676621	0.2712	-2.49492	0.0125987	0.068775
ENSG00000099364	167.423	0.481243	0.277516	1.73411	0.0828993	0.254788
ENSG00000099365	84.8389	-0.608367	0.286524	-2.12327	0.0337315	0.137353
ENSG00000099377	45.1623	0.28578	0.284183	1.00562	0.314599	0.597054
ENSG00000099381	628.308	-0.374795	0.239731	-1.5634	0.117958	0.322318
ENSG00000099385	161.745	-0.0966571	0.296376	-0.32613	0.744326	0.902111
ENSG00000099617	38.6667	0.1659	0.591721	0.28037	0.779194	0.916375
ENSG00000099622	1426.41	-0.461853	0.255829	-1.80532	0.0710245	0.229929
ENSG00000099624	548.2	-1.05545	0.307236	-3.43532	0.00059186	0.00708506
ENSG00000099625	71.471	-0.576479	0.26307	-2.19135	0.0284263	0.122133
ENSG00000099715	11.9693	-1.64947	0.879065	-1.87639	0.0606022	0.206158
ENSG00000099725	47.4606	0.0535501	1.56647	0.0341852	0.972729	0.991849
ENSG00000099783	1508.23	-0.613543	0.250312	-2.45112	0.0142414	0.0752254
ENSG00000099785	64.9198	0.0120986	0.311399	0.0388525	0.969008	0.99129
ENSG00000099795	675.566	-0.665682	0.353801	-1.88152	0.0599017	0.204679
ENSG00000099797	459.243	-0.167095	0.276261	-0.604847	0.545281	0.789646
ENSG00000099800	352.884	-0.633339	0.353259	-1.79285	0.0729974	0.234231
ENSG00000099804	152.799	-0.941019	0.211743	-4.44416	8.82372e-06	0.000251308
ENSG00000099810	359.072	0.0455358	0.241238	0.188759	0.850282	0.945127
ENSG00000099812	19.1661	-0.621287	0.589006	-1.05481	0.291514	0.56998
ENSG00000099814	452.851	0.0555728	0.232518	0.239005	0.811102	0.928969
ENSG00000099817	328.339	-0.327315	0.224667	-1.45689	0.145147	0.367469
ENSG00000099821	266.014	-0.163415	0.273096	-0.59838	0.549586	0.792207
ENSG00000099834	10.2553	-0.738886	0.6095	-1.21228	0.225404	0.489028
ENSG00000099840	15.5333	-0.205337	0.328771	-0.62456	0.53226	0.781219
ENSG00000099849	124.925	-0.30891	0.312938	-0.987129	0.323579	0.606582
ENSG00000099860	950.736	-1.7345	0.297349	-5.83321	5.43712e-09	5.27358e-07
ENSG00000099864	19.9417	-0.524735	0.532832	-0.984804	0.32472	0.607878
ENSG00000099866	9.14248	2.17002	0.490356	4.42539	9.62687e-06	0.000269203
ENSG00000099869	10.044	-0.326472	0.537696	-0.607168	0.543739	0.78867
ENSG00000099875	436.76	-0.546716	0.290113	-1.8845	0.0594979	0.203526
[truncated: 22,638 more rows]

## Sheet: 1092 upregulated DEGs
Supplementary file 1. DEGs (FECD vs Control)
ensembl_gene_id	baseMean	log2FoldChange	lfcSE	stat	pvalue	padj
ENSG00000000938	16.5594	1.42231	0.525402	2.70709	0.00678758	0.0442495
ENSG00000000971	7604.19	1.09135	0.276103	3.95268	7.72813e-05	0.00143908
ENSG00000003147	38.9247	1.29523	0.429473	3.01585	0.00256259	0.0214735
ENSG00000004399	697.969	1.42751	0.324311	4.40166	1.07424e-05	0.000295825
ENSG00000004848	167.407	2.93342	0.471849	6.21685	5.0723e-10	6.40827e-08
ENSG00000005884	4147.97	1.38049	0.257852	5.35383	8.61134e-08	5.68364e-06
ENSG00000006534	191.421	1.00697	0.305836	3.29251	0.000992968	0.0105031
ENSG00000006638	13.2951	2.5397	0.586912	4.32722	1.51e-05	0.000392824
ENSG00000007001	16.3339	1.05301	0.39463	2.66835	0.00762242	0.0478679
ENSG00000008516	15.0703	1.73829	0.472216	3.68114	0.000232195	0.00345016
ENSG00000010327	245.307	2.06776	0.452245	4.57222	4.82574e-06	0.000154179
ENSG00000011600	35.3892	3.23109	0.639224	5.0547	4.31071e-07	2.11973e-05
ENSG00000017427	124.052	2.16853	0.541945	4.00139	6.29722e-05	0.00123321
ENSG00000018280	106.278	1.49846	0.477315	3.13934	0.00169327	0.0157298
ENSG00000019144	2355.28	1.12444	0.220891	5.09048	3.57153e-07	1.81891e-05
ENSG00000019169	37.9726	3.17513	0.89145	3.56176	0.00036838	0.00495112
ENSG00000019186	800.304	4.02281	0.976484	4.11969	3.79383e-05	0.000824931
ENSG00000019582	1375.31	1.78258	0.456281	3.90676	9.3543e-05	0.00168091
ENSG00000020181	266.958	1.28559	0.346617	3.70896	0.000208116	0.00317864
ENSG00000027075	163.789	1.65038	0.299456	5.51128	3.56238e-08	2.72555e-06
ENSG00000028137	63.1518	2.92562	0.520411	5.62175	1.89033e-08	1.56276e-06
ENSG00000034053	43.9741	1.63266	0.482424	3.38429	0.000713624	0.00812799
ENSG00000037757	97.4831	1.26294	0.302373	4.17675	2.95708e-05	0.000668968
ENSG00000038427	234.277	2.1082	0.58445	3.60716	0.000309568	0.00435056
ENSG00000038945	89.2871	1.84968	0.618334	2.99139	0.00277709	0.0227827
ENSG00000041982	193.026	2.66144	0.803317	3.31307	0.000922785	0.00997969
ENSG00000042980	87.6797	1.22981	0.449158	2.73803	0.00618084	0.0413444
ENSG00000043143	485.201	1.23596	0.24123	5.12356	2.99812e-07	1.5929e-05
ENSG00000049239	618.511	1.16666	0.300155	3.88685	0.000101553	0.00180119
ENSG00000052850	1066.56	1.45791	0.328989	4.43149	9.35843e-06	0.00026319
ENSG00000053328	42.4778	1.24043	0.305019	4.06671	4.76806e-05	0.000994631
ENSG00000054219	114.504	1.05422	0.340124	3.09952	0.00193837	0.0174347
ENSG00000054690	1966.63	1.31245	0.263048	4.98937	6.05759e-07	2.81969e-05
ENSG00000055732	63.2227	2.12487	0.566175	3.75303	0.000174709	0.00277327
ENSG00000058453	332.64	1.19564	0.251701	4.75025	2.03161e-06	7.57197e-05
ENSG00000059378	108.409	1.09449	0.31258	3.50147	0.000462705	0.0058668
ENSG00000060656	1592.06	1.02108	0.26206	3.89634	9.76575e-05	0.00174593
ENSG00000061455	102.356	1.576	0.347492	4.53534	5.75096e-06	0.000178215
ENSG00000064309	6791.22	1.53197	0.297571	5.14824	2.62937e-07	1.42681e-05
ENSG00000064601	617.974	1.14857	0.25107	4.57469	4.76931e-06	0.000152792
ENSG00000066336	35.9583	1.60447	0.388219	4.1329	3.58219e-05	0.000787954
ENSG00000066923	101.549	1.03086	0.271657	3.79471	0.000147819	0.00242778
ENSG00000068024	372.41	1.05824	0.24055	4.39924	1.08628e-05	0.000298014
ENSG00000068650	566.935	1.6109	0.394218	4.08631	4.38296e-05	0.000926059
ENSG00000068831	56.6121	1.03274	0.26644	3.87606	0.00010616	0.00187346
ENSG00000069493	186.304	1.69603	0.378377	4.48239	7.38129e-06	0.000217779
ENSG00000070182	1765.96	1.064	0.249383	4.26651	1.98552e-05	0.000490133
ENSG00000070614	742.136	1.12767	0.322498	3.49668	0.000471091	0.00596699
ENSG00000071967	2471.87	1.06277	0.300175	3.54051	0.000399361	0.00524642
ENSG00000072195	239.329	1.309	0.225358	5.80854	6.30216e-09	5.92595e-07
ENSG00000072694	81.9757	1.57738	0.583953	2.70121	0.00690869	0.0447713
ENSG00000073910	2730.53	1.35458	0.256126	5.28871	1.23181e-07	7.4746e-06
ENSG00000074527	1924.17	1.06246	0.368415	2.88386	0.00392831	0.0294247
ENSG00000075826	346.179	1.07369	0.244034	4.39976	1.08373e-05	0.000297644
ENSG00000076351	690.075	1.19465	0.333822	3.5787	0.000345312	0.00470786
ENSG00000076706	203.3	1.49719	0.478307	3.13018	0.00174697	0.0160831
ENSG00000076716	2536.22	1.47128	0.385988	3.81173	0.000137999	0.00230024
ENSG00000077274	419.072	2.038	0.549992	3.70552	0.00021096	0.0032161
ENSG00000077327	36.6629	1.75129	0.481602	3.6364	0.000276479	0.00396008
ENSG00000078081	326.359	3.40519	0.434835	7.83099	4.84036e-15	3.05762e-12
ENSG00000078098	188.759	2.03857	0.453307	4.49712	6.88807e-06	0.000206692
ENSG00000078295	793.41	1.5503	0.260065	5.96121	2.50376e-09	2.5917e-07
ENSG00000078328	132.216	1.17112	0.395417	2.96173	0.00305917	0.0245407
ENSG00000079257	300.195	2.12251	0.438412	4.84135	1.28959e-06	5.20827e-05
ENSG00000079931	193.964	2.03066	0.361745	5.61352	1.98253e-08	1.61727e-06
ENSG00000080947	126.988	1.40688	0.390482	3.60294	0.000314638	0.00439174
ENSG00000083814	111.143	1.01674	0.22602	4.49846	6.8449e-06	0.000205647
ENSG00000084774	267.13	1.04105	0.333368	3.12282	0.00179126	0.0163867
ENSG00000085563	32.9837	1.78437	0.613558	2.90823	0.0036348	0.0277897
ENSG00000086696	178.819	2.01147	0.52596	3.82437	0.000131106	0.00220569
ENSG00000086991	78.4324	2.87259	0.579208	4.95952	7.0668e-07	3.22403e-05
ENSG00000087245	121.25	2.03757	0.615724	3.30923	0.000935543	0.0100955
ENSG00000088756	61.1458	1.36256	0.475888	2.8632	0.00419388	0.0309065
ENSG00000088881	39.6696	1.01993	0.312541	3.26333	0.0011011	0.0113592
ENSG00000088888	612.431	1.32622	0.221155	5.99678	2.01267e-09	2.12807e-07
ENSG00000090382	77.2448	3.80899	0.895124	4.25526	2.08805e-05	0.000511853
ENSG00000090530	278.311	1.81958	0.475126	3.82969	0.000128305	0.00217396
ENSG00000090565	949.005	1.61081	0.240088	6.70926	1.95619e-11	4.15453e-09
ENSG00000091137	217.826	2.07488	0.435938	4.75957	1.94003e-06	7.30805e-05
ENSG00000091972	90.99	1.74808	0.33688	5.18903	2.11394e-07	1.18093e-05
ENSG00000091986	2340.03	1.67626	0.458982	3.65212	0.000260086	0.00378917
ENSG00000092445	73.171	1.00057	0.285277	3.50736	0.000452573	0.00578898
ENSG00000092969	1264.8	1.49251	0.427269	3.49315	0.00047736	0.00603399
ENSG00000093100	93.4719	2.62641	0.40214	6.53108	6.52974e-11	1.10943e-08
ENSG00000095739	152.621	1.93604	0.39802	4.86418	1.14935e-06	4.79922e-05
ENSG00000095970	13.6313	4.41692	0.885461	4.98827	6.09212e-07	2.82647e-05
ENSG00000097046	62.3588	1.27124	0.371763	3.41949	0.000627384	0.00740241
ENSG00000099250	1241.18	2.52829	0.386512	6.54128	6.09931e-11	1.05819e-08
ENSG00000099308	105.404	1.55831	0.254964	6.11187	9.84728e-10	1.19506e-07
ENSG00000099866	9.14248	2.17002	0.490356	4.42539	9.62687e-06	0.000269203
ENSG00000099889	562.717	1.87462	0.266472	7.03493	1.99357e-12	5.58108e-10
ENSG00000099994	760.658	2.93786	0.548195	5.35914	8.36191e-08	5.55267e-06
ENSG00000099998	77.6636	1.7533	0.497605	3.52347	0.000425936	0.00550833
ENSG00000100055	38.0107	1.63333	0.519866	3.14184	0.00167891	0.0156377
ENSG00000100197	20.731	1.36686	0.415074	3.29307	0.000991009	0.0104918
ENSG00000100228	89.6855	1.35826	0.304334	4.46305	8.08019e-06	0.000235022
ENSG00000100311	204.031	1.50911	0.420551	3.5884	0.000332715	0.00456899
ENSG00000100336	282.681	1.85765	0.380569	4.88124	1.05423e-06	4.48107e-05
ENSG00000100342	990.773	1.96002	0.396438	4.94409	7.65012e-07	3.4267e-05
ENSG00000100351	37.2682	1.18787	0.360588	3.29425	0.000986848	0.0104703
ENSG00000100365	13.7944	1.79968	0.6476	2.77901	0.00545253	0.0376904
ENSG00000100368	18.1267	1.79198	0.591034	3.03194	0.00242991	0.0205928
ENSG00000100473	140.212	1.94619	0.604322	3.22045	0.00127991	0.0127093
ENSG00000100979	378.954	1.92554	0.367842	5.23468	1.65275e-07	9.58048e-06
ENSG00000100985	19.7479	2.50801	0.752504	3.33289	0.000859502	0.00942773
ENSG00000101049	49.6493	1.11989	0.352039	3.18116	0.00146686	0.0141328
ENSG00000101104	135.768	1.01809	0.243276	4.1849	2.85288e-05	0.000652586
ENSG00000101336	17.3331	2.27099	0.617346	3.67862	0.000234496	0.00348225
ENSG00000101347	63.922	1.228	0.375745	3.26818	0.00108243	0.0111951
ENSG00000101417	58.608	1.05363	0.345009	3.05393	0.00225866	0.0195107
ENSG00000101441	73.3045	6.49633	1.01476	6.40185	1.53508e-10	2.30599e-08
ENSG00000101842	26.0129	1.88483	0.474935	3.9686	7.22968e-05	0.00136903
ENSG00000102001	33.2101	1.21983	0.416194	2.93091	0.00337974	0.0263575
ENSG00000102265	1666.01	1.93618	0.429154	4.51162	6.43347e-06	0.000195673
ENSG00000102271	22.7312	1.52451	0.555067	2.74653	0.00602301	0.0406083
ENSG00000102287	105.496	1.64404	0.311271	5.28171	1.27981e-07	7.7468e-06
ENSG00000102359	3310.03	1.31199	0.380761	3.44569	0.000569599	0.00688212
ENSG00000102678	661.503	1.06118	0.391892	2.70783	0.00677248	0.0441978
ENSG00000102699	454.427	1.08292	0.27624	3.92021	8.84723e-05	0.00160975
ENSG00000102879	45.5023	1.0853	0.388925	2.7905	0.00526264	0.0367386
ENSG00000102904	50.1871	1.15383	0.339774	3.39588	0.000684085	0.00788266
ENSG00000103472	21.6483	1.63454	0.411916	3.96814	7.24369e-05	0.00137017
ENSG00000103489	1352.71	1.92935	0.27349	7.05456	1.73153e-12	4.96023e-10
ENSG00000103888	11079.7	1.58653	0.394679	4.01979	5.825e-05	0.00116503
ENSG00000104951	11.6786	1.82481	0.6857	2.66124	0.00778535	0.0486555
ENSG00000105559	171.253	1.15345	0.305194	3.7794	0.000157209	0.00255813
ENSG00000105639	142.114	1.60386	0.367299	4.36665	1.26169e-05	0.000339705
ENSG00000105697	27.0444	2.65837	0.676479	3.92972	8.50451e-05	0.00155543
ENSG00000105810	616.649	1.04215	0.218821	4.76256	1.91153e-06	7.2117e-05
ENSG00000105855	159.048	1.28643	0.304407	4.22604	2.37842e-05	0.00056778
ENSG00000105929	90.8999	1.31736	0.422716	3.11641	0.00183068	0.0166731
ENSG00000106012	283.812	1.02526	0.272992	3.75565	0.000172894	0.00275239
ENSG00000106066	139.152	1.65526	0.393918	4.20206	2.64502e-05	0.000614743
ENSG00000106404	22.5267	1.04292	0.372901	2.79677	0.00516158	0.0361972
ENSG00000106484	213.807	2.40047	0.454631	5.28004	1.29153e-07	7.79853e-06
ENSG00000106538	59.813	2.17487	0.602575	3.6093	0.000307025	0.00432468
ENSG00000106624	744.688	1.41299	0.462504	3.05509	0.00224994	0.019449
ENSG00000106823	177.027	1.41166	0.388093	3.63742	0.000275382	0.00394666
ENSG00000107099	99.2372	1.14785	0.399156	2.8757	0.00403138	0.0300142
ENSG00000107738	333.812	1.27441	0.27729	4.59595	4.30788e-06	0.000141129
ENSG00000108821	537.436	2.1905	0.442587	4.94931	7.44756e-07	3.3604e-05
ENSG00000109586	145.396	1.02385	0.319242	3.20711	0.00134073	0.0131438
ENSG00000109743	33.9765	2.15636	0.52164	4.1338	3.56806e-05	0.000785548
ENSG00000110042	741.025	1.41692	0.481115	2.94506	0.00322888	0.0254437
ENSG00000110079	16.5976	2.45743	0.829771	2.96157	0.00306071	0.0245407
ENSG00000110446	48.5611	1.38477	0.379785	3.6462	0.000266146	0.00385693
ENSG00000110455	91.8961	1.49411	0.316141	4.7261	2.28874e-06	8.36577e-05
ENSG00000110492	482.41	1.21702	0.32575	3.73606	0.000186927	0.00292761
ENSG00000110719	217.839	1.18565	0.255127	4.6473	3.36307e-06	0.000115073
ENSG00000110876	35.0939	1.16313	0.429993	2.705	0.00683036	0.0444343
ENSG00000111215	21.9743	1.06581	0.339609	3.13834	0.0016991	0.015778
ENSG00000111341	18890.7	1.24484	0.321679	3.86982	0.000108914	0.00190924
ENSG00000111664	53.9116	1.24609	0.422742	2.94764	0.00320208	0.0252841
ENSG00000112541	171.938	1.57085	0.570016	2.7558	0.00585482	0.0397573
ENSG00000112655	710.433	1.08482	0.210741	5.14765	2.63767e-07	1.42817e-05
ENSG00000112902	637.624	1.24914	0.394191	3.16886	0.0015304	0.0146192
ENSG00000113083	291.174	2.03756	0.525876	3.8746	0.000106802	0.0018821
ENSG00000113140	5194.39	1.03039	0.31578	3.263	0.00110238	0.0113633
ENSG00000113319	214.456	1.3441	0.358541	3.7488	0.000177683	0.00280602
ENSG00000113389	2793.02	1.48307	0.42624	3.47943	0.000502488	0.0062839
ENSG00000113396	22.1124	2.1324	0.678235	3.14405	0.00166628	0.0155435
ENSG00000113721	1881.03	1.05381	0.226893	4.64451	3.40885e-06	0.000116316
ENSG00000113805	238.364	1.90924	0.363256	5.25591	1.47298e-07	8.72314e-06
ENSG00000114554	785.625	1.5153	0.258662	5.85823	4.67829e-09	4.59181e-07
ENSG00000115380	9935.81	2.57602	0.415511	6.19965	5.65877e-10	7.11273e-08
ENSG00000115414	6353.18	5.45712	0.440513	12.3881	3.03155e-35	3.73426e-31
ENSG00000115423	101.454	1.41935	0.481202	2.94959	0.00318195	0.0251817
ENSG00000115457	10493.1	1.06079	0.328738	3.22684	0.00125167	0.0124995
ENSG00000115525	521.528	1.03134	0.269122	3.83225	0.000126977	0.00215589
ENSG00000115641	808.88	1.20415	0.263376	4.57199	4.83109e-06	0.000154179
ENSG00000116001	447.791	1.12382	0.256321	4.38441	1.16303e-05	0.000315903
ENSG00000116157	38.0587	1.10613	0.310722	3.55989	0.000371015	0.00497839
ENSG00000116774	698.741	1.27322	0.301637	4.22103	2.43192e-05	0.000575809
ENSG00000117013	24.3585	1.02823	0.296913	3.46306	0.000534073	0.00656384
ENSG00000117115	86.9194	1.35285	0.450078	3.00582	0.00264867	0.021978
ENSG00000117122	78.2176	2.56777	0.360666	7.11953	1.08295e-12	3.46488e-10
ENSG00000118762	401.458	1.56564	0.346417	4.51951	6.19825e-06	0.000190162
ENSG00000118785	997.724	4.75984	0.595982	7.98655	1.38769e-15	9.49644e-13
ENSG00000118849	500.712	2.91476	0.738273	3.94808	7.87803e-05	0.00145927
ENSG00000118971	788.321	2.02549	0.417443	4.85213	1.22145e-06	5.01527e-05
ENSG00000119408	331.507	1.96307	0.283984	6.91262	4.75798e-12	1.12709e-09
ENSG00000119681	3384.33	2.38691	0.498403	4.78911	1.67521e-06	6.4485e-05
ENSG00000119699	560.262	1.00339	0.234878	4.27196	1.93764e-05	0.000481206
ENSG00000120049	34.6293	1.16463	0.382576	3.04417	0.00233321	0.0200143
ENSG00000120278	680.376	1.12258	0.31034	3.61726	0.000297741	0.00421318
ENSG00000120645	400.32	1.42074	0.423582	3.35411	0.000796211	0.00887577
ENSG00000121039	1424.66	2.71525	0.383329	7.08334	1.40718e-12	4.1768e-10
ENSG00000121310	543.3	1.01699	0.254514	3.99583	6.44671e-05	0.00125253
ENSG00000121753	79.7529	1.06256	0.378261	2.80905	0.00496872	0.035126
ENSG00000122122	16.9459	2.26119	0.623301	3.62777	0.000285878	0.00406869
ENSG00000122417	309.279	1.01181	0.283507	3.5689	0.000358486	0.00485523
ENSG00000122694	56.3379	2.70583	0.527898	5.12568	2.96473e-07	1.58093e-05
ENSG00000122707	711.533	1.52511	0.335121	4.55091	5.34139e-06	0.000168274
ENSG00000123243	328.076	2.35005	0.63017	3.72923	0.000192067	0.00299101
ENSG00000123609	67.6431	1.21675	0.319665	3.80633	0.000141046	0.00234152
ENSG00000124126	63.1723	2.97994	0.530706	5.61506	1.96499e-08	1.60829e-06
ENSG00000124205	2118.86	1.33267	0.46636	2.85761	0.00426849	0.0312728
ENSG00000124920	720.243	1.59525	0.312189	5.10988	3.22359e-07	1.69331e-05
ENSG00000125551	111.645	1.35122	0.375115	3.60216	0.000315588	0.00440251
ENSG00000125730	350.679	2.64551	0.611131	4.32887	1.49877e-05	0.000391557
ENSG00000125810	66.3234	1.56441	0.451569	3.46438	0.000531455	0.00654974
ENSG00000125965	130.458	1.59848	0.422757	3.78108	0.000156147	0.00254588
ENSG00000126215	58.0892	1.13147	0.381886	2.96286	0.00304799	0.0244594
ENSG00000126500	27.5573	1.52561	0.439211	3.47353	0.000513667	0.00637516
ENSG00000126785	35.2781	1.40359	0.485915	2.88855	0.00387018	0.0291132
ENSG00000127084	284.798	1.57209	0.467202	3.36491	0.000765688	0.00859777
ENSG00000127362	12.4481	1.57369	0.551096	2.85556	0.00429611	0.0314156
ENSG00000127364	65.5833	1.70816	0.413522	4.13077	3.61555e-05	0.000794358
ENSG00000127507	53.2504	1.59133	0.511285	3.11241	0.00185564	0.0168505
ENSG00000127951	82.2832	1.79346	0.62749	2.85814	0.00426126	0.0312508
ENSG00000128268	268.192	1.07818	0.295643	3.64689	0.000265437	0.00384891
ENSG00000128283	351.207	1.00809	0.254514	3.96086	7.46808e-05	0.00139911
ENSG00000128284	46.7391	1.10117	0.363334	3.03074	0.00243956	0.0206474
ENSG00000128482	64.2873	1.66636	0.488702	3.40977	0.000650183	0.00759288
ENSG00000128596	114.884	1.09101	0.294008	3.71083	0.000206583	0.00316307
ENSG00000128655	232.842	2.09129	0.461522	4.53129	5.86243e-06	0.000180986
ENSG00000129038	772.18	1.0775	0.319294	3.37463	0.000739154	0.00834164
ENSG00000129116	1284.32	1.30505	0.37639	3.46729	0.000525741	0.00648905
ENSG00000129353	434.692	1.07667	0.233066	4.61959	3.84494e-06	0.000129228
ENSG00000129465	45.4745	1.73283	0.363	4.77364	1.80922e-06	6.87839e-05
ENSG00000129538	55.208	3.57347	0.853811	4.18532	2.84763e-05	0.000652586
ENSG00000130208	15.7289	3.13111	0.670682	4.66855	3.03327e-06	0.000105548
ENSG00000130303	25.4894	2.79385	0.708521	3.94322	8.03953e-05	0.00148472
ENSG00000130382	1039.25	1.29063	0.246048	5.24542	1.55931e-07	9.14644e-06
ENSG00000130508	178.729	2.57536	0.514334	5.00717	5.52375e-07	2.60696e-05
ENSG00000130635	713.764	2.32989	0.542466	4.29499	1.74699e-05	0.000442785
ENSG00000130702	3613.76	1.34763	0.303475	4.44066	8.96828e-06	0.000254542
ENSG00000130775	56.218	1.65457	0.41161	4.01975	5.8261e-05	0.00116503
ENSG00000131016	787.834	1.47926	0.549743	2.69083	0.00712747	0.0456202
ENSG00000131042	24.7478	2.40762	0.566888	4.24709	2.16569e-05	0.000526172
ENSG00000131242	339.725	1.13502	0.349054	3.2517	0.00114716	0.0117088
ENSG00000131484	14.0468	2.11725	0.421089	5.02804	4.95515e-07	2.39833e-05
ENSG00000132031	161.234	3.79792	0.523702	7.25207	4.1045e-13	1.48704e-10
ENSG00000132530	119.346	1.62794	0.452693	3.59612	0.000322994	0.00446537
ENSG00000132554	85.091	1.6373	0.458966	3.56736	0.000360591	0.00487763
ENSG00000132881	39.3983	1.03991	0.306683	3.39084	0.000696798	0.00799921
ENSG00000132965	16.4039	1.6909	0.589467	2.86852	0.00412398	0.0304734
ENSG00000133048	12769.5	4.65394	0.435151	10.695	1.07417e-26	3.78046e-23
ENSG00000133055	110.147	5.02756	0.827046	6.07893	1.20988e-09	1.41757e-07
ENSG00000133083	219.836	2.18956	0.456844	4.7928	1.64466e-06	6.37072e-05
ENSG00000133110	74.6005	2.80115	1.02432	2.73464	0.00624493	0.0416374
ENSG00000133131	449.262	1.4579	0.476874	3.05719	0.00223421	0.0193537
ENSG00000133302	63.1198	1.09744	0.399019	2.75034	0.0059533	0.0402485
ENSG00000133466	43.846	1.014	0.320088	3.16788	0.00153555	0.0146457
ENSG00000133678	53.3617	1.21645	0.354144	3.43489	0.000592802	0.00708945
ENSG00000133742	23.2955	1.49391	0.536959	2.78217	0.00539968	0.037388
ENSG00000133800	32.4166	1.98945	0.630593	3.15488	0.00160564	0.015121
ENSG00000133937	15.4426	2.88476	0.800255	3.6048	0.000312395	0.00437734
ENSG00000134802	251.543	1.18787	0.360556	3.29454	0.000985845	0.0104687
ENSG00000134871	742.249	1.84037	0.424133	4.33912	1.43055e-05	0.000376527
ENSG00000134897	162.017	1.00167	0.26778	3.74066	0.000183537	0.0028829
ENSG00000134986	150.661	1.54273	0.403894	3.81964	0.000133645	0.00223977
ENSG00000135052	210.747	1.15137	0.26788	4.29806	1.72297e-05	0.000438469
ENSG00000135272	162.754	1.19783	0.347332	3.44867	0.000563362	0.00682284
ENSG00000135362	45.8904	1.32348	0.455815	2.90355	0.00368959	0.0281173
ENSG00000135437	18.9765	1.11829	0.38812	2.8813	0.00396033	0.0295657
ENSG00000135480	1078.09	5.78511	0.602714	9.59843	8.11706e-22	1.53824e-18
ENSG00000135502	30.5426	1.08072	0.403157	2.68064	0.00734809	0.0465965
ENSG00000135622	67.2558	1.09385	0.321164	3.40588	0.000659522	0.00766645
ENSG00000135677	1165.13	1.00984	0.212268	4.75735	1.96149e-06	7.36636e-05
ENSG00000135828	154.507	1.00477	0.240151	4.18391	2.8654e-05	0.000654842
ENSG00000135912	213.45	1.08886	0.346652	3.14108	0.00168328	0.0156725
ENSG00000135929	110.048	1.14408	0.284544	4.02074	5.80163e-05	0.00116297
ENSG00000136205	627.363	1.41546	0.387514	3.65266	0.000259534	0.00378561
ENSG00000136206	38.921	1.31147	0.354569	3.69879	0.000216634	0.0032843
ENSG00000136286	30.8256	1.63342	0.411095	3.97333	7.08748e-05	0.00134796
ENSG00000136295	262.424	1.28433	0.290738	4.41746	9.98676e-06	0.000277377
ENSG00000136378	43.4542	1.11736	0.410811	2.71987	0.00653068	0.0430763
ENSG00000136929	17.3138	2.39947	0.660968	3.63024	0.000283156	0.00403694
ENSG00000136944	4142.44	1.0745	0.341317	3.1481	0.00164338	0.0153706
ENSG00000137507	138.131	2.01769	0.386848	5.21572	1.83102e-07	1.04662e-05
ENSG00000137573	9676.99	2.05685	0.366082	5.61854	1.92575e-08	1.58143e-06
ENSG00000137628	195.679	1.12272	0.364225	3.08248	0.00205284	0.0182051
ENSG00000137634	15.6146	1.05408	0.359685	2.93057	0.00338343	0.0263695
ENSG00000137767	270.894	1.07029	0.267128	4.00666	6.15836e-05	0.00121374
ENSG00000137809	139.833	2.24652	0.551302	4.07493	4.60284e-05	0.000964249
ENSG00000137834	318.959	1.4212	0.277849	5.11503	3.1369e-07	1.65838e-05
ENSG00000137841	41.4276	2.08784	0.589958	3.53896	0.0004017	0.00526669
ENSG00000137877	394.925	1.79953	0.369614	4.86869	1.12342e-06	4.7069e-05
ENSG00000137959	292.456	1.48828	0.455673	3.26611	0.00109035	0.0112722
ENSG00000137965	218.442	1.26031	0.36941	3.41167	0.000645651	0.00755642
ENSG00000138172	55.3011	1.31607	0.265718	4.95287	7.31281e-07	3.31783e-05
ENSG00000138356	536.569	1.88656	0.365661	5.15932	2.47846e-07	1.35087e-05
ENSG00000138449	329.429	2.7522	0.304502	9.03836	1.59038e-19	2.1767e-16
ENSG00000138496	419.566	1.08239	0.317063	3.41382	0.000640587	0.00752575
ENSG00000138642	70.5162	1.16112	0.304043	3.81893	0.000134033	0.00224344
ENSG00000138650	1054.43	4.13082	0.900744	4.58602	4.51783e-06	0.000146642
ENSG00000138735	216.831	1.28765	0.385275	3.34215	0.000831318	0.00915936
ENSG00000138792	71.0059	1.27674	0.358772	3.55864	0.000372775	0.00499657
ENSG00000139174	314.04	1.54721	0.318207	4.86228	1.16039e-06	4.83712e-05
ENSG00000139178	267.782	1.0884	0.288298	3.77525	0.000159845	0.00258905
ENSG00000139182	359.583	1.03243	0.286468	3.60402	0.000313336	0.00438101
ENSG00000139625	405.45	1.27191	0.243369	5.22628	1.72957e-07	9.95556e-06
ENSG00000139797	9.22332	1.60281	0.577565	2.77511	0.00551824	0.0379635
ENSG00000139880	74.1106	1.08745	0.320086	3.39738	0.000680339	0.00784683
ENSG00000140030	59.8536	1.58564	0.395815	4.00601	6.17536e-05	0.00121515
ENSG00000140368	24.9093	1.92115	0.408444	4.70359	2.55632e-06	9.10081e-05
ENSG00000140416	3201.71	1.32905	0.375509	3.53934	0.000401132	0.00526494
ENSG00000140479	1110.11	1.90458	0.437696	4.35137	1.35288e-05	0.000358768
ENSG00000140488	40.737	2.07351	0.352816	5.87703	4.17687e-09	4.14925e-07
ENSG00000140678	69.946	1.41564	0.525135	2.69577	0.00702261	0.0451886
ENSG00000140749	15.7946	1.45674	0.519474	2.80426	0.0050433	0.0355397
ENSG00000140859	880.207	1.09809	0.263148	4.17291	3.0074e-05	0.000678173
ENSG00000140937	2198.34	1.38663	0.381195	3.6376	0.000275194	0.00394626
ENSG00000141429	432.758	1.30807	0.359372	3.63987	0.000272777	0.00392186
ENSG00000141448	20.2808	2.1479	0.76125	2.82154	0.00477941	0.0341193
ENSG00000141569	51.43	1.42552	0.378804	3.7632	0.000167752	0.00269059
ENSG00000141570	41.3555	1.55851	0.577361	2.69937	0.00694704	0.0449323
ENSG00000141753	1471.79	2.65267	0.840926	3.15447	0.0016079	0.0151365
ENSG00000142089	1639.81	1.71196	0.243133	7.04126	1.90508e-12	5.39467e-10
ENSG00000142102	98.1269	1.62074	0.369038	4.3918	1.12416e-05	0.00030636
ENSG00000142156	733.454	1.65183	0.436158	3.78724	0.000152331	0.00249523
ENSG00000142173	622.935	3.5999	0.621839	5.78913	7.07534e-09	6.60258e-07
ENSG00000142327	118.051	1.43231	0.403643	3.54846	0.000387495	0.00512142
ENSG00000142583	87.6845	1.54141	0.422654	3.64696	0.000265357	0.00384891
ENSG00000142798	3529.49	1.33447	0.289808	4.60465	4.13156e-06	0.000136992
ENSG00000142910	54.7447	2.08538	0.482941	4.31808	1.57395e-05	0.000405606
ENSG00000143382	143.482	1.74192	0.323716	5.38102	7.40636e-08	4.98533e-06
ENSG00000143653	68.226	1.03835	0.277326	3.74416	0.000180998	0.00284742
ENSG00000144031	17.908	1.38684	0.493654	2.80933	0.00496449	0.0351149
ENSG00000144134	142.324	1.15067	0.192801	5.96815	2.39954e-09	2.49431e-07
ENSG00000144504	111.114	1.09964	0.257354	4.27288	1.92962e-05	0.000479699
ENSG00000144792	153.156	1.48751	0.350433	4.24479	2.18795e-05	0.000531058
ENSG00000144810	26521	1.17379	0.24506	4.78979	1.66954e-06	6.43676e-05
ENSG00000144857	1086.4	1.08595	0.2926	3.7114	0.000206117	0.0031579
ENSG00000145362	3690.95	2.33654	0.373856	6.24984	4.10882e-10	5.35581e-08
ENSG00000145506	36.2229	1.89752	0.453828	4.18115	2.90044e-05	0.000659181
ENSG00000145604	139.665	1.02526	0.251051	4.08387	4.42922e-05	0.000934355
ENSG00000145623	339.912	1.6587	0.46078	3.59976	0.000318509	0.00442073
ENSG00000145934	743.166	1.62702	0.372908	4.36306	1.28257e-05	0.000344197
ENSG00000146038	57.1042	1.72734	0.595604	2.90016	0.00372977	0.0283076
ENSG00000146122	1720.03	1.03184	0.27781	3.71419	0.000203856	0.00313104
ENSG00000146197	89.8843	1.02483	0.334315	3.06547	0.00217328	0.0189861
ENSG00000146376	227.986	1.22063	0.375205	3.25323	0.00114101	0.0116542
ENSG00000146722	17.5334	1.1806	0.411026	2.87233	0.00407458	0.0302297
ENSG00000147257	94.7596	3.53154	0.602267	5.86375	4.52536e-09	4.46078e-07
ENSG00000147852	439.505	1.14486	0.334265	3.42501	0.000614768	0.00727796
ENSG00000148204	1119.36	2.25144	0.33631	6.69454	2.16348e-11	4.50464e-09
ENSG00000148677	1212.68	3.59105	0.930319	3.86002	0.000113376	0.00196147
ENSG00000148848	856.953	1.42524	0.317634	4.48705	7.22178e-06	0.000214615
ENSG00000149050	90.1576	1.13774	0.324174	3.50965	0.000448699	0.00574839
ENSG00000149177	380.001	1.08723	0.329027	3.30438	0.000951865	0.0102313
ENSG00000149256	1540.03	1.06956	0.289834	3.69027	0.000224019	0.00336926
ENSG00000149451	31.817	1.74573	0.525136	3.32433	0.000886313	0.00967016
ENSG00000150337	28.8405	1.62331	0.55816	2.90833	0.0036337	0.0277897
ENSG00000150540	39.1685	1.38509	0.398947	3.47187	0.000516838	0.00640163
ENSG00000150687	345.323	2.20124	0.547087	4.02356	5.73252e-05	0.00115193
ENSG00000151150	436.7	1.10156	0.318152	3.46238	0.000535425	0.00656909
ENSG00000151322	106.384	1.55225	0.308957	5.02416	5.05644e-07	2.43301e-05
ENSG00000151388	73.0549	1.28825	0.445626	2.89088	0.0038416	0.0289335
ENSG00000151491	130.428	1.04347	0.388194	2.688	0.00718812	0.045913
ENSG00000151617	59.1387	1.57481	0.458643	3.43363	0.000595551	0.00711074
ENSG00000151687	44.8811	1.64969	0.368949	4.47132	7.7739e-06	0.000228106
ENSG00000151892	95.415	1.92713	0.631906	3.04971	0.00229062	0.0197176
ENSG00000152217	481.028	1.29965	0.267696	4.85494	1.20424e-06	4.98618e-05
ENSG00000152402	633.351	1.03455	0.364079	2.84154	0.00448956	0.0325212
ENSG00000152779	481.841	1.06002	0.366649	2.89109	0.00383903	0.028923
ENSG00000152785	1202.37	1.27351	0.401916	3.16861	0.00153171	0.014626
ENSG00000152926	281.201	1.97712	0.361684	5.46644	4.59172e-08	3.37677e-06
ENSG00000152990	952.992	1.95532	0.302117	6.47207	9.66702e-11	1.58771e-08
ENSG00000153162	25.5134	1.64005	0.443248	3.70007	0.000215542	0.00327274
ENSG00000153404	714.777	1.76687	0.358465	4.92898	8.26598e-07	3.67582e-05
ENSG00000153814	143.395	1.03344	0.260446	3.96795	7.24928e-05	0.00137017
ENSG00000153898	31.1933	2.55664	0.723952	3.53151	0.000413198	0.00539457
ENSG00000154027	88.8148	1.60893	0.395228	4.07089	4.68344e-05	0.000979467
ENSG00000154122	4187.35	1.29204	0.16881	7.65381	1.95116e-14	1.02274e-11
ENSG00000154188	102.943	2.15009	0.661549	3.25009	0.00115368	0.011735
ENSG00000154262	310.094	2.01431	0.426155	4.72671	2.28182e-06	8.35288e-05
ENSG00000154309	149.671	1.09053	0.322872	3.37758	0.000731267	0.00827158
ENSG00000154864	240.05	1.63681	0.48013	3.40911	0.000651759	0.00759903
ENSG00000155254	128.944	1.91934	0.297678	6.44769	1.13571e-10	1.81684e-08
ENSG00000155629	47.3223	1.44032	0.408919	3.52226	0.00042788	0.00552766
ENSG00000155659	37.4245	3.14699	0.683936	4.60129	4.19887e-06	0.00013885
ENSG00000155761	81.7392	1.23909	0.449841	2.75451	0.00587792	0.0398812
ENSG00000156042	225.759	1.10394	0.342518	3.22302	0.00126847	0.0126212
ENSG00000156398	77.6441	1.21778	0.332541	3.66205	0.000250208	0.00366345
ENSG00000156675	3189.2	1.02107	0.229695	4.44534	8.77548e-06	0.000250722
ENSG00000157570	83.9732	1.36715	0.438269	3.11944	0.00181192	0.0165267
ENSG00000157654	427.869	1.04169	0.374105	2.78449	0.00536125	0.0372029
ENSG00000157680	89.6627	1.29352	0.436889	2.96075	0.00306886	0.0245709
ENSG00000157999	12.5722	2.15157	0.603985	3.56229	0.000367635	0.0049438
ENSG00000158089	47.962	1.67684	0.4161	4.02991	5.57981e-05	0.00112953
ENSG00000158286	152.151	1.8358	0.386425	4.75072	2.02692e-06	7.56592e-05
ENSG00000158352	109.125	1.11047	0.331347	3.35138	0.000804099	0.00892332
ENSG00000158528	59.9213	1.01729	0.377181	2.69708	0.0069951	0.0450775
ENSG00000158555	167.047	1.72849	0.264295	6.54	6.15188e-11	1.05984e-08
ENSG00000158578	11.976	2.10351	0.732659	2.87106	0.00409092	0.0303019
ENSG00000158806	62.4356	1.49719	0.379936	3.94063	8.12665e-05	0.00149856
ENSG00000158815	28.7888	2.26664	0.469613	4.82661	1.38878e-06	5.50518e-05
ENSG00000158869	30.899	4.41445	0.737645	5.98451	2.17041e-09	2.28505e-07
ENSG00000159189	86.4837	4.09377	0.650409	6.29414	3.09106e-10	4.26867e-08
ENSG00000159200	1917.2	1.41912	0.319723	4.43858	9.05542e-06	0.00025613
ENSG00000159212	48.8056	3.67315	0.456131	8.05284	8.08952e-16	6.0392e-13
ENSG00000159267	170.25	1.09999	0.363618	3.02512	0.00248533	0.020983
ENSG00000160255	109.074	2.74756	0.54118	5.07698	3.83484e-07	1.93201e-05
ENSG00000160446	64.6294	1.47773	0.345502	4.27706	1.89377e-05	0.000472695
ENSG00000160766	54.6761	1.37137	0.277003	4.95075	7.39299e-07	3.3419e-05
ENSG00000160957	19.7712	1.01612	0.378465	2.68486	0.00725603	0.0461911
ENSG00000160963	89.3271	2.38711	0.421502	5.66334	1.48454e-08	1.2525e-06
ENSG00000161929	24.9078	2.26443	0.653593	3.46459	0.00053104	0.0065479
ENSG00000162068	9.21496	1.83277	0.619643	2.95778	0.00309859	0.0247291
ENSG00000162337	1195.15	1.36142	0.268337	5.07354	3.90487e-07	1.95927e-05
ENSG00000162341	92.755	1.03063	0.299155	3.44515	0.000570748	0.00688924
ENSG00000162430	345.639	1.36461	0.266821	5.11433	3.14852e-07	1.66096e-05
ENSG00000162493	2219.78	1.84326	0.326717	5.64175	1.6833e-08	1.40487e-06
ENSG00000162511	86.3328	2.81145	0.551601	5.09688	3.45288e-07	1.77961e-05
ENSG00000162552	450.486	1.66262	0.469	3.54502	0.000392578	0.00517196
ENSG00000162591	681.655	2.59441	0.343201	7.55944	4.04808e-14	1.99457e-11
ENSG00000162595	221.798	1.7474	0.462622	3.77715	0.00015863	0.00257664
ENSG00000162645	384.999	1.56512	0.561285	2.78846	0.00529597	0.0368887
ENSG00000162654	68.4801	2.02293	0.663182	3.05035	0.00228578	0.0196861
ENSG00000162687	191.087	1.82682	0.449597	4.06324	4.83958e-05	0.00100627
ENSG00000162706	1403.48	4.80576	0.901957	5.32815	9.92178e-08	6.3191e-06
ENSG00000162745	69.149	1.65619	0.442994	3.73862	0.000185032	0.00290162
ENSG00000162804	1019.18	1.70199	0.285754	5.95616	2.58238e-09	2.65082e-07
ENSG00000162814	41.9157	1.70903	0.455066	3.75557	0.000172946	0.00275239
ENSG00000162931	82.555	1.39181	0.393855	3.5338	0.000409624	0.00535358
ENSG00000162994	107.744	1.09613	0.324896	3.37379	0.000741422	0.00835575
ENSG00000162998	204.511	2.76851	0.899728	3.07705	0.0020906	0.018447
ENSG00000163126	39.4257	1.4988	0.448333	3.34305	0.000828616	0.00913368
ENSG00000163154	15.5038	1.57036	0.375355	4.18367	2.86844e-05	0.000654929
ENSG00000163297	121.307	1.04014	0.337307	3.08366	0.00204471	0.0181592
ENSG00000163453	1081.34	1.72073	0.363832	4.72946	2.25121e-06	8.26539e-05
ENSG00000163485	210.885	1.04827	0.383587	2.7328	0.00627978	0.0417924
ENSG00000163563	14.2365	2.57416	0.779125	3.30391	0.000953467	0.0102441
ENSG00000163817	128.98	1.84082	0.386271	4.76563	1.88269e-06	7.1138e-05
ENSG00000163823	46.768	2.13598	0.575862	3.70919	0.000207919	0.00317864
ENSG00000163975	79.6991	1.49942	0.359943	4.16572	3.10371e-05	0.000698293
ENSG00000164061	441.848	1.04369	0.35083	2.9749	0.00293082	0.0237669
ENSG00000164106	20.855	1.34328	0.486628	2.76039	0.00577325	0.0393444
ENSG00000164136	94.8978	2.25705	0.503058	4.48666	7.23496e-06	0.000214748
ENSG00000164236	226.522	1.15947	0.333544	3.47622	0.000508542	0.0063243
ENSG00000164283	161.73	2.89702	0.835474	3.46752	0.000525293	0.00648678
ENSG00000164294	280.996	1.30674	0.381974	3.42102	0.000623872	0.0073645
ENSG00000164308	209.009	1.78537	0.392571	4.54789	5.41853e-06	0.000170052
ENSG00000164403	139.673	1.16215	0.324448	3.58192	0.000341079	0.00465788
ENSG00000164574	2211.4	1.17669	0.278649	4.22283	2.41252e-05	0.000573695
ENSG00000164707	64.7639	1.01307	0.371585	2.72636	0.00640375	0.0424207
ENSG00000164761	239.011	4.13623	0.770809	5.36609	8.04633e-08	5.38667e-06
ENSG00000164808	695.214	1.03943	0.247491	4.19985	2.67087e-05	0.000618546
ENSG00000164932	64.4883	2.96404	0.58206	5.09233	3.53687e-07	1.81153e-05
ENSG00000165124	5721.22	1.25697	0.240906	5.21766	1.81195e-07	1.03812e-05
ENSG00000165168	101.126	3.04024	0.65771	4.62247	3.79204e-06	0.000127799
ENSG00000165376	30.7166	1.63884	0.500047	3.27738	0.00104775	0.0109144
ENSG00000165409	85.0118	1.03084	0.38856	2.65297	0.00797861	0.0494991
ENSG00000165424	172.172	1.40636	0.307826	4.56867	4.90822e-06	0.000156428
ENSG00000165449	49.2156	2.13238	0.553574	3.85202	0.000117146	0.00201329
ENSG00000165507	163.612	1.87152	0.444933	4.20629	2.59592e-05	0.000607342
ENSG00000165646	102.061	3.38777	0.885657	3.82514	0.000130696	0.00220385
ENSG00000165816	95.5303	1.1544	0.36086	3.19902	0.00137896	0.0134277
ENSG00000165966	595.669	1.38101	0.496634	2.78074	0.00542349	0.0375212
ENSG00000166145	1119.66	1.31771	0.30524	4.31698	1.58182e-05	0.000407207
ENSG00000166147	794.647	2.6298	0.372375	7.06222	1.63864e-12	4.80589e-10
ENSG00000166278	40.8331	1.30291	0.463762	2.80944	0.00496283	0.0351133
ENSG00000166448	1003.26	1.3942	0.4229	3.29675	0.000978103	0.0104179
ENSG00000166510	89.3538	2.97538	0.42449	7.0093	2.39507e-12	6.34462e-10
ENSG00000166741	524.036	1.56168	0.469531	3.32604	0.000880878	0.00962791
ENSG00000166793	155.325	1.11975	0.240313	4.65952	3.16945e-06	0.000109513
ENSG00000166927	25.8934	1.6758	0.58117	2.8835	0.00393281	0.0294494
ENSG00000167291	216.574	1.28029	0.343567	3.72647	0.000194177	0.00301434
ENSG00000167332	215.808	1.47189	0.446857	3.29386	0.000988215	0.0104713
ENSG00000167555	273.841	1.04733	0.231994	4.51449	6.34705e-06	0.000193762
ENSG00000167614	45.8582	1.2202	0.377359	3.23353	0.00122272	0.012285
ENSG00000167767	64.2631	1.58462	0.422505	3.75054	0.000176457	0.00279204
ENSG00000167930	223.707	1.14024	0.280603	4.06355	4.83327e-05	0.00100627
ENSG00000168016	139.725	1.28303	0.441115	2.90861	0.00363045	0.0277897
ENSG00000168398	963.939	1.73755	0.285858	6.07837	1.2141e-09	1.41757e-07
ENSG00000168404	85.515	1.36946	0.442521	3.09468	0.00197028	0.0176444
ENSG00000168487	267.035	1.16928	0.36408	3.2116	0.00131998	0.0129921
ENSG00000168542	354.099	1.68662	0.420497	4.01103	6.0455e-05	0.00120014
ENSG00000168675	550.12	1.07184	0.260446	4.1154	3.86502e-05	0.00083525
ENSG00000168874	285.696	1.1854	0.309952	3.82446	0.000131059	0.00220569
ENSG00000168961	65.5526	1.18817	0.426394	2.78655	0.00532726	0.0370184
ENSG00000169231	129.938	1.0027	0.237555	4.22092	2.43309e-05	0.000575809
ENSG00000169598	47.5393	1.36017	0.296172	4.5925	4.3797e-06	0.000143101
ENSG00000169604	2254.85	1.09294	0.263382	4.14964	3.32992e-05	0.000740397
ENSG00000170369	37.1776	5.48116	1.24434	4.40487	1.05849e-05	0.000292016
ENSG00000170373	872.004	7.95326	1.10473	7.19927	6.05354e-13	2.10049e-10
ENSG00000170458	124.236	1.35654	0.400576	3.38647	0.00070797	0.00809728
ENSG00000170498	579.363	2.00014	0.603607	3.31365	0.000920854	0.00997194
ENSG00000170581	713.541	1.17707	0.32745	3.59465	0.000324831	0.00447569
ENSG00000170915	111.441	1.53056	0.291592	5.24897	1.52953e-07	9.01474e-06
ENSG00000171388	321.591	1.86077	0.451747	4.11905	3.80431e-05	0.00082609
ENSG00000171444	1233.01	1.69106	0.355422	4.75788	1.95634e-06	7.35821e-05
ENSG00000171659	19.9741	2.45731	0.621362	3.95472	7.66234e-05	0.00142899
ENSG00000171811	62.4282	1.46848	0.361599	4.06106	4.88512e-05	0.0010139
ENSG00000172215	64.1747	1.35853	0.399901	3.39716	0.000680902	0.00784965
ENSG00000172260	140.65	2.7111	0.553217	4.90061	9.55392e-07	4.1329e-05
ENSG00000172476	48.7307	1.17005	0.276319	4.2344	2.29163e-05	0.000551873
ENSG00000172650	65.2529	1.18697	0.329186	3.60576	0.000311239	0.00436408
ENSG00000172824	55.9086	1.25402	0.362074	3.46345	0.000533299	0.00656261
ENSG00000172828	25.8988	1.37715	0.453516	3.0366	0.00239262	0.0203328
ENSG00000172935	37.7208	1.69036	0.331483	5.0994	3.40733e-07	1.77095e-05
ENSG00000172985	52.4727	1.3427	0.494074	2.71761	0.0065755	0.0432517
ENSG00000173227	56.5402	1.29375	0.474473	2.72672	0.0063967	0.0424075
ENSG00000173320	444.31	1.05598	0.351008	3.00841	0.00262622	0.0218505
ENSG00000173369	100.738	3.97421	0.673792	5.89827	3.6733e-09	3.69369e-07
ENSG00000173372	32.1012	2.84777	0.67416	4.22417	2.39819e-05	0.000571391
ENSG00000173406	114.732	1.95871	0.535489	3.65779	0.000254398	0.00371949
ENSG00000173432	28.9679	2.65495	0.779687	3.40515	0.000661276	0.00767728
ENSG00000173706	6113.51	1.0948	0.308223	3.55196	0.000382377	0.00508104
ENSG00000173918	55.5474	1.22032	0.422899	2.88561	0.00390651	0.0293238
ENSG00000174233	488.143	1.20547	0.252705	4.77026	1.83986e-06	6.97335e-05
ENSG00000174600	60.0506	1.37822	0.509011	2.70763	0.00677645	0.044208
ENSG00000174938	43.849	2.3084	0.520574	4.43434	9.23554e-06	0.000260626
ENSG00000174944	95.4219	1.16867	0.385731	3.02975	0.00244754	0.0207066
ENSG00000174945	31.209	1.31195	0.466927	2.80976	0.00495787	0.0350983
ENSG00000174946	58.5636	1.1923	0.41912	2.84476	0.0044445	0.0322613
ENSG00000175115	1784.64	1.07597	0.202889	5.30325	1.13757e-07	6.98881e-06
ENSG00000175274	417.603	1.89816	0.304717	6.22925	4.68662e-10	5.95153e-08
ENSG00000175318	48.8345	1.53314	0.403117	3.80322	0.000142826	0.00235678
ENSG00000175426	46.0182	1.46874	0.449937	3.26433	0.00109723	0.0113244
ENSG00000175463	45.2915	1.58144	0.416773	3.79448	0.000147956	0.0024284
ENSG00000175536	34.7244	1.28504	0.337323	3.80953	0.000139231	0.00231763
ENSG00000175538	37.059	1.40266	0.377194	3.71867	0.000200272	0.00309529
ENSG00000175899	222.465	1.75144	0.421659	4.15368	3.27167e-05	0.000729419
ENSG00000176293	157.542	1.13006	0.299282	3.77589	0.000159437	0.00258536
ENSG00000176349	25.3388	1.14609	0.397322	2.88454	0.00391988	0.0293884
ENSG00000176438	302.342	1.1559	0.276428	4.18157	2.89503e-05	0.00065856
ENSG00000176532	47.8504	2.07186	0.554593	3.73581	0.000187109	0.00292803
ENSG00000176681	77.5671	1.1268	0.405269	2.78038	0.00542947	0.037552
ENSG00000176697	300.656	3.16297	0.547049	5.78188	7.38711e-09	6.82054e-07
ENSG00000176771	89.5922	1.2905	0.459485	2.80858	0.00497604	0.0351461
ENSG00000176920	30.4307	1.34146	0.454385	2.95225	0.00315469	0.0250464
ENSG00000177042	60.8029	1.30962	0.288298	4.54259	5.55677e-06	0.000173727
ENSG00000177575	400.584	3.82928	0.783967	4.88449	1.03695e-06	4.43511e-05
ENSG00000178187	56.522	1.54874	0.239606	6.46368	1.02186e-10	1.6454e-08
ENSG00000178202	269.81	1.51898	0.320285	4.74259	2.10998e-06	7.78166e-05
ENSG00000178404	76.1174	1.47084	0.374136	3.9313	8.44871e-05	0.00154868
ENSG00000178726	2037.98	1.66917	0.348395	4.79102	1.65936e-06	6.40753e-05
ENSG00000178927	193.201	1.14332	0.286374	3.99241	6.54042e-05	0.00126684
ENSG00000179023	71.7646	1.59663	0.330534	4.83047	1.36214e-06	5.4654e-05
ENSG00000179299	70.713	1.24218	0.364274	3.41	0.000649618	0.00759203
ENSG00000179387	165.967	1.05605	0.321403	3.28575	0.00101713	0.0106766
ENSG00000179546	72.8015	1.46767	0.303831	4.83054	1.36161e-06	5.4654e-05
ENSG00000180914	73.0964	1.30398	0.398087	3.27562	0.0010543	0.0109641
ENSG00000181007	101.475	1.15221	0.276205	4.17159	3.02486e-05	0.000681174
ENSG00000181381	378.263	1.13285	0.383812	2.95157	0.00316163	0.0250772
ENSG00000181458	166.304	1.02541	0.334485	3.06565	0.00217199	0.0189857
ENSG00000181481	81.9074	1.0848	0.298169	3.6382	0.000274547	0.00394157
ENSG00000182179	148.528	1.40338	0.333736	4.20505	2.61021e-05	0.000609526
ENSG00000182218	60.0253	1.70262	0.413273	4.11984	3.7914e-05	0.000824931
ENSG00000182389	974.725	1.25799	0.283083	4.44389	8.83463e-06	0.000251328
ENSG00000182492	1200.54	3.38686	0.447494	7.5685	3.77555e-14	1.89826e-11
ENSG00000182578	100.81	1.70001	0.47214	3.60065	0.000317424	0.00441313
ENSG00000182632	23.7803	1.41298	0.432195	3.26931	0.00107812	0.0111646
ENSG00000182685	22.3885	1.71526	0.568775	3.01572	0.00256371	0.0214755
ENSG00000182700	118.65	1.42102	0.234643	6.05609	1.39471e-09	1.60561e-07
ENSG00000182983	176.514	1.36439	0.281466	4.84743	1.2507e-06	5.08669e-05
ENSG00000183036	113.536	3.54984	0.560407	6.33439	2.38282e-10	3.43293e-08
ENSG00000183091	8687.38	2.1441	0.477414	4.49108	7.0864e-06	0.000210846
ENSG00000183171	49.6262	1.66735	0.494158	3.37413	0.000740487	0.00834903
ENSG00000183196	3593.27	1.43609	0.323817	4.43488	9.2122e-06	0.000260266
ENSG00000183206	83.3718	1.05621	0.380305	2.77727	0.00548175	0.0377969
ENSG00000183250	42.0093	1.24035	0.385262	3.2195	0.00128413	0.01274
ENSG00000183763	20.3181	1.1781	0.434745	2.70988	0.00673085	0.0440311
ENSG00000183765	190.337	1.09742	0.239005	4.59162	4.39813e-06	0.000143323
ENSG00000184058	27.6797	1.4464	0.483564	2.99113	0.0027795	0.0227949
ENSG00000184500	194.083	2.07691	0.479864	4.32812	1.50389e-05	0.000392063
ENSG00000184838	54.0053	1.61343	0.492399	3.27667	0.00105039	0.0109325
ENSG00000184922	70.7848	1.42164	0.263291	5.3995	6.68267e-08	4.58591e-06
ENSG00000184923	66.4378	1.34483	0.351656	3.82426	0.000131163	0.00220569
ENSG00000184949	148.43	1.20738	0.3874	3.11661	0.0018294	0.0166676
ENSG00000184979	42.5609	1.17069	0.428376	2.73285	0.00627885	0.0417924
ENSG00000185070	225.864	1.81081	0.563105	3.21576	0.00130099	0.0128668
ENSG00000185201	510.619	1.32167	0.337724	3.91347	9.0979e-05	0.00164443
ENSG00000185386	28.6866	1.21693	0.354523	3.4326	0.000597834	0.00712198
ENSG00000185442	25.4307	1.09077	0.410684	2.65599	0.00790756	0.0492235
ENSG00000185670	53.6032	1.14903	0.370955	3.09748	0.00195173	0.0175293
ENSG00000185862	58.8706	1.50774	0.450039	3.35025	0.000807381	0.00894363
ENSG00000185960	757.842	1.17067	0.212551	5.50774	3.63473e-08	2.7723e-06
ENSG00000186301	26.4315	1.19207	0.358561	3.32459	0.000885476	0.0096653
ENSG00000186340	237.703	1.67002	0.415725	4.01712	5.89127e-05	0.0011733
ENSG00000186481	17.0472	1.55364	0.491941	3.15818	0.00158757	0.0149794
ENSG00000186871	20.7458	1.19351	0.423679	2.81701	0.00484734	0.0344875
ENSG00000186973	12.456	1.60493	0.566462	2.83325	0.00460773	0.0331813
ENSG00000187185	12.92	1.52554	0.574966	2.65327	0.00797171	0.0494688
ENSG00000187240	1150.05	1.06513	0.324803	3.27931	0.00104063	0.0108447
ENSG00000187498	449.244	1.7012	0.440676	3.86043	0.000113187	0.00195957
ENSG00000187609	57.656	1.07445	0.355469	3.02262	0.00250593	0.0211208
ENSG00000187690	11.5212	1.50782	0.401832	3.75236	0.000175178	0.00277878
ENSG00000187720	368.512	1.76439	0.40579	4.34803	1.37368e-05	0.000363395
ENSG00000187747	20.0034	1.20811	0.422711	2.858	0.00426315	0.0312508
ENSG00000187800	173.968	3.69642	0.449549	8.22251	1.99282e-16	1.69294e-13
ENSG00000187908	34.1981	1.42639	0.408701	3.49006	0.000482912	0.00609478
ENSG00000188130	44.629	1.38909	0.368463	3.76995	0.000163278	0.00262693
ENSG00000188157	1550.95	1.37829	0.284048	4.85229	1.22042e-06	5.01527e-05
ENSG00000188227	168.792	1.16679	0.304714	3.82913	0.000128597	0.0021759
ENSG00000188404	65.6757	2.19158	0.623019	3.51768	0.000435339	0.00560139
ENSG00000188536	485.993	6.85894	1.0917	6.28284	3.32449e-10	4.52498e-08
ENSG00000188596	103.185	1.37594	0.472427	2.91249	0.00358559	0.0275357
ENSG00000188626	118.608	2.19091	0.576352	3.80134	0.000143913	0.00236995
ENSG00000188681	33.095	1.17549	0.437173	2.68884	0.00717002	0.045826
ENSG00000189129	37.4323	1.34496	0.338062	3.97844	6.93687e-05	0.00132799
ENSG00000196126	72.9487	2.57087	0.844328	3.04487	0.00232782	0.0199749
ENSG00000196136	1643.12	3.46025	0.487805	7.09352	1.30744e-12	3.94872e-10
ENSG00000196172	39.1773	1.59891	0.367607	4.34949	1.36452e-05	0.000361465
ENSG00000196187	132.9	1.15931	0.236572	4.90044	9.56223e-07	4.1329e-05
ENSG00000196268	327.392	1.12462	0.241398	4.65879	3.18071e-06	0.000109748
ENSG00000196345	52.1753	1.08986	0.345668	3.15289	0.0016166	0.0152113
ENSG00000196526	1509.64	1.53618	0.328908	4.67054	3.00412e-06	0.000104829
ENSG00000196549	376.316	2.54346	0.575702	4.41802	9.9607e-06	0.000276966
ENSG00000196562	6170.96	1.25467	0.334304	3.75308	0.000174674	0.00277327
ENSG00000196689	76.8349	1.2832	0.238321	5.38433	7.27142e-08	4.9214e-06
ENSG00000196814	188.596	1.11505	0.251701	4.43005	9.42113e-06	0.000264651
ENSG00000196876	189.307	1.56849	0.482471	3.25094	0.00115022	0.0117143
ENSG00000197162	119.52	1.00601	0.268589	3.74555	0.00018	0.00283354
ENSG00000197182	178.651	1.1969	0.359199	3.33215	0.000861789	0.00944862
ENSG00000197249	68.8321	2.11451	0.566439	3.73298	0.000189225	0.00295047
ENSG00000197308	9.14772	2.40356	0.755805	3.18013	0.00147209	0.0141721
ENSG00000197360	29.4123	1.47932	0.451777	3.27445	0.00105868	0.0110003
ENSG00000197496	128.042	1.62186	0.245972	6.59369	4.29022e-11	7.9957e-09
ENSG00000197566	59.4657	1.16875	0.322998	3.61845	0.000296375	0.00419627
ENSG00000197599	12.7495	1.28897	0.440257	2.92776	0.00341412	0.0265436
ENSG00000197603	864.482	1.09779	0.242111	4.53425	5.78089e-06	0.000178917
ENSG00000197629	65.2936	2.0982	0.542209	3.86972	0.000108961	0.00190924
ENSG00000197674	40.0059	1.82694	0.442602	4.12772	3.66379e-05	0.000803359
ENSG00000197769	12.9021	1.65528	0.510057	3.24528	0.00117334	0.0118957
ENSG00000197815	28.6897	1.43235	0.40477	3.53869	0.000402121	0.00526669
ENSG00000198039	53.9403	1.3978	0.381229	3.66657	0.000245825	0.00361129
ENSG00000198089	328.337	1.07241	0.208899	5.13366	2.84165e-07	1.52853e-05
ENSG00000198569	10.8106	1.88434	0.554212	3.40004	0.000673762	0.00778702
ENSG00000198624	74.1309	1.10589	0.312511	3.53872	0.000402076	0.00526669
ENSG00000198682	109.363	2.52924	0.504069	5.01765	5.23087e-07	2.49743e-05
ENSG00000198695	51479.7	1.50949	0.302832	4.98457	6.20996e-07	2.87033e-05
ENSG00000198734	3953.59	4.55925	0.381108	11.9631	5.54193e-33	4.55103e-29
ENSG00000198796	110.661	1.65114	0.552682	2.9875	0.00281271	0.0229983
ENSG00000198840	8883	1.02537	0.290584	3.52866	0.000417668	0.0054377
ENSG00000198945	196.777	1.48069	0.344933	4.29269	1.7652e-05	0.000446942
ENSG00000203397	13.5312	2.23981	0.461815	4.85003	1.23444e-06	5.04341e-05
ENSG00000203709	1928.28	1.17068	0.254468	4.60051	4.2146e-06	0.00013895
ENSG00000203747	106.509	3.05492	0.661559	4.61776	3.87908e-06	0.000129844
ENSG00000203896	25.8132	1.34176	0.462152	2.90328	0.00369281	0.0281298
ENSG00000204113	33.7247	2.19956	0.480511	4.57754	4.70467e-06	0.000151707
ENSG00000204149	160.983	1.05345	0.309138	3.4077	0.000655119	0.00762376
ENSG00000204172	139.949	1.47038	0.303338	4.84735	1.25123e-06	5.08669e-05
ENSG00000204175	78.665	1.02198	0.385267	2.65266	0.00798611	0.0495332
ENSG00000204176	97.3584	1.97761	0.449665	4.39796	1.09274e-05	0.000299453
ENSG00000204177	124.508	1.41404	0.295569	4.78411	1.71751e-06	6.58049e-05
ENSG00000204287	249.579	3.37766	0.829795	4.07047	4.69177e-05	0.000980376
ENSG00000204442	318.413	1.22769	0.393264	3.1218	0.0017975	0.0164316
ENSG00000204472	29.7528	3.54047	0.693245	5.1071	3.27137e-07	1.71476e-05
ENSG00000204706	46.2901	1.09528	0.347416	3.15265	0.00161796	0.0152113
ENSG00000204852	227.696	1.12119	0.218733	5.12582	2.96244e-07	1.58093e-05
ENSG00000205041	18.2422	1.47232	0.384181	3.83237	0.000126917	0.00215589
ENSG00000205089	39.8592	1.63702	0.493823	3.315	0.000916434	0.00994156
ENSG00000205238	45.3694	1.28001	0.43034	2.97442	0.00293539	0.0237961
ENSG00000205403	86.5302	2.06411	0.406354	5.07958	3.78264e-07	1.90961e-05
ENSG00000205426	13.0518	3.50688	0.882633	3.97321	7.09115e-05	0.00134796
ENSG00000205593	44.9435	1.23429	0.315928	3.90686	9.35029e-05	0.00168091
ENSG00000205885	134.713	1.2255	0.405728	3.0205	0.00252356	0.021229
ENSG00000205929	253.052	1.86274	0.473518	3.93383	8.36013e-05	0.00153473
ENSG00000206073	20.1625	2.36037	0.806517	2.92661	0.00342673	0.0266061
ENSG00000206127	174.029	1.39102	0.374212	3.71718	0.000201455	0.00310968
ENSG00000206172	689.829	7.19235	0.989185	7.27099	3.56867e-13	1.39318e-10
ENSG00000206195	124.758	2.1978	0.392976	5.59271	2.23552e-08	1.80572e-06
ENSG00000206530	387.185	1.26353	0.266191	4.74671	2.06754e-06	7.68247e-05
ENSG00000212125	12.9072	1.51728	0.511465	2.96653	0.0030118	0.0242797
ENSG00000212128	18.1	1.60115	0.466349	3.43337	0.000596121	0.00711074
ENSG00000213088	105.697	3.5792	0.629218	5.68832	1.28294e-08	1.10467e-06
ENSG00000213089	17.174	1.67065	0.426814	3.91423	9.06922e-05	0.00164166
ENSG00000213139	32.338	1.75826	0.616302	2.85292	0.00433202	0.0316031
ENSG00000213170	42.7443	1.94704	0.44976	4.32908	1.49735e-05	0.000391557
ENSG00000213352	14.0034	1.36507	0.420213	3.24852	0.00116008	0.0117855
ENSG00000213398	90.147	1.58556	0.278381	5.69563	1.22915e-08	1.0625e-06
ENSG00000213443	48.815	1.80682	0.574544	3.1448	0.00166201	0.0155154
ENSG00000213648	18.5664	1.84307	0.612734	3.00795	0.00263018	0.0218688
ENSG00000213801	34.042	1.49967	0.49064	3.05656	0.00223892	0.0193725
ENSG00000213962	12.8359	2.57417	0.612445	4.20311	2.6327e-05	0.000613615
ENSG00000213973	33.7428	1.94307	0.450388	4.31421	1.60177e-05	0.000411483
ENSG00000213976	10.7226	1.72733	0.591794	2.91881	0.00351372	0.0271701
ENSG00000214021	486.865	1.02983	0.271361	3.79506	0.000147607	0.00242592
ENSG00000214063	254.097	1.10809	0.248253	4.46354	8.06168e-06	0.000234761
ENSG00000214300	49.1413	1.00177	0.297744	3.36454	0.00076672	0.00860543
ENSG00000214357	35.5894	1.49336	0.54242	2.75314	0.0059027	0.0400273
ENSG00000214402	809.968	2.70492	0.447971	6.03817	1.55873e-09	1.72977e-07
ENSG00000214561	12.1139	1.98616	0.519279	3.82484	0.000130855	0.00220502
ENSG00000214676	12.0623	2.29512	0.751586	3.05371	0.00226032	0.0195181
ENSG00000215183	1530.72	1.79646	0.498093	3.60668	0.000310136	0.00435109
ENSG00000215217	9.60815	1.40599	0.445002	3.15951	0.00158036	0.0149343
ENSG00000215452	17.2869	1.66035	0.522945	3.175	0.00149835	0.0143576
ENSG00000215493	18.7109	1.31172	0.417422	3.14243	0.00167552	0.0156238
ENSG00000215788	318.053	1.44016	0.303248	4.74911	2.04318e-06	7.6036e-05
ENSG00000216490	93.2645	1.44262	0.515929	2.79616	0.00517138	0.0362373
ENSG00000217083	19.4705	1.7996	0.512675	3.51021	0.000447752	0.00573964
ENSG00000218336	444.471	1.33409	0.350457	3.80672	0.000140825	0.0023398
ENSG00000219395	11.5078	1.7969	0.505488	3.55479	0.000378287	0.00504541
ENSG00000220378	20.3868	1.45661	0.451666	3.22497	0.00125986	0.012566
ENSG00000221886	28.1692	1.07033	0.333079	3.21343	0.00131158	0.01293
ENSG00000221995	98.2204	1.30139	0.292098	4.45532	8.37689e-06	0.000241625
ENSG00000223006	11.4096	1.87121	0.569348	3.28658	0.00101414	0.0106588
ENSG00000223443	15.4895	1.83132	0.602602	3.03901	0.00237354	0.0202387
ENSG00000223642	19.3448	1.81607	0.540084	3.36256	0.000772222	0.00865231
ENSG00000223650	77.1348	2.39438	0.433734	5.52039	3.38249e-08	2.62874e-06
ENSG00000223652	15.3188	2.10462	0.580833	3.62345	0.000290702	0.00412304
ENSG00000223705	327.861	1.01802	0.231881	4.39026	1.13213e-05	0.000308189
ENSG00000224066	12.4729	1.48463	0.550937	2.69473	0.0070445	0.045242
ENSG00000224310	41.9444	2.07365	0.422166	4.91192	9.01892e-07	3.93954e-05
ENSG00000224430	110.045	1.64584	0.38024	4.32842	1.50181e-05	0.000391935
ENSG00000224598	9.46323	2.5908	0.691402	3.74717	0.000178838	0.00281952
ENSG00000225092	25.7897	1.21625	0.321357	3.78475	0.000153863	0.00251363
ENSG00000225096	92.7247	1.14638	0.300582	3.81386	0.000136813	0.00228406
ENSG00000225138	71.8179	1.33904	0.307007	4.36158	1.29125e-05	0.00034615
ENSG00000225140	15.312	1.40652	0.390772	3.59933	0.000319043	0.00442361
ENSG00000225192	33.4483	1.67638	0.356119	4.70736	2.5094e-06	8.98569e-05
ENSG00000225210	99.4389	2.1242	0.400244	5.30725	1.1129e-07	6.90616e-06
ENSG00000225614	66.5319	1.24794	0.417244	2.99092	0.00278141	0.0228029
ENSG00000225670	143.614	3.13134	0.628433	4.98277	6.26792e-07	2.88629e-05
ENSG00000225756	14.6424	1.30843	0.46758	2.79831	0.00513703	0.0360661
ENSG00000226604	78.7282	1.58765	0.357141	4.44546	8.77038e-06	0.000250722
ENSG00000226686	34.5405	1.04368	0.298931	3.49138	0.000480537	0.00607102
ENSG00000226746	26.473	1.29955	0.335927	3.86854	0.000109491	0.00191144
ENSG00000227236	35.4675	1.7802	0.42331	4.20542	2.60595e-05	0.00060911
ENSG00000227248	129.893	1.79127	0.539016	3.32323	0.000889819	0.00969982
ENSG00000227560	14.155	1.79879	0.596553	3.01531	0.00256718	0.0214897
ENSG00000227638	19.0559	1.53934	0.54574	2.82065	0.00479269	0.034182
ENSG00000227712	22.802	1.32038	0.367266	3.59516	0.000324197	0.00447446
ENSG00000228065	137.717	1.03379	0.24175	4.2763	1.90023e-05	0.000473827
ENSG00000228492	71.1671	1.84842	0.520872	3.54871	0.00038713	0.00512142
ENSG00000228696	143.817	1.03916	0.377825	2.75037	0.0059528	0.0402485
ENSG00000228828	59.9337	1.22889	0.342777	3.58509	0.000336957	0.00461755
ENSG00000229007	11.5495	2.71501	0.5036	5.3912	6.99899e-08	4.78964e-06
ENSG00000229152	24.0116	1.62314	0.477622	3.39838	0.000677863	0.00782193
ENSG00000229311	22.7046	1.98505	0.509587	3.8954	9.80352e-05	0.00175141
ENSG00000229534	11.7622	1.55785	0.496428	3.13811	0.00170039	0.0157841
ENSG00000229692	19.7889	1.19226	0.40723	2.92774	0.00341438	0.0265436
ENSG00000230001	24.6849	1.5744	0.57192	2.75283	0.00590818	0.0400423
ENSG00000230043	24.5873	2.55301	0.624058	4.09098	4.29553e-05	0.000910713
ENSG00000230262	27.6361	1.8163	0.518231	3.50481	0.000456926	0.0058235
ENSG00000230267	25.1036	1.06437	0.358119	2.97211	0.0029576	0.023921
ENSG00000230590	1880.53	1.2854	0.320056	4.01617	5.91523e-05	0.00117712
ENSG00000230823	11.1254	1.57134	0.521916	3.01072	0.00260632	0.0217364
ENSG00000230826	9.18727	1.21508	0.440832	2.75633	0.00584538	0.0397276
ENSG00000231064	28.5253	1.22672	0.299095	4.10144	4.10579e-05	0.000877055
ENSG00000231134	12.2735	2.4297	0.698656	3.47768	0.000505778	0.00630266
ENSG00000231389	204.846	1.7289	0.57461	3.00882	0.00262262	0.021828
ENSG00000231466	13.5197	1.24179	0.462345	2.68584	0.00723479	0.0460797
ENSG00000231615	25.2708	1.34891	0.426158	3.16527	0.00154939	0.014729
ENSG00000231831	16.3207	1.04343	0.385674	2.70547	0.00682068	0.0443831
ENSG00000231871	22.5004	1.54322	0.425629	3.62575	0.000288124	0.00409355
ENSG00000232406	50.8229	1.25028	0.333748	3.74619	0.000179543	0.00282814
ENSG00000232457	17.8514	1.67689	0.406288	4.12735	3.66965e-05	0.000803603
ENSG00000232611	18.2271	1.08398	0.382799	2.83174	0.00462962	0.033262
ENSG00000232788	11.1781	1.36964	0.482625	2.8379	0.00454112	0.0327983
ENSG00000232928	47.128	1.903	0.344929	5.51706	3.44721e-08	2.65392e-06
ENSG00000233237	594.4	1.03528	0.320075	3.2345	0.00121857	0.0122484
ENSG00000233579	20.7325	1.58706	0.352427	4.50324	6.6926e-06	0.00020181
ENSG00000233721	170.589	1.93753	0.411906	4.70382	2.55334e-06	9.10081e-05
ENSG00000233854	143.493	1.30421	0.378189	3.44858	0.000563543	0.00682284
ENSG00000233967	81.3938	1.41753	0.400003	3.5438	0.000394398	0.00519315
ENSG00000234338	26.5359	1.51642	0.362161	4.18714	2.82494e-05	0.000648616
ENSG00000234383	42.6254	1.27997	0.336423	3.80464	0.000142008	0.00234957
ENSG00000234409	19.8127	2.51299	0.470581	5.34019	9.28473e-08	6.01944e-06
ENSG00000234724	32.1147	2.03315	0.412414	4.92987	8.2286e-07	3.66582e-05
ENSG00000235033	163.264	1.30397	0.317551	4.10634	4.01976e-05	0.000862637
ENSG00000235244	115.102	1.1183	0.291398	3.83772	0.000124184	0.00211285
ENSG00000235397	13.0799	1.358	0.350013	3.87987	0.000104514	0.00184706
ENSG00000235481	22.5207	1.28765	0.391675	3.28755	0.00101062	0.0106309
ENSG00000235703	130.768	1.52051	0.361339	4.20799	2.57655e-05	0.000603957
ENSG00000235740	12.5801	1.52656	0.47514	3.21287	0.00131416	0.0129503
ENSG00000235865	118.886	1.20679	0.313633	3.84779	0.00011919	0.00204198
ENSG00000236017	34.7678	1.41295	0.413636	3.41592	0.000635673	0.00747872
ENSG00000236194	16.408	1.41856	0.522137	2.71683	0.00659106	0.0433122
ENSG00000236432	1066.96	1.66805	0.333535	5.00113	5.69947e-07	2.67452e-05
ENSG00000236871	14.0693	1.57856	0.44575	3.54136	0.000398076	0.00523319
ENSG00000236998	46.8647	1.54789	0.328778	4.70802	2.50132e-06	8.97638e-05
ENSG00000237161	19.2246	1.92088	0.480688	3.99611	6.43914e-05	0.00125242
ENSG00000237441	248.665	1.01581	0.205397	4.94556	7.5924e-07	3.40704e-05
ENSG00000237491	145.465	1.1227	0.335384	3.3475	0.000815439	0.00902072
ENSG00000237596	57.3807	1.81117	0.371267	4.87835	1.06975e-06	4.53605e-05
ENSG00000238010	11.3208	2.75756	0.683757	4.03296	5.50791e-05	0.00111866
ENSG00000238105	195.078	1.10067	0.209209	5.26109	1.43205e-07	8.50117e-06
ENSG00000238228	11.1392	1.48268	0.51389	2.88521	0.00391155	0.0293438
ENSG00000238273	74.5353	1.53704	0.476167	3.22795	0.00124683	0.0124662
ENSG00000239415	14.6464	1.3638	0.377735	3.61046	0.00030566	0.00431039
ENSG00000239763	23.7627	1.40439	0.494531	2.83983	0.00451371	0.0326386
ENSG00000239794	19.5818	1.54836	0.441651	3.50585	0.000455144	0.0058098
ENSG00000240207	104.357	1.28039	0.391616	3.2695	0.00107736	0.0111614
ENSG00000240694	139.554	1.53876	0.472821	3.25442	0.00113625	0.0116243
ENSG00000242094	50.3418	1.07858	0.33559	3.21399	0.00130906	0.0129225
ENSG00000242338	15.2943	2.04899	0.71978	2.84668	0.00441773	0.0321048
ENSG00000242516	51.995	1.13884	0.371655	3.06424	0.00218224	0.0190105
ENSG00000242612	74.012	1.34617	0.413995	3.25167	0.00114731	0.0117088
ENSG00000243232	70.8279	1.50172	0.453042	3.31474	0.000917292	0.00994211
ENSG00000243433	9.8537	1.43173	0.495492	2.8895	0.00385851	0.029052
ENSG00000243646	90.4146	1.28153	0.295763	4.33296	1.47118e-05	0.000385985
ENSG00000243696	46.2521	1.28314	0.347178	3.69591	0.000219103	0.00331155
ENSG00000243749	23.8977	2.69652	0.577715	4.66756	3.04799e-06	0.00010591
ENSG00000244073	9.96986	1.15038	0.428942	2.68191	0.00732023	0.0464557
ENSG00000244280	22.6113	1.79183	0.581415	3.08184	0.00205725	0.0182245
ENSG00000244300	28.676	2.15614	0.447231	4.8211	1.4277e-06	5.61866e-05
ENSG00000244306	234.914	1.66764	0.43107	3.86861	0.000109456	0.00191144
ENSG00000244731	109.752	1.07666	0.371042	2.90173	0.00371109	0.0282006
ENSG00000244734	900.142	7.27512	0.932466	7.80202	6.09217e-15	3.57349e-12
ENSG00000244752	22.319	4.8871	0.923696	5.2908	1.2178e-07	7.40781e-06
ENSG00000244757	12.1271	2.11773	0.670135	3.16015	0.00157687	0.0149071
ENSG00000245148	21.4237	1.10021	0.404366	2.72082	0.006512	0.0429761
ENSG00000245275	235.858	1.3172	0.351288	3.74962	0.000177102	0.00279864
ENSG00000245573	197.896	1.80767	0.383124	4.71823	2.37911e-06	8.63207e-05
ENSG00000246451	56.2608	1.11789	0.407465	2.74353	0.00607834	0.040903
ENSG00000246889	21.3381	1.38447	0.360912	3.83604	0.000125034	0.00212584
ENSG00000247287	51.2456	2.43774	0.380553	6.40578	1.49607e-10	2.26117e-08
ENSG00000247903	11.1474	2.31228	0.597557	3.86956	0.000109034	0.00190924
ENSG00000248231	14.2615	1.42789	0.463906	3.07797	0.00208417	0.0184035
ENSG00000248329	14.1388	1.34161	0.436131	3.07617	0.00209681	0.0184886
ENSG00000248406	9.40806	1.97761	0.692257	2.85676	0.0042799	0.0313249
ENSG00000248610	29.5127	1.35812	0.438641	3.09621	0.00196012	0.0175854
ENSG00000248672	152.747	1.85526	0.51238	3.62086	0.000293623	0.00415969
ENSG00000248810	160.452	2.95272	0.569806	5.18197	2.19553e-07	1.22373e-05
ENSG00000249170	93.3451	3.01362	0.435153	6.92544	4.34615e-12	1.07072e-09
ENSG00000249485	84.8461	1.83641	0.321431	5.71324	1.10846e-08	9.75289e-07
ENSG00000249661	98.5557	1.30485	0.295297	4.41878	9.92602e-06	0.0002768
ENSG00000249695	65.3977	1.62806	0.385502	4.22323	2.4083e-05	0.000573245
ENSG00000249852	26.7505	1.52452	0.538966	2.8286	0.00467517	0.0335208
ENSG00000250011	22.5068	1.73599	0.573333	3.0279	0.00246261	0.0208126
ENSG00000250031	29.0894	1.08043	0.35056	3.08201	0.00205611	0.018221
ENSG00000250138	72.7888	1.24647	0.424469	2.93653	0.00331905	0.0259416
ENSG00000250241	76.4788	3.3618	0.870053	3.86391	0.000111589	0.00193871
ENSG00000250295	167.161	3.74914	0.56253	6.66478	2.65068e-11	5.30911e-09
ENSG00000250371	20.1771	1.69447	0.449107	3.77297	0.000161313	0.00260768
ENSG00000250397	43.8608	2.31796	0.513005	4.5184	6.23088e-06	0.000190688
ENSG00000250511	30.4378	1.00268	0.343836	2.91615	0.00354381	0.0273513
ENSG00000250539	51.8495	1.5385	0.381349	4.03435	5.47532e-05	0.00111295
ENSG00000250624	21.7696	2.25207	0.435288	5.17376	2.29433e-07	1.27018e-05
ENSG00000250995	11.9707	1.3495	0.478479	2.82039	0.00479648	0.0341916
ENSG00000251079	53.7762	1.8024	0.552543	3.26201	0.00110624	0.0113799
ENSG00000251370	11.0286	2.13625	0.482321	4.42911	9.46235e-06	0.000265506
ENSG00000251485	13.4993	1.86989	0.580898	3.21896	0.00128658	0.012755
ENSG00000253119	25.4706	1.53023	0.553571	2.76429	0.00570472	0.0389528
ENSG00000253661	517.279	1.2051	0.250048	4.81947	1.4394e-06	5.65567e-05
ENSG00000253720	18.4005	1.78211	0.416886	4.27481	1.91298e-05	0.000476524
ENSG00000253919	16.0344	1.34275	0.331626	4.049	5.14367e-05	0.00105864
ENSG00000254087	93.1072	1.12122	0.40278	2.7837	0.0053743	0.0372468
ENSG00000254131	12.9193	2.41936	0.612337	3.95102	7.78185e-05	0.00144363
ENSG00000254305	19.9509	1.39715	0.345135	4.04812	5.16315e-05	0.00106176
ENSG00000254593	10.0691	1.68096	0.529338	3.17559	0.00149533	0.0143391
ENSG00000254602	30.8664	1.14281	0.299909	3.81051	0.000138681	0.00231004
ENSG00000254876	25.1859	1.93954	0.482253	4.02184	5.77451e-05	0.00115942
ENSG00000255043	35.1794	1.45141	0.388203	3.73878	0.000184917	0.00290162
ENSG00000255176	27.8432	1.73959	0.369205	4.71174	2.45616e-06	8.84649e-05
ENSG00000255267	24.0099	1.15703	0.38039	3.04169	0.00235251	0.0201296
ENSG00000255320	11.1183	2.85737	0.667864	4.27837	1.88266e-05	0.000470398
ENSG00000255345	15.5647	1.44705	0.52647	2.7486	0.00598511	0.0404081
ENSG00000255366	17.4948	1.56287	0.543786	2.87405	0.00405247	0.0301124
ENSG00000255438	53.6155	2.31782	0.344538	6.72732	1.72816e-11	3.73465e-09
ENSG00000255440	54.8549	1.36943	0.420471	3.25688	0.00112642	0.0115531
ENSG00000255710	12.1891	1.29684	0.432482	2.99859	0.00271232	0.0223555
ENSG00000255837	12.3658	1.28321	0.36807	3.48634	0.000489686	0.0061582
ENSG00000256028	58.2817	1.1215	0.26342	4.25748	2.06747e-05	0.000508833
ENSG00000256061	41.1389	1.40568	0.401235	3.50339	0.000459381	0.00583968
ENSG00000256433	27.66	1.20016	0.403945	2.97109	0.00296741	0.0239756
ENSG00000256533	18.1598	2.0311	0.583694	3.47973	0.000501919	0.00627998
ENSG00000256540	19.9339	2.35557	0.54019	4.36063	1.29686e-05	0.000346899
ENSG00000256667	32.9657	1.44596	0.431012	3.3548	0.000794217	0.00886157
ENSG00000256751	52.6914	1.17666	0.27873	4.22149	2.42693e-05	0.000575809
ENSG00000256897	26.4748	1.38985	0.453794	3.06272	0.00219334	0.0190858
ENSG00000256937	9.09634	1.71707	0.635716	2.701	0.00691306	0.0447713
ENSG00000257027	65.9439	1.33957	0.325094	4.12057	3.77934e-05	0.000823341
ENSG00000257195	13.9411	1.59365	0.444508	3.5852	0.000336822	0.00461755
ENSG00000257225	23.6097	1.54233	0.539773	2.85736	0.0042718	0.0312749
ENSG00000257298	64.0722	1.59636	0.413115	3.86419	0.000111457	0.0019378
ENSG00000257489	16.1273	1.49076	0.371872	4.00879	6.10298e-05	0.00120863
ENSG00000257671	36.7923	3.59654	0.773686	4.64858	3.34235e-06	0.000114562
ENSG00000257680	9.27092	1.68745	0.564271	2.99049	0.00278534	0.0228276
ENSG00000257964	12.2768	1.68889	0.422739	3.99512	6.46616e-05	0.00125532
ENSG00000258227	66.9589	1.61753	0.551626	2.93229	0.0033647	0.0262485
ENSG00000258588	20.6332	2.2008	0.622621	3.53474	0.000408175	0.00533747
ENSG00000258723	10.8477	2.26962	0.66502	3.41285	0.000642866	0.00754533
ENSG00000258957	9.93594	1.53578	0.53061	2.89436	0.00379932	0.0287117
ENSG00000259234	222.94	2.48145	0.408384	6.07627	1.2301e-09	1.42524e-07
ENSG00000259291	56.8876	1.18784	0.299664	3.9639	7.37352e-05	0.00138456
ENSG00000259531	18.5537	1.62959	0.453333	3.59467	0.000324797	0.00447569
ENSG00000259585	23.1937	1.03406	0.31772	3.25463	0.00113541	0.0116211
ENSG00000259644	33.0675	1.53089	0.37167	4.11896	3.80586e-05	0.00082609
ENSG00000259820	91.9473	2.16981	0.295563	7.34129	2.11544e-13	9.14315e-11
ENSG00000259865	14.9037	1.02299	0.351063	2.91399	0.00356842	0.0274755
ENSG00000259976	31.4407	8.25476	2.13672	3.86329	0.000111872	0.00194089
ENSG00000260005	17.6717	1.05817	0.367599	2.87861	0.00399427	0.0297919
ENSG00000260097	85.0232	1.23691	0.41734	2.96379	0.00303871	0.0244038
ENSG00000260296	10.3522	1.88889	0.594533	3.1771	0.00148755	0.0142819
ENSG00000260314	84.7029	2.92904	0.636706	4.6003	4.2188e-06	0.00013895
ENSG00000260316	24.3291	1.28162	0.450715	2.84352	0.00446178	0.0323772
ENSG00000260495	18.3631	1.07093	0.396964	2.69781	0.00697976	0.0450375
ENSG00000260549	13.2967	2.24293	0.784005	2.86087	0.00422485	0.0310882
ENSG00000260565	463.225	1.02855	0.231143	4.44982	8.5941e-06	0.000247053
ENSG00000260628	13.7964	1.64288	0.59555	2.7586	0.00580501	0.0395061
ENSG00000260630	40.2733	1.07845	0.282714	3.81465	0.000136377	0.00227936
ENSG00000260645	11.6155	1.58344	0.569868	2.7786	0.00545931	0.0377257
ENSG00000260729	34.4829	1.87109	0.3092	6.0514	1.4359e-09	1.64534e-07
ENSG00000260884	24.5345	1.24976	0.365027	3.42375	0.000617636	0.00730489
ENSG00000260949	9.10322	1.63681	0.528715	3.09583	0.00196263	0.0176015
ENSG00000261056	24.9851	1.3977	0.435698	3.20796	0.00133681	0.0131224
ENSG00000261064	18.2598	1.65562	0.413142	4.00739	6.13924e-05	0.00121179
ENSG00000261096	18.3944	1.3613	0.485306	2.80504	0.00503099	0.0354659
ENSG00000261127	18.1887	1.76109	0.655242	2.6877	0.00719464	0.045919
ENSG00000261265	17.7729	1.725	0.376869	4.57718	4.71287e-06	0.000151773
ENSG00000261326	99.5172	2.08356	0.427656	4.87203	1.10456e-06	4.64369e-05
ENSG00000261528	21.5179	1.13339	0.357358	3.17159	0.00151606	0.0144936
ENSG00000261546	13.4709	1.73517	0.482228	3.59824	0.000320383	0.00443424
ENSG00000261786	69.5095	1.47463	0.364822	4.04206	5.29829e-05	0.00108557
ENSG00000261799	74.5624	1.14807	0.226361	5.07185	3.93973e-07	1.97275e-05
ENSG00000261879	41.8057	1.03594	0.386172	2.68259	0.00730554	0.0463864
ENSG00000261971	78.4344	1.17279	0.295062	3.97474	7.04556e-05	0.00134346
ENSG00000262265	21.4802	1.39693	0.418995	3.33399	0.000856084	0.00939861
ENSG00000262461	12.8125	1.3967	0.488592	2.85863	0.00425477	0.0312431
ENSG00000262877	32.9682	1.41964	0.316636	4.48351	7.34266e-06	0.00021742
ENSG00000262966	113.829	1.33334	0.333238	4.00117	6.30293e-05	0.00123335
ENSG00000263603	19.5452	1.53153	0.358765	4.26888	1.96453e-05	0.000485926
ENSG00000263606	19.9802	1.20952	0.386239	3.13155	0.00173889	0.0160387
ENSG00000264044	10.1406	1.63945	0.592632	2.76639	0.00566811	0.0387457
ENSG00000265206	17.4273	1.98386	0.539509	3.67716	0.000235848	0.0034939
ENSG00000265218	25.9575	1.98854	0.584867	3.39999	0.000673889	0.00778702
ENSG00000265479	253.059	1.05882	0.304435	3.47797	0.000505234	0.00630226
ENSG00000266490	13.575	1.53757	0.553378	2.77852	0.0054607	0.0377257
ENSG00000266777	33.3738	1.35183	0.427648	3.16108	0.00157183	0.0148853
ENSG00000266918	93.1046	1.14376	0.371543	3.07842	0.00208104	0.0183824
ENSG00000266965	24.301	1.7474	0.44039	3.96785	7.25241e-05	0.00137017
ENSG00000267102	23.9352	1.71064	0.393444	4.34786	1.37475e-05	0.000363395
ENSG00000267136	99.0346	1.53838	0.345308	4.45509	8.38568e-06	0.000241625
ENSG00000267366	14.2607	1.37806	0.411006	3.3529	0.000799685	0.00890251
ENSG00000267491	11.5664	1.53972	0.551193	2.79342	0.00521531	0.0364392
ENSG00000267529	46.2981	1.56474	0.380196	4.11562	3.86139e-05	0.000835199
ENSG00000267702	95.8934	1.36044	0.367034	3.70659	0.000210071	0.00320452
ENSG00000267710	12.9129	1.52591	0.447027	3.41347	0.000641423	0.00753198
ENSG00000267784	45.2291	1.02871	0.376318	2.73362	0.00626427	0.0417325
ENSG00000267838	11.6705	1.34659	0.498071	2.7036	0.00685919	0.0445278
ENSG00000268119	64.2219	1.73358	0.320553	5.40809	6.3699e-08	4.4092e-06
ENSG00000268442	13.446	1.30592	0.382717	3.41223	0.00064434	0.00755642
ENSG00000268894	477.868	1.95975	0.418319	4.68483	2.80195e-06	9.87538e-05
ENSG00000268947	10.2551	1.65245	0.469101	3.52258	0.000427361	0.00552386
ENSG00000269044	41.8877	1.06258	0.305353	3.47986	0.000501675	0.00627998
ENSG00000269068	24.4126	1.5888	0.385329	4.12322	3.73609e-05	0.000816702
ENSG00000269243	35.3715	1.61877	0.54742	2.95708	0.00310566	0.0247606
ENSG00000269737	27.4022	1.5115	0.442057	3.41925	0.000627951	0.00740555
ENSG00000269910	10.1138	2.18715	0.686087	3.18786	0.00143332	0.0138748
ENSG00000269924	21.1382	1.32872	0.316368	4.19991	2.67027e-05	0.000618546
ENSG00000269929	119.225	1.41978	0.288315	4.92439	8.46232e-07	3.75636e-05
ENSG00000270012	39.1645	1.34939	0.334473	4.03438	5.47471e-05	0.00111295
ENSG00000270049	42.2483	1.21225	0.398558	3.04158	0.00235339	0.0201296
ENSG00000270055	57.2954	1.3114	0.425137	3.08465	0.00203794	0.0181186
ENSG00000270071	23.3677	1.14457	0.283483	4.03753	5.40169e-05	0.00110071
ENSG00000270098	24.2131	2.33426	0.43912	5.31578	1.062e-07	6.70858e-06
ENSG00000270157	11.1879	1.94932	0.558628	3.48948	0.000483956	0.00610483
ENSG00000270190	10.5721	1.87358	0.606398	3.08968	0.00200371	0.0178788
ENSG00000270343	50.4761	1.33062	0.330239	4.02925	5.59554e-05	0.00113086
ENSG00000270804	22.8325	1.50501	0.367363	4.0968	4.18905e-05	0.000890436
ENSG00000270953	18.6069	1.98767	0.435388	4.56529	4.98811e-06	0.00015836
ENSG00000271095	10.3129	1.23417	0.437298	2.82226	0.00476866	0.0340634
ENSG00000271119	15.6633	1.06651	0.386398	2.76012	0.00577793	0.0393654
ENSG00000271254	422.079	1.24957	0.32022	3.90223	9.53108e-05	0.00170894
ENSG00000271533	294.149	2.08955	0.432996	4.8258	1.39442e-06	5.5141e-05
ENSG00000271590	22.4812	2.41746	0.446981	5.40843	6.35813e-08	4.4092e-06
ENSG00000271789	18.3261	1.20378	0.35996	3.3442	0.000825206	0.0091124
ENSG00000272219	22.0235	1.04993	0.346423	3.03078	0.00243922	0.0206474
ENSG00000272419	189.706	1.36831	0.452064	3.0268	0.00247161	0.0208816
ENSG00000272578	114.64	1.76238	0.415789	4.23864	2.24873e-05	0.000542964
ENSG00000272620	196.77	1.41825	0.421811	3.36228	0.000773011	0.00865239
ENSG00000272800	9.43351	1.78288	0.618853	2.88095	0.00396481	0.0295902
ENSG00000273055	123.824	1.68062	0.387717	4.33466	1.45988e-05	0.000383427
ENSG00000273142	59.274	1.2441	0.31303	3.97436	7.05677e-05	0.00134455
ENSG00000273151	87.4753	1.12321	0.340756	3.29622	0.000979956	0.0104286
ENSG00000273154	19.828	1.4174	0.491596	2.88327	0.00393576	0.029455
ENSG00000273259	128.711	2.33754	0.537955	4.34524	1.39124e-05	0.000367358
ENSG00000273308	20.4563	1.02602	0.36791	2.78878	0.00529076	0.0368722
ENSG00000273367	11.0517	3.05984	0.743074	4.11781	3.82489e-05	0.00082876
ENSG00000273373	70.6106	1.24303	0.313431	3.96588	7.31257e-05	0.00137896
ENSG00000273374	131.182	2.65114	0.413138	6.41708	1.38911e-10	2.15536e-08
ENSG00000273520	10.3892	1.62737	0.57009	2.85458	0.00430935	0.0314787
ENSG00000273618	12.7527	1.23744	0.425972	2.90499	0.00367269	0.0280212
ENSG00000274070	297.586	1.01872	0.284622	3.57921	0.000344629	0.00470115
ENSG00000274383	12.663	2.5209	0.596559	4.22573	2.38168e-05	0.000568006
ENSG00000274422	75.1052	2.20303	0.3881	5.67646	1.37514e-08	1.17225e-06
ENSG00000274654	10.8087	1.676	0.563805	2.97267	0.00295225	0.0239013
ENSG00000274925	45.4704	1.02908	0.305314	3.37054	0.000750202	0.00845083
ENSG00000275468	12.6442	2.17879	0.643008	3.38843	0.00070293	0.00804711
ENSG00000275734	16.6005	1.11495	0.351543	3.17159	0.00151607	0.0144936
ENSG00000275850	19.6533	1.04028	0.38516	2.70091	0.00691494	0.0447717
ENSG00000276071	31.2099	1.08703	0.407735	2.66603	0.00767531	0.0480576
ENSG00000276076	12.2483	4.7715	1.04491	4.56643	4.96102e-06	0.000157703
ENSG00000276255	18.5837	1.43296	0.446693	3.20793	0.00133695	0.0131224
ENSG00000276289	31.764	1.39033	0.486469	2.85801	0.0042631	0.0312508
ENSG00000276337	25.4021	1.01105	0.365877	2.76335	0.00572116	0.0390542
ENSG00000276772	64.6386	1.23062	0.348637	3.5298	0.000415868	0.00542368
ENSG00000276975	180.497	1.00476	0.30596	3.28395	0.00102365	0.0107222
ENSG00000277007	25.5181	1.26435	0.439845	2.87454	0.00404616	0.030097
ENSG00000277152	77.3697	1.00811	0.346165	2.91223	0.00358856	0.02755
ENSG00000277561	60.5692	1.63891	0.310829	5.2727	1.34432e-07	8.07771e-06
ENSG00000277758	100.487	1.59757	0.398325	4.01071	6.05364e-05	0.00120054
ENSG00000278224	11.0452	2.51318	0.72827	3.45089	0.000558747	0.00679944
ENSG00000278384	79.6233	1.27419	0.430778	2.95789	0.00309756	0.0247291
ENSG00000278864	52.3008	1.2606	0.395032	3.19115	0.00141709	0.0137447
ENSG00000278891	35.736	1.64282	0.327553	5.01543	5.29138e-07	2.51657e-05
ENSG00000278893	32.064	2.54305	0.518021	4.90915	9.14708e-07	3.98845e-05
ENSG00000278897	47.7511	1.72457	0.336167	5.13008	2.89614e-07	1.55324e-05
ENSG00000278948	47.6782	1.02538	0.352693	2.90728	0.00364587	0.0278511
ENSG00000278961	57.041	2.4749	0.582108	4.25162	2.12232e-05	0.000517367
ENSG00000278999	18.3651	1.46625	0.456427	3.21245	0.00131607	0.0129639
ENSG00000279020	19.2285	1.56643	0.462797	3.3847	0.000712557	0.00812732
ENSG00000279029	103.191	1.29842	0.35298	3.67844	0.000234661	0.0034826
ENSG00000279137	173.715	1.34233	0.370345	3.62454	0.000289476	0.00410803
ENSG00000279281	152.588	1.15504	0.334409	3.45397	0.000552406	0.00673716
ENSG00000279289	97.3008	1.85111	0.467789	3.95714	7.58514e-05	0.00141889
ENSG00000279319	12.3729	1.50179	0.548437	2.73831	0.00617558	0.0413204
ENSG00000279339	40.4467	1.455	0.354921	4.09951	4.14029e-05	0.000881591
ENSG00000279373	12.1245	1.21562	0.385585	3.15267	0.00161787	0.0152113
ENSG00000279410	19.2989	1.97567	0.476091	4.14978	3.32791e-05	0.000740397
ENSG00000279425	79.4249	1.45434	0.272381	5.33937	9.32691e-08	6.03091e-06
ENSG00000279495	17.0986	1.71396	0.454551	3.77067	0.000162811	0.00262157
ENSG00000279518	19.9	1.54646	0.45675	3.3858	0.000709721	0.00811354
ENSG00000279591	24.9151	2.06233	0.384622	5.36195	8.23267e-08	5.48162e-06
ENSG00000279620	25.9866	2.6776	0.496807	5.38962	7.0605e-08	4.81835e-06
ENSG00000279649	114.585	1.03879	0.235113	4.41828	9.94884e-06	0.000276949
ENSG00000279670	24.2685	1.32735	0.455657	2.91304	0.00357927	0.0275129
ENSG00000279672	14.3982	1.44705	0.438977	3.29642	0.000979247	0.0104255
ENSG00000279700	14.4457	1.17265	0.43928	2.66947	0.00759711	0.0477455
ENSG00000279753	12.1519	1.99815	0.719285	2.77797	0.00547002	0.0377502
ENSG00000279759	95.64	1.47511	0.338996	4.35141	1.35265e-05	0.000358768
ENSG00000279833	34.4594	1.62459	0.350086	4.64055	3.4749e-06	0.000118243
ENSG00000279887	14.5995	1.06235	0.356427	2.98054	0.00287739	0.0234494
ENSG00000279905	41.1715	1.18797	0.398744	2.97927	0.00288935	0.0234924
ENSG00000279926	11.4511	1.89008	0.641067	2.94834	0.00319489	0.0252435
ENSG00000279970	61.0393	1.73052	0.421846	4.10225	4.09159e-05	0.000875004
ENSG00000280028	30.9801	1.52905	0.328772	4.65081	3.30637e-06	0.000113765
ENSG00000280055	45.7278	1.29358	0.408899	3.16357	0.00155845	0.0147896
ENSG00000280067	34.2492	1.02357	0.299986	3.41207	0.000644713	0.00755642
ENSG00000280213	33.4078	1.02365	0.308585	3.31723	0.000909135	0.00988414
ENSG00000280214	20.99	1.14635	0.332827	3.44428	0.000572586	0.00690386
ENSG00000280231	13.2036	1.97164	0.536494	3.67505	0.0002378	0.00351859
ENSG00000280239	12.0727	1.08356	0.383724	2.82379	0.0047459	0.0339391
ENSG00000280287	85.811	1.22813	0.310525	3.95502	7.65275e-05	0.00142828
ENSG00000280327	13.6678	1.15183	0.349291	3.29763	0.000975057	0.0103989
ENSG00000280332	31.7921	1.22255	0.35513	3.44254	0.000576287	0.00693571
ENSG00000280334	17.9726	1.90386	0.553001	3.44278	0.000575759	0.00693275
ENSG00000280355	9.41136	1.51757	0.489047	3.10312	0.00191494	0.0172681
ENSG00000280375	20.6551	1.48854	0.537584	2.76894	0.00562385	0.038518
ENSG00000280381	51.5792	1.59668	0.395028	4.04195	5.30094e-05	0.00108557
ENSG00000280388	35.3977	1.32913	0.300801	4.41864	9.93228e-06	0.0002768
ENSG00000280486	11.132	1.49048	0.537525	2.77286	0.00555657	0.0381633
ENSG00000280515	40.1629	1.1558	0.351466	3.28851	0.00100718	0.0105992
ENSG00000281039	13.4674	1.88394	0.711259	2.64874	0.00807915	0.0498967
ENSG00000281490	166.041	1.32305	0.309019	4.28146	1.85672e-05	0.000465584
ENSG00000281969	111.363	1.68391	0.241671	6.96777	3.22e-12	8.35031e-10
ENSG00000282051	15.6528	1.48754	0.551965	2.69499	0.00703898	0.0452184
ENSG00000282057	36.8493	1.36739	0.347541	3.93448	8.33778e-05	0.00153176
ENSG00000282458	538.256	1.05586	0.222575	4.74383	2.09719e-06	7.75772e-05
ENSG00000283031	64.2184	1.69577	0.344769	4.91857	8.71804e-07	3.83531e-05
ENSG00000283563	66.8844	1.34059	0.393987	3.40262	0.00066742	0.0077304
ENSG00000283703	19.2098	2.03409	0.529745	3.83975	0.000123158	0.00209684
ENSG00000283973	107.012	1.35522	0.445521	3.04187	0.00235114	0.0201296
ENSG00000284879	71.5354	1.485	0.337837	4.39561	1.10461e-05	0.00030237
ENSG00000285803	39.2171	1.50617	0.428436	3.5155	0.000438929	0.00563894
ENSG00000285850	26.4906	2.9352	0.46941	6.25295	4.02781e-10	5.30636e-08
ENSG00000285979	60.8744	1.08588	0.276073	3.93332	8.37811e-05	0.00153688
ENSG00000286214	535.171	1.55362	0.331991	4.6797	2.87288e-06	0.000100821
ENSG00000286228	10.3892	1.62737	0.57009	2.85458	0.00430935	0.0314787
ENSG00000286273	19.5258	1.55005	0.511447	3.03072	0.0024397	0.0206474
ENSG00000286313	44.751	2.24457	0.510993	4.39257	1.1202e-05	0.000305616
ENSG00000286418	25.948	1.32183	0.472053	2.80018	0.00510745	0.0358891
ENSG00000286428	80.6809	2.22305	0.269312	8.25456	1.52457e-16	1.34141e-13
ENSG00000286459	13.3591	1.26121	0.419571	3.00596	0.00264744	0.0219752
ENSG00000286502	18.788	1.254	0.4646	2.6991	0.00695277	0.044934
ENSG00000286535	75.7249	1.13875	0.280384	4.0614	4.87793e-05	0.00101326
ENSG00000286555	9.76423	1.80433	0.522148	3.45559	0.000549097	0.00670013
ENSG00000286583	31.9768	1.63514	0.310308	5.26942	1.36854e-07	8.18335e-06
ENSG00000286618	12.2292	2.9724	0.847061	3.50907	0.000449672	0.00575574
ENSG00000286846	40.6024	1.11611	0.337936	3.30272	0.000957513	0.0102786
ENSG00000286849	17.2232	2.30992	0.691884	3.3386	0.000842016	0.00925654
ENSG00000286855	24.519	1.73096	0.512982	3.37431	0.000740019	0.00834758
ENSG00000286909	22.3659	1.18056	0.385254	3.06437	0.0021813	0.0190105
ENSG00000286970	149.882	1.72512	0.275321	6.26586	3.70768e-10	4.93743e-08
ENSG00000286977	22.4037	1.18174	0.356296	3.31672	0.000910796	0.0098891
ENSG00000286990	14.1479	1.71557	0.427999	4.00835	6.11435e-05	0.00120893
ENSG00000287080	31.2532	1.26367	0.397578	3.17841	0.00148085	0.0142286
ENSG00000287151	32.4802	1.94074	0.562401	3.45082	0.000558892	0.00679944
ENSG00000287156	11.6407	1.61554	0.523288	3.08729	0.00201987	0.0179839
ENSG00000287164	12.7908	1.44492	0.542899	2.66148	0.00777972	0.0486326
ENSG00000287168	20.2039	1.08638	0.355435	3.05648	0.00223952	0.0193725
ENSG00000287191	17.6857	1.2971	0.409811	3.16511	0.00155026	0.014729
ENSG00000287195	45.6127	1.63826	0.449951	3.64096	0.00027162	0.00391094
ENSG00000287268	10.6487	2.12528	0.572877	3.70984	0.000207392	0.00317348
ENSG00000287279	584.796	3.15058	0.92955	3.38936	0.000700558	0.00803489
ENSG00000287299	193.78	1.53603	0.345366	4.44755	8.6855e-06	0.000249099
ENSG00000287381	28.5125	1.18678	0.42832	2.77079	0.00559212	0.0383646
ENSG00000287405	43.0615	1.39946	0.45302	3.08919	0.00200703	0.017889
ENSG00000287543	30.6677	1.02313	0.310052	3.29985	0.000967372	0.0103393
ENSG00000287586	127.158	1.79844	0.476009	3.77815	0.000157995	0.00256922
ENSG00000287613	107.596	1.54145	0.345677	4.45922	8.22602e-06	0.000238419
ENSG00000287679	45.1702	1.0558	0.253726	4.1612	3.16575e-05	0.000710305
ENSG00000287695	24.3648	2.03415	0.594965	3.41894	0.000628649	0.00740892
ENSG00000287825	10.2198	1.5255	0.544306	2.80265	0.00506851	0.0356657
ENSG00000288054	40.1932	2.42764	0.455633	5.32806	9.9265e-08	6.3191e-06
ENSG00000288079	108.908	2.12303	0.313839	6.7647	1.33585e-11	2.96486e-09

## Sheet: 1274 downregulated DEGs
Supplementary file 1. DEGs (FECD vs Control)
ensembl_gene_id	baseMean	log2FoldChange	lfcSE	stat	pvalue	padj
ENSG00000000419	181.192	-1.08221	0.221862	-4.87784	1.07256e-06	4.54013e-05
ENSG00000001630	1242.15	-1.25927	0.214268	-5.87708	4.17569e-09	4.14925e-07
ENSG00000003249	133.854	-1.18172	0.362213	-3.2625	0.00110434	0.0113779
ENSG00000004478	718.852	-1.11619	0.253602	-4.40133	1.0759e-05	0.000295825
ENSG00000004799	452.245	-2.15275	0.508767	-4.23131	2.32332e-05	0.000557868
ENSG00000005175	548.142	-1.08989	0.242137	-4.50113	6.75937e-06	0.000203574
ENSG00000005238	295.995	-1.05346	0.221556	-4.75483	1.98618e-06	7.42511e-05
ENSG00000006016	269.832	-1.25316	0.444974	-2.81626	0.00485858	0.0345343
ENSG00000006210	214.783	-2.46014	0.408234	-6.0263	1.67752e-09	1.85325e-07
ENSG00000006459	557.488	-1.29695	0.281481	-4.60758	4.07375e-06	0.000135257
ENSG00000006634	88.811	-1.34296	0.318109	-4.22171	2.42453e-05	0.000575809
ENSG00000006652	442.476	-1.95179	0.282211	-6.91606	4.64366e-12	1.11069e-09
ENSG00000007171	19.9526	-2.65458	0.615901	-4.31007	1.63202e-05	0.000418381
ENSG00000007372	303.806	-2.58681	0.550096	-4.70246	2.57046e-06	9.13792e-05
ENSG00000008294	2011.9	-1.41596	0.22437	-6.31085	2.77512e-10	3.92919e-08
ENSG00000008405	501.165	-2.56755	0.328588	-7.81389	5.54489e-15	3.4151e-12
ENSG00000010256	1020.06	-1.02418	0.317714	-3.22361	0.00126587	0.0126106
ENSG00000011198	267.299	-1.06038	0.263951	-4.01733	5.88615e-05	0.00117323
ENSG00000011260	395.144	-1.01888	0.283078	-3.5993	0.000319076	0.00442361
ENSG00000011422	344.387	-1.62044	0.454867	-3.56246	0.000367401	0.00494336
ENSG00000012660	1344.14	-1.17467	0.198485	-5.91818	3.25523e-09	3.31387e-07
ENSG00000015153	228.153	-1.00818	0.207939	-4.84841	1.24454e-06	5.07625e-05
ENSG00000016602	30.7011	-2.88263	0.629372	-4.58018	4.64579e-06	0.000150202
ENSG00000023287	848.64	-1.12058	0.219497	-5.10524	3.30377e-07	1.72806e-05
ENSG00000023330	533.702	-1.13818	0.323022	-3.52354	0.000425815	0.00550833
ENSG00000023445	142.345	-2.24589	0.46295	-4.85126	1.22683e-06	5.02896e-05
ENSG00000023608	317.812	-1.62934	0.31327	-5.20106	1.98154e-07	1.11455e-05
ENSG00000023909	441.973	-2.75058	0.420304	-6.54427	5.97878e-11	1.04463e-08
ENSG00000025039	233.226	-1.35779	0.31695	-4.28392	1.83627e-05	0.000462088
ENSG00000026508	350.516	-1.76949	0.47909	-3.69343	0.000221247	0.00333372
ENSG00000033867	370.557	-2.1143	0.559269	-3.78047	0.000156534	0.0025505
ENSG00000036672	39.5393	-1.6879	0.605027	-2.78979	0.00527428	0.0368009
ENSG00000039068	73.4462	-2.20006	0.471445	-4.66664	3.06169e-06	0.000106236
ENSG00000040633	361.052	-1.0318	0.211203	-4.88536	1.03238e-06	4.42324e-05
ENSG00000043591	149.716	-1.72271	0.329469	-5.22874	1.70669e-07	9.84687e-06
ENSG00000044574	8742.5	-1.4354	0.251934	-5.69752	1.21566e-08	1.05826e-06
ENSG00000046604	61.1532	-1.57509	0.440529	-3.57544	0.000349634	0.00475101
ENSG00000047457	96.7091	-1.73045	0.404184	-4.28134	1.85772e-05	0.000465584
ENSG00000047634	128.777	-1.27617	0.369153	-3.45704	0.000546148	0.00667737
ENSG00000048162	194.991	-1.47377	0.310666	-4.74391	2.09633e-06	7.75772e-05
ENSG00000048392	1254.81	-1.09676	0.34643	-3.16589	0.00154611	0.0147236
ENSG00000049759	734.964	-1.01085	0.295307	-3.42304	0.000619245	0.0073204
ENSG00000052344	36.0806	-1.24451	0.344679	-3.61064	0.000305437	0.00430971
ENSG00000052802	568.22	-1.22695	0.256877	-4.7764	1.78463e-06	6.8059e-05
ENSG00000054967	167.405	-1.38051	0.292221	-4.7242	2.31018e-06	8.43164e-05
ENSG00000057757	272.835	-1.21757	0.239373	-5.08649	3.64753e-07	1.84519e-05
ENSG00000059728	298.581	-1.6651	0.314558	-5.29346	1.20025e-07	7.31913e-06
ENSG00000059758	371.775	-1.29388	0.392797	-3.29401	0.000987701	0.0104703
ENSG00000060762	224.223	-1.46365	0.34206	-4.27892	1.87805e-05	0.000469721
ENSG00000062582	302.393	-3.00501	0.372033	-8.07727	6.62318e-16	5.32451e-13
ENSG00000065618	563.715	-2.89755	0.528115	-5.48658	4.09793e-08	3.05264e-06
ENSG00000065833	312.387	-1.41679	0.29642	-4.77965	1.75597e-06	6.70699e-05
ENSG00000065911	171.75	-1.40039	0.430403	-3.25368	0.0011392	0.0116451
ENSG00000066583	69.3651	-1.07622	0.241242	-4.46117	8.15135e-06	0.000236812
ENSG00000067064	1102.69	-1.98911	0.267049	-7.44847	9.44267e-14	4.30796e-11
ENSG00000067113	45.2523	-1.02481	0.357035	-2.87032	0.00410055	0.0303458
ENSG00000067334	1037.64	-1.75637	0.28742	-6.11084	9.91103e-10	1.1969e-07
ENSG00000068028	152.727	-1.06388	0.209921	-5.06797	4.02084e-07	1.99713e-05
ENSG00000068078	106.125	-2.19344	0.567014	-3.86841	0.000109547	0.00191144
ENSG00000068323	730.182	-1.02384	0.234901	-4.35859	1.30904e-05	0.000349398
ENSG00000068878	958.231	-1.06373	0.196694	-5.40805	6.37147e-08	4.4092e-06
ENSG00000069345	1122.09	-1.11374	0.254201	-4.38133	1.17956e-05	0.000319858
ENSG00000069956	558.201	-1.22163	0.233009	-5.24281	1.58145e-07	9.25431e-06
ENSG00000070495	566.52	-2.17604	0.384154	-5.66449	1.47459e-08	1.24839e-06
ENSG00000072401	107.812	-1.05345	0.276366	-3.81178	0.00013797	0.00230024
ENSG00000073282	85.6438	-2.68157	0.555753	-4.8251	1.3993e-06	5.52455e-05
ENSG00000073578	2991.98	-1.01068	0.25315	-3.9924	6.5409e-05	0.00126684
ENSG00000073712	560.608	-1.20651	0.346798	-3.47901	0.000503278	0.00629059
ENSG00000073756	8448.93	-3.2826	0.537032	-6.11248	9.80932e-10	1.19506e-07
ENSG00000075073	27.1782	-1.08809	0.316751	-3.43517	0.000592174	0.00708538
ENSG00000075618	385.421	-1.33296	0.348214	-3.82799	0.000129195	0.00218453
ENSG00000077150	431.272	-1.90594	0.252671	-7.54318	4.58645e-14	2.21553e-11
ENSG00000078018	969.487	-1.78253	0.452892	-3.93589	8.28895e-05	0.00152393
ENSG00000080166	48.1046	-1.40183	0.462817	-3.02891	0.00245436	0.0207501
ENSG00000080371	1032.7	-1.31262	0.253508	-5.17782	2.245e-07	1.24567e-05
ENSG00000081019	503.542	-1.03424	0.198977	-5.19777	2.0169e-07	1.13185e-05
ENSG00000081041	292.96	-4.47087	0.594983	-7.51428	5.72231e-14	2.71105e-11
ENSG00000081181	288.757	-2.02541	0.263845	-7.67652	1.6347e-14	8.7549e-12
ENSG00000081277	108.658	-2.79321	0.516988	-5.40285	6.5589e-08	4.51355e-06
ENSG00000082153	1984.47	-1.22704	0.333236	-3.6822	0.000231226	0.00344199
ENSG00000082438	81.9005	-1.5065	0.479845	-3.13955	0.00169206	0.0157245
ENSG00000083635	104.91	-1.01257	0.240571	-4.20902	2.56479e-05	0.000601872
ENSG00000083799	1210.37	-1.63516	0.23672	-6.90759	4.92966e-12	1.15664e-09
ENSG00000084463	898.515	-1.10187	0.235279	-4.68324	2.82377e-06	9.92387e-05
ENSG00000085433	238.022	-1.15163	0.288609	-3.99027	6.59978e-05	0.00127523
ENSG00000085662	1210.1	-1.96793	0.499055	-3.94332	8.03608e-05	0.00148472
ENSG00000085741	31.9603	-1.55797	0.459552	-3.39019	0.000698435	0.00801427
ENSG00000086061	2342.14	-1.69508	0.22731	-7.45711	8.84386e-14	4.11089e-11
ENSG00000086544	413.727	-1.11398	0.264666	-4.20898	2.56521e-05	0.000601872
ENSG00000086570	303.647	-1.45166	0.457073	-3.17599	0.00149328	0.0143257
ENSG00000086619	146.614	-1.24712	0.224271	-5.56078	2.68575e-08	2.13439e-06
ENSG00000086712	443.761	-1.16032	0.225825	-5.13816	2.77434e-07	1.4956e-05
ENSG00000087074	3781.95	-2.11951	0.737668	-2.87326	0.00406259	0.0301646
ENSG00000087085	116.742	-2.34727	0.500036	-4.69421	2.67638e-06	9.48708e-05
ENSG00000087086	4199.11	-1.75436	0.350283	-5.00842	5.48775e-07	2.59494e-05
ENSG00000087250	15.6999	-1.56318	0.545912	-2.86343	0.00419078	0.0308929
ENSG00000087510	21.7877	-1.48045	0.486539	-3.04282	0.00234369	0.0200832
ENSG00000087842	56.1407	-1.18145	0.298033	-3.96414	7.36598e-05	0.0013842
ENSG00000088002	13.8852	-1.71836	0.593105	-2.89723	0.00376471	0.0285218
ENSG00000088726	27.6017	-2.78196	0.51876	-5.36271	8.19818e-08	5.47345e-06
ENSG00000088826	129.5	-2.14968	0.248289	-8.65797	4.80255e-18	5.37798e-15
ENSG00000089356	33.7091	-2.09643	0.650418	-3.2232	0.00126768	0.0126207
ENSG00000089723	46.797	-1.07351	0.398625	-2.69302	0.00708081	0.0453961
ENSG00000089902	317.341	-1.53296	0.296873	-5.16369	2.4213e-07	1.32853e-05
ENSG00000090339	967.19	-1.12293	0.243238	-4.6166	3.90078e-06	0.000130393
ENSG00000090520	690.891	-1.13563	0.243224	-4.66907	3.02564e-06	0.000105431
ENSG00000090776	59.9333	-1.3331	0.33171	-4.01887	5.8478e-05	0.00116747
ENSG00000091542	962.814	-1.32222	0.250808	-5.27185	1.35056e-07	8.09546e-06
ENSG00000092203	815.396	-1.18918	0.217231	-5.47427	4.39327e-08	3.26002e-06
ENSG00000092820	1198.86	-2.09423	0.318314	-6.57914	4.73172e-11	8.60646e-09
ENSG00000093167	630.682	-1.06943	0.221809	-4.8214	1.42552e-06	5.61866e-05
ENSG00000095713	178.808	-6.02666	0.909356	-6.62739	3.41674e-11	6.68053e-09
ENSG00000095752	878.657	-2.36797	0.588233	-4.02557	5.68371e-05	0.00114492
ENSG00000096696	3071.34	-2.92445	0.578996	-5.05089	4.39762e-07	2.15816e-05
ENSG00000096717	429.857	-1.33941	0.354233	-3.78116	0.000156098	0.00254588
ENSG00000096746	1359.62	-1.06979	0.235801	-4.53686	5.70985e-06	0.000177387
ENSG00000099139	108.009	-2.09593	0.486353	-4.30949	1.63633e-05	0.00041905
ENSG00000099624	548.2	-1.05545	0.307236	-3.43532	0.00059186	0.00708506
ENSG00000099860	950.736	-1.7345	0.297349	-5.83321	5.43712e-09	5.27358e-07
ENSG00000099942	742.235	-1.03098	0.220028	-4.68569	2.79012e-06	9.84778e-05
ENSG00000100219	1172.74	-1.07996	0.286957	-3.7635	0.000167551	0.00268911
ENSG00000100285	734.214	-1.83651	0.289096	-6.3526	2.11705e-10	3.08613e-08
ENSG00000100292	2517.41	-4.63531	0.81022	-5.72105	1.05869e-08	9.38193e-07
ENSG00000100362	209.411	-2.25643	0.423007	-5.33426	9.59365e-08	6.15492e-06
ENSG00000100591	700.971	-1.23536	0.246555	-5.01046	5.42989e-07	2.57747e-05
ENSG00000100625	181.842	-2.63243	0.412266	-6.38526	1.71107e-10	2.55479e-08
ENSG00000100664	2683.24	-1.43125	0.252975	-5.65767	1.53442e-08	1.29017e-06
ENSG00000100678	291.293	-1.49837	0.275958	-5.42971	5.6446e-08	4.00781e-06
ENSG00000100784	318.039	-1.24065	0.387069	-3.20524	0.0013495	0.0132139
ENSG00000100796	805.638	-1.03064	0.205717	-5.00999	5.44327e-07	2.57886e-05
ENSG00000100906	1617.21	-2.16759	0.447631	-4.84236	1.28308e-06	5.19267e-05
ENSG00000101084	166.9	-1.05617	0.295441	-3.57491	0.000350354	0.00475817
ENSG00000101144	30.2597	-1.58549	0.581965	-2.72437	0.00644235	0.0426421
ENSG00000101166	269.026	-1.12173	0.231737	-4.84053	1.29493e-06	5.22124e-05
ENSG00000101210	91.5425	-2.09303	0.778165	-2.68969	0.00715175	0.0457637
ENSG00000101367	758.063	-1.07203	0.237508	-4.51365	6.37217e-06	0.000194288
ENSG00000101558	1222.18	-1.04059	0.28141	-3.69778	0.000217493	0.00329125
ENSG00000102096	121.173	-1.08191	0.349573	-3.09495	0.00196844	0.0176344
ENSG00000102119	173.741	-1.05966	0.232466	-4.55833	5.15624e-06	0.000163277
ENSG00000102218	208.964	-1.68321	0.26635	-6.31953	2.62361e-10	3.75421e-08
ENSG00000102393	224.982	-1.41916	0.379286	-3.74167	0.000182803	0.00287399
ENSG00000102554	541.058	-2.40629	0.363402	-6.62156	3.55429e-11	6.89476e-09
ENSG00000102786	985.2	-1.23894	0.2687	-4.61085	4.01028e-06	0.00013351
ENSG00000103089	35.4354	-1.80066	0.641709	-2.80605	0.00501536	0.0353833
ENSG00000103121	222.805	-1.05518	0.236745	-4.45702	8.31055e-06	0.000240304
ENSG00000103194	575.693	-1.01053	0.225622	-4.47888	7.50362e-06	0.000220859
ENSG00000103342	1498.67	-1.38357	0.271232	-5.10105	3.37776e-07	1.75929e-05
ENSG00000104064	145.683	-1.096	0.279236	-3.92499	8.6732e-05	0.00158511
ENSG00000104140	57.5705	-2.11826	0.383479	-5.52379	3.31755e-08	2.58643e-06
ENSG00000104312	107.318	-1.04206	0.279475	-3.72865	0.000192505	0.00299151
ENSG00000104413	39.6932	-3.05824	0.707789	-4.32083	1.55442e-05	0.000401413
ENSG00000104419	603.617	-1.37298	0.307974	-4.4581	8.269e-06	0.000239383
ENSG00000104549	894.821	-1.56623	0.260352	-6.01581	1.7899e-09	1.94256e-07
ENSG00000104635	988.816	-1.28513	0.335435	-3.83125	0.000127495	0.0021632
ENSG00000104689	123.249	-1.00303	0.263493	-3.80667	0.000140848	0.0023398
ENSG00000104722	115.486	-1.14333	0.379641	-3.01162	0.00259861	0.0216868
ENSG00000104756	374.56	-1.18102	0.221708	-5.32692	9.98936e-08	6.34273e-06
ENSG00000104825	182.37	-1.06386	0.260718	-4.08049	4.49409e-05	0.000943875
ENSG00000104856	82.691	-1.14502	0.318771	-3.59199	0.000328163	0.00451403
ENSG00000105085	229.733	-1.10915	0.345303	-3.2121	0.00131767	0.0129745
ENSG00000105173	33.2063	-1.27086	0.258696	-4.91256	8.98956e-07	3.93369e-05
ENSG00000105290	158.028	-1.32399	0.325516	-4.06735	4.75505e-05	0.000992758
ENSG00000105327	61.6711	-1.52666	0.470773	-3.24287	0.00118331	0.0119672
ENSG00000105355	362.099	-1.06296	0.372928	-2.85031	0.0043676	0.0318062
ENSG00000105357	363.794	-2.28065	0.406453	-5.6111	2.0105e-08	1.63468e-06
ENSG00000105649	80.5605	-1.39392	0.469061	-2.97173	0.0029613	0.0239431
ENSG00000105656	254.38	-1.01829	0.224061	-4.54471	5.50106e-06	0.000172203
ENSG00000105732	260.934	-1.23886	0.255259	-4.85336	1.21389e-06	5.00092e-05
ENSG00000105835	1103.8	-1.88002	0.280457	-6.70341	2.03616e-11	4.28742e-09
ENSG00000105866	145.686	-1.04649	0.257869	-4.05821	4.94506e-05	0.00102289
ENSG00000105894	43.2699	-2.66155	0.563508	-4.72318	2.32184e-06	8.44933e-05
ENSG00000105926	183.706	-1.15072	0.249376	-4.61441	3.94216e-06	0.000131598
ENSG00000105993	1154.65	-1.09564	0.241277	-4.54101	5.59856e-06	0.00017459
ENSG00000106070	216.177	-1.29201	0.261201	-4.94643	7.55872e-07	3.39811e-05
ENSG00000106211	443.125	-1.59533	0.353133	-4.51764	6.25335e-06	0.000191139
ENSG00000106366	990.564	-1.99931	0.545537	-3.66485	0.000247486	0.00362921
ENSG00000106462	48.1641	-1.12223	0.346449	-3.23923	0.00119854	0.0120914
ENSG00000106615	259.871	-1.25909	0.20478	-6.14849	7.82245e-10	9.78243e-08
ENSG00000106992	174.91	-1.4661	0.33069	-4.43346	9.27323e-06	0.000261092
ENSG00000107372	2042.27	-2.13048	0.296803	-7.17809	7.06922e-13	2.40822e-10
ENSG00000107731	49.0704	-1.14654	0.34929	-3.2825	0.0010289	0.0107727
ENSG00000107815	141.397	-1.02682	0.327353	-3.13673	0.00170844	0.0158228
ENSG00000107937	651.833	-1.16194	0.318511	-3.64804	0.000264254	0.00383853
ENSG00000107949	535.291	-1.43358	0.306477	-4.6776	2.90248e-06	0.00010157
ENSG00000107968	432.163	-2.6442	0.362149	-7.30142	2.84756e-13	1.15004e-10
ENSG00000108106	386.598	-1.76066	0.391287	-4.49965	6.80639e-06	0.00020474
ENSG00000108179	291.935	-1.37181	0.371983	-3.68784	0.000226163	0.00338757
ENSG00000108342	58.0377	-3.08286	0.87357	-3.52903	0.000417082	0.00543375
ENSG00000108448	129.69	-1.8962	0.460936	-4.11381	3.89181e-05	0.000839568
ENSG00000108551	31.6381	-3.20698	0.470006	-6.82327	8.89889e-12	2.02994e-09
ENSG00000108602	770.722	-3.6468	0.756998	-4.81745	1.45408e-06	5.69518e-05
ENSG00000108840	468.922	-1.35273	0.24006	-5.63498	1.75075e-08	1.45224e-06
ENSG00000108854	485.603	-1.02752	0.266361	-3.85761	0.000114501	0.00197538
ENSG00000109089	245.461	-2.01433	0.398006	-5.06106	4.16924e-07	2.06252e-05
ENSG00000109107	960.626	-1.18637	0.341773	-3.47121	0.000518128	0.00640793
ENSG00000109220	200.788	-1.72801	0.300098	-5.75815	8.50423e-09	7.73101e-07
ENSG00000109321	23.9196	-4.06364	0.979463	-4.14884	3.34162e-05	0.000742329
ENSG00000109332	1535.69	-1.05885	0.238821	-4.43368	9.26401e-06	0.000261092
ENSG00000109424	9.59393	-2.04969	0.604041	-3.3933	0.000690564	0.00794988
ENSG00000109519	524.973	-1.89005	0.281241	-6.72039	1.8124e-11	3.88264e-09
ENSG00000109610	127.431	-2.39318	0.398102	-6.01148	1.83842e-09	1.98646e-07
ENSG00000109670	575.525	-1.19282	0.185418	-6.43312	1.2501e-10	1.98693e-08
ENSG00000109814	336.993	-1.70487	0.414141	-4.11665	3.84425e-05	0.000832222
ENSG00000109846	2409.48	-1.30039	0.300778	-4.32343	1.53619e-05	0.000398126
ENSG00000109917	422.413	-1.15999	0.268965	-4.31279	1.61205e-05	0.000413693
ENSG00000110031	84.9935	-1.46266	0.395315	-3.69999	0.000215606	0.00327274
ENSG00000110047	526.602	-1.14306	0.264439	-4.32259	1.54211e-05	0.00039907
ENSG00000110104	220.177	-1.45922	0.389146	-3.74979	0.000176985	0.00279859
ENSG00000110852	20.4406	-1.8213	0.633402	-2.87542	0.00403484	0.0300231
ENSG00000110944	27.6912	-2.9868	0.41089	-7.26909	3.61924e-13	1.39318e-10
ENSG00000110955	3212.2	-1.03913	0.259751	-4.00047	6.32159e-05	0.00123459
ENSG00000111011	2084.42	-1.0739	0.199479	-5.38352	7.30434e-08	4.93013e-06
ENSG00000111012	31.1148	-1.67269	0.460761	-3.63027	0.000283128	0.00403694
ENSG00000111145	498.516	-1.09757	0.315732	-3.47627	0.000508436	0.0063243
ENSG00000111276	566.979	-1.06844	0.265725	-4.02087	5.79837e-05	0.00116297
ENSG00000111424	488.791	-1.0075	0.305484	-3.29804	0.000973614	0.0103888
ENSG00000111641	409.411	-1.26042	0.280464	-4.49403	6.9887e-06	0.000208443
ENSG00000111859	2428.52	-1.02299	0.310266	-3.29714	0.000976748	0.0104124
ENSG00000111961	181.16	-1.17345	0.324629	-3.61472	0.00030067	0.00424487
ENSG00000112081	1294.81	-1.07989	0.266621	-4.05029	5.11538e-05	0.0010537
ENSG00000112245	396.677	-1.89533	0.356937	-5.30999	1.09633e-07	6.8476e-06
ENSG00000112297	272.758	-3.73958	0.561515	-6.65981	2.74175e-11	5.44723e-09
ENSG00000112378	487.764	-2.29373	0.41165	-5.57204	2.51775e-08	2.02703e-06
ENSG00000112578	99.0343	-1.17747	0.387378	-3.03959	0.00236904	0.020216
ENSG00000112658	361.629	-1.10348	0.252595	-4.36859	1.25052e-05	0.000337065
ENSG00000112715	4535.96	-1.68812	0.333966	-5.05477	4.30907e-07	2.11973e-05
ENSG00000112773	291.085	-1.96571	0.284032	-6.92074	4.49291e-12	1.08517e-09
ENSG00000112972	1495.78	-1.66518	0.322674	-5.16056	2.46218e-07	1.34497e-05
ENSG00000113013	5128.91	-1.19984	0.23281	-5.15376	2.55315e-07	1.38851e-05
ENSG00000113070	533.209	-3.35743	0.433808	-7.73943	9.98605e-15	5.59128e-12
ENSG00000113161	994.819	-1.46043	0.330946	-4.41288	1.02003e-05	0.000282354
ENSG00000113575	960.516	-1.71234	0.273085	-6.27035	3.60234e-10	4.82322e-08
ENSG00000113615	537.334	-1.42521	0.256199	-5.5629	2.65332e-08	2.11544e-06
ENSG00000113811	443.216	-1.2434	0.175304	-7.09279	1.31432e-12	3.94872e-10
ENSG00000114268	364.812	-1.07836	0.25799	-4.17985	2.91701e-05	0.00066051
ENSG00000114270	843.562	-1.38681	0.367872	-3.76983	0.000163356	0.00262693
ENSG00000114315	278.29	-2.09678	0.408743	-5.12982	2.9002e-07	1.55324e-05
ENSG00000114354	611.185	-1.03484	0.22747	-4.54935	5.38128e-06	0.000169099
ENSG00000114480	956.59	-1.20831	0.366189	-3.2997	0.000967896	0.0103405
ENSG00000114529	91.0565	-1.03183	0.274726	-3.75586	0.000172747	0.00275239
ENSG00000114638	57.2168	-3.52492	0.66099	-5.33279	9.67139e-08	6.18869e-06
ENSG00000114784	273.487	-1.30899	0.257076	-5.09186	3.54575e-07	1.8123e-05
ENSG00000115363	20.5625	-1.66949	0.494037	-3.37928	0.00072677	0.00823122
ENSG00000115468	37.5841	-1.48311	0.359312	-4.12763	3.66527e-05	0.000803359
ENSG00000115520	345.037	-1.37673	0.192863	-7.13839	9.44326e-13	3.10192e-10
ENSG00000115548	1453.56	-1.24215	0.252681	-4.91589	8.83803e-07	3.88117e-05
ENSG00000115738	315.735	-1.47492	0.387521	-3.80603	0.000141217	0.0023426
ENSG00000115756	254.65	-1.04897	0.285914	-3.66883	0.000243663	0.0035903
ENSG00000115758	482.344	-1.71222	0.43348	-3.94993	7.81745e-05	0.00144914
ENSG00000115884	276.867	-3.37987	0.561686	-6.01737	1.77273e-09	1.93244e-07
ENSG00000115963	1724.84	-1.19348	0.204689	-5.83071	5.51917e-09	5.30339e-07
ENSG00000116044	1676.65	-1.16837	0.200283	-5.83359	5.42488e-09	5.27358e-07
ENSG00000116132	2596.47	-1.17697	0.408417	-2.88178	0.00395438	0.0295392
ENSG00000116141	175.458	-1.25289	0.370909	-3.37789	0.00073045	0.00826613
ENSG00000116273	261.798	-1.20556	0.325034	-3.70902	0.00020806	0.00317864
ENSG00000116285	3332.64	-2.21189	0.332199	-6.65833	2.76954e-11	5.45844e-09
ENSG00000116514	175.601	-1.36299	0.249688	-5.45875	4.79494e-08	3.49491e-06
ENSG00000116560	5066.21	-1.06637	0.237226	-4.49517	6.95152e-06	0.00020809
ENSG00000116661	241.172	-1.15797	0.2568	-4.50924	6.50608e-06	0.000197151
ENSG00000116679	1205.64	-1.14889	0.355893	-3.22818	0.00124581	0.0124662
ENSG00000116717	297.666	-1.4617	0.334765	-4.36634	1.26346e-05	0.000339811
ENSG00000116752	211.444	-1.05963	0.229097	-4.62525	3.74149e-06	0.000126469
ENSG00000116761	170.11	-1.17638	0.429283	-2.74033	0.00613766	0.0412009
ENSG00000117000	820.918	-1.23013	0.245912	-5.00233	5.66422e-07	2.66305e-05
ENSG00000117143	430.191	-1.89237	0.327151	-5.78438	7.27785e-09	6.76593e-07
ENSG00000117152	740.406	-2.10371	0.577671	-3.64171	0.000270831	0.00390643
ENSG00000117407	10.3719	-2.36639	0.594834	-3.97823	6.94288e-05	0.00132799
ENSG00000117450	1029.42	-1.12523	0.287242	-3.91735	8.95269e-05	0.00162414
ENSG00000117500	813.389	-1.02241	0.308057	-3.31891	0.000903708	0.00982947
ENSG00000117525	121.511	-3.01841	0.429393	-7.02948	2.0731e-12	5.67478e-10
ENSG00000117594	13.7635	-2.18261	0.578202	-3.77483	0.000160116	0.00259173
ENSG00000117595	210.694	-2.73385	0.474991	-5.75559	8.63413e-09	7.82023e-07
ENSG00000117598	10.6546	-1.70139	0.587251	-2.89721	0.00376493	0.0285218
ENSG00000117877	83.3322	-1.28803	0.437771	-2.94224	0.00325846	0.0256062
ENSG00000118496	557.111	-1.45585	0.285587	-5.09773	3.43746e-07	1.77725e-05
ENSG00000118503	438.814	-2.84806	0.501243	-5.682	1.3313e-08	1.13882e-06
ENSG00000118508	76.2257	-1.20984	0.421494	-2.87035	0.00410013	0.0303458
ENSG00000118515	2134.9	-1.06272	0.259038	-4.10257	4.08594e-05	0.000874554
ENSG00000118689	738.29	-1.02995	0.336531	-3.06049	0.00220975	0.0191688
ENSG00000118939	94.8441	-1.51066	0.32992	-4.57885	4.67529e-06	0.000150957
ENSG00000118985	989.08	-1.5239	0.310165	-4.91318	8.96095e-07	3.92815e-05
ENSG00000119138	1056.16	-1.4366	0.348802	-4.11867	3.81057e-05	0.000826385
ENSG00000119508	248.227	-2.84011	0.494093	-5.74812	9.02429e-09	8.11396e-07
ENSG00000119801	1193.02	-1.27067	0.280999	-4.52196	6.12701e-06	0.000188211
ENSG00000119862	488.412	-1.29071	0.247622	-5.21241	1.86399e-07	1.05809e-05
ENSG00000119922	533.336	-1.45486	0.396584	-3.66848	0.000244	0.00359305
ENSG00000120053	317.833	-1.2415	0.284698	-4.36075	1.29615e-05	0.000346899
ENSG00000120063	652.6	-1.06673	0.211499	-5.04364	4.56754e-07	2.22383e-05
ENSG00000120149	17.5322	-2.22544	0.527779	-4.21661	2.48001e-05	0.000584665
ENSG00000120306	122.467	-1.04576	0.25982	-4.02493	5.69934e-05	0.0011462
ENSG00000120438	1144.2	-1.13458	0.217975	-5.20507	1.93925e-07	1.09326e-05
ENSG00000120686	559.03	-1.01895	0.224184	-4.54514	5.4898e-06	0.000172069
ENSG00000120694	1228.83	-1.72106	0.240122	-7.16745	7.6407e-13	2.54373e-10
ENSG00000120705	1285.72	-1.32768	0.219489	-6.04899	1.45756e-09	1.66242e-07
ENSG00000120709	389.427	-1.16758	0.205277	-5.6878	1.2869e-08	1.10467e-06
ENSG00000120742	1088.93	-1.12856	0.246622	-4.57606	4.7382e-06	0.000152191
ENSG00000121579	774.04	-1.19669	0.247944	-4.82644	1.38993e-06	5.50518e-05
ENSG00000121742	81.2272	-3.63209	0.683812	-5.31153	1.08708e-07	6.81457e-06
ENSG00000121898	75.4961	-3.21578	0.683952	-4.70177	2.57918e-06	9.15573e-05
ENSG00000121931	398.752	-1.83055	0.216246	-8.46514	2.55853e-17	2.52128e-14
ENSG00000122257	2270.45	-1.58858	0.27339	-5.81067	6.22234e-09	5.87332e-07
ENSG00000122641	164.052	-2.04534	0.604313	-3.38457	0.000712905	0.00812732
ENSG00000122691	480.154	-1.11892	0.323488	-3.45893	0.000542318	0.00664704
ENSG00000123091	748.585	-1.10026	0.211034	-5.21367	1.8514e-07	1.05337e-05
ENSG00000123094	728.31	-1.34708	0.405603	-3.32118	0.000896375	0.00976696
ENSG00000123095	728.671	-1.14298	0.288959	-3.95549	7.63787e-05	0.00142748
ENSG00000123395	193.675	-1.29074	0.287251	-4.49344	7.00834e-06	0.000208776
ENSG00000123472	665.457	-1.03453	0.246823	-4.1914	2.77236e-05	0.000639512
ENSG00000123505	1235.98	-1.71958	0.309681	-5.55275	2.81207e-08	2.22046e-06
ENSG00000123545	152.733	-1.44959	0.307506	-4.71403	2.42861e-06	8.77289e-05
ENSG00000123595	162.177	-1.22333	0.229284	-5.33543	9.53206e-08	6.13138e-06
ENSG00000123689	26.8158	-2.06567	0.561113	-3.68138	0.000231979	0.00344903
ENSG00000123700	60.7238	-1.67409	0.501655	-3.33713	0.000846485	0.00930151
ENSG00000123892	150.205	-1.64464	0.432605	-3.8017	0.000143704	0.00236809
ENSG00000123975	93.7544	-3.57701	0.365853	-9.77718	1.41092e-22	3.15995e-19
ENSG00000124145	1303.43	-1.07449	0.308255	-3.48571	0.00049083	0.00616944
ENSG00000124171	294.918	-1.30324	0.239111	-5.45038	5.02622e-08	3.64194e-06
ENSG00000124216	23.5483	-2.51905	0.348796	-7.22213	5.11808e-13	1.80127e-10
ENSG00000124226	447.172	-1.32822	0.299163	-4.43977	9.00559e-06	0.000255307
ENSG00000124429	46.674	-4.41313	0.672029	-6.56687	5.13832e-11	9.10703e-09
ENSG00000124440	105.603	-1.01516	0.378252	-2.68383	0.00727834	0.0462972
ENSG00000124466	248.38	-3.03788	0.35496	-8.55838	1.14466e-17	1.17499e-14
ENSG00000124659	123.691	-1.47169	0.227536	-6.46795	9.93393e-11	1.62074e-08
ENSG00000124688	72.5611	-1.10129	0.275594	-3.99604	6.44107e-05	0.00125242
ENSG00000124762	1345.61	-2.36472	0.292813	-8.07587	6.69994e-16	5.32451e-13
ENSG00000124789	824.433	-1.4681	0.21154	-6.94009	3.9185e-12	9.95219e-10
ENSG00000125266	65.2048	-1.70838	0.531508	-3.21421	0.00130803	0.0129225
ENSG00000125347	889.398	-1.69482	0.393409	-4.30803	1.64714e-05	0.00042138
ENSG00000125352	240.862	-1.5323	0.235057	-6.51883	7.08557e-11	1.18748e-08
ENSG00000125398	83.9857	-3.15742	0.449001	-7.03209	2.03455e-12	5.63183e-10
ENSG00000125775	32.3685	-1.80793	0.330619	-5.46834	4.54276e-08	3.35076e-06
ENSG00000125835	478.609	-1.20225	0.300021	-4.00723	6.14355e-05	0.00121179
ENSG00000125845	14.1915	-1.58654	0.584522	-2.71425	0.00664265	0.0435614
ENSG00000125848	187.577	-1.73882	0.419705	-4.14295	3.42861e-05	0.000758234
ENSG00000125895	28.553	-1.80486	0.325976	-5.5368	3.08056e-08	2.40929e-06
ENSG00000126368	1253.24	-1.17351	0.377865	-3.10563	0.00189874	0.0171471
ENSG00000126453	64.4152	-1.46498	0.276081	-5.30632	1.11861e-07	6.92412e-06
ENSG00000126524	1297.64	-1.26915	0.274207	-4.62845	3.6842e-06	0.000125019
ENSG00000126803	281.741	-1.03326	0.322767	-3.20124	0.00136837	0.0133584
ENSG00000127666	154.447	-1.83747	0.196963	-9.32903	1.06844e-20	1.88014e-17
ENSG00000127774	155.551	-1.16175	0.353615	-3.28536	0.00101851	0.010682
ENSG00000127824	665.422	-2.3234	0.396234	-5.8637	4.52669e-09	4.46078e-07
ENSG00000127870	863.386	-1.10599	0.241688	-4.57611	4.73711e-06	0.000152191
ENSG00000127955	78.3364	-1.05171	0.388017	-2.71047	0.00671887	0.0439878
ENSG00000128228	75.6417	-1.54133	0.319913	-4.81797	1.4503e-06	5.68941e-05
ENSG00000128272	2942.28	-1.56438	0.259703	-6.02374	1.70434e-09	1.87447e-07
ENSG00000128274	38.9655	-2.1322	0.564701	-3.77581	0.000159491	0.00258536
ENSG00000128285	286.827	-1.01046	0.373452	-2.70572	0.00681557	0.0443615
ENSG00000128342	943.439	-2.36922	0.487556	-4.85937	1.1776e-06	4.90055e-05
ENSG00000128383	84.4587	-3.36283	0.612859	-5.48711	4.08556e-08	3.05264e-06
ENSG00000128422	610.672	-1.82764	0.364297	-5.01691	5.2509e-07	2.50215e-05
ENSG00000128573	48.2194	-1.72308	0.52823	-3.262	0.0011063	0.0113799
ENSG00000128590	654.668	-1.3409	0.232075	-5.77785	7.566e-09	6.95508e-07
ENSG00000128886	38.1068	-1.09134	0.270206	-4.03891	5.36993e-05	0.00109605
ENSG00000128917	93.7731	-1.36553	0.42955	-3.17899	0.00147789	0.0142168
ENSG00000128965	48.3649	-1.10224	0.349665	-3.15228	0.00162003	0.0152158
ENSG00000129194	132.713	-2.53922	0.396036	-6.4116	1.44002e-10	2.21263e-08
ENSG00000129355	36.7735	-1.90013	0.349371	-5.43872	5.36662e-08	3.84337e-06
ENSG00000129460	294.346	-1.02175	0.201729	-5.06496	4.08479e-07	2.02481e-05
ENSG00000129521	2662.88	-1.37156	0.270568	-5.06918	3.99539e-07	1.99252e-05
ENSG00000129911	122.639	-1.02126	0.352388	-2.8981	0.00375431	0.0284676
ENSG00000130066	5366.01	-2.18223	0.436655	-4.9976	5.80473e-07	2.71357e-05
ENSG00000130222	17.612	-2.91499	0.436547	-6.67739	2.43237e-11	4.9118e-09
ENSG00000130294	147.37	-1.64876	0.42855	-3.8473	0.000119424	0.00204457
ENSG00000130513	115.376	-2.05012	0.457251	-4.48358	7.34022e-06	0.00021742
ENSG00000130522	2703.07	-1.56499	0.421174	-3.71578	0.000202582	0.00311925
ENSG00000130598	26.485	-3.31693	0.651671	-5.08989	3.58273e-07	1.81988e-05
ENSG00000130643	31.6573	-1.07313	0.392768	-2.73222	0.00629084	0.0418529
ENSG00000130725	299.673	-1.01473	0.255282	-3.97496	7.03914e-05	0.00134327
ENSG00000130766	86.2717	-1.01869	0.25301	-4.02627	5.66692e-05	0.00114435
ENSG00000130940	64.7266	-1.26638	0.421099	-3.00732	0.00263566	0.0218921
ENSG00000130956	195.677	-1.00398	0.20351	-4.93331	8.08478e-07	3.61482e-05
ENSG00000131037	47.2013	-1.91407	0.59826	-3.19939	0.00137718	0.0134157
ENSG00000131174	670.253	-1.18942	0.203552	-5.84335	5.11614e-09	5.00163e-07
ENSG00000131263	1218.55	-1.02952	0.222939	-4.61793	3.87578e-06	0.000129844
ENSG00000131351	67.4551	-1.03106	0.266533	-3.8684	0.000109553	0.00191144
ENSG00000131467	724.883	-1.03545	0.277601	-3.72998	0.000191498	0.00298402
ENSG00000131471	46.7423	-1.14944	0.383954	-2.99368	0.00275637	0.0226353
ENSG00000131480	32.1324	-1.20806	0.384159	-3.14468	0.00166269	0.0155159
ENSG00000131504	1457.82	-1.15271	0.24638	-4.67857	2.88884e-06	0.000101237
ENSG00000131652	66.0147	-1.03969	0.260502	-3.9911	6.5767e-05	0.00127177
ENSG00000131711	3414.19	-2.2573	0.70695	-3.19302	0.00140793	0.0136666
ENSG00000131746	191.148	-2.42953	0.793727	-3.06091	0.00220665	0.0191549
ENSG00000131773	127.734	-1.63107	0.318355	-5.12344	3.00011e-07	1.5929e-05
ENSG00000131831	47.3753	-1.25737	0.368526	-3.41187	0.000645181	0.00755642
ENSG00000131845	193.937	-1.01536	0.201185	-5.04691	4.49002e-07	2.19476e-05
ENSG00000131941	44.598	-1.0584	0.329306	-3.21402	0.00130891	0.0129225
ENSG00000131979	63.471	-2.15498	0.373949	-5.76277	8.27422e-09	7.54976e-07
ENSG00000132002	1155.28	-1.82007	0.378309	-4.81106	1.5013e-06	5.86149e-05
ENSG00000132003	138.835	-1.00245	0.372407	-2.69182	0.00710637	0.0455207
ENSG00000132341	968.586	-1.08429	0.306122	-3.54202	0.000397074	0.00522281
ENSG00000132475	2045.66	-1.04828	0.310128	-3.38016	0.000724437	0.00821696
ENSG00000132510	1057.42	-1.45445	0.289772	-5.01929	5.18633e-07	2.48581e-05
ENSG00000132661	95.7159	-1.26875	0.348411	-3.64153	0.000271019	0.00390687
ENSG00000132680	452.362	-1.0009	0.280542	-3.56776	0.000360052	0.00487375
ENSG00000132688	577.02	-1.52362	0.430151	-3.54205	0.000397036	0.00522281
ENSG00000132823	308.964	-1.72513	0.248855	-6.93225	4.14203e-12	1.03074e-09
ENSG00000132970	304.752	-1.08121	0.310577	-3.4813	0.000498978	0.0062527
ENSG00000133065	749.952	-1.54815	0.312605	-4.95239	7.33057e-07	3.31978e-05
ENSG00000133111	115.057	-1.92817	0.299915	-6.42906	1.28397e-10	2.02004e-08
ENSG00000133124	33.1529	-1.40649	0.462496	-3.04108	0.00235728	0.0201459
ENSG00000133134	667.127	-1.04288	0.321154	-3.24728	0.00116513	0.011827
ENSG00000133639	474.446	-2.60285	0.264296	-9.84825	6.97476e-23	1.7183e-19
ENSG00000133710	19.4012	-2.30137	0.736548	-3.12453	0.00178088	0.0163039
ENSG00000133773	214.375	-1.27593	0.235585	-5.41602	6.09391e-08	4.26504e-06
ENSG00000133794	274.166	-1.95582	0.297588	-6.57223	4.95673e-11	8.91344e-09
ENSG00000133805	341.603	-1.10773	0.291861	-3.79539	0.00014741	0.0024243
ENSG00000133818	367.446	-1.53022	0.372755	-4.10516	4.04041e-05	0.000865834
ENSG00000133874	10.1252	-1.1956	0.418258	-2.85853	0.0042561	0.0312435
ENSG00000134070	110.102	-2.00292	0.40146	-4.9891	6.06607e-07	2.81969e-05
ENSG00000134107	2251.24	-1.1284	0.38261	-2.94922	0.00318575	0.0251875
ENSG00000134215	133.018	-1.27282	0.379893	-3.35046	0.000806773	0.00894363
ENSG00000134294	4740.96	-1.07468	0.2193	-4.90051	9.55877e-07	4.1329e-05
ENSG00000134308	1025.98	-1.06432	0.305153	-3.48781	0.000486988	0.00613872
ENSG00000134317	45.6731	-2.44793	0.583071	-4.19834	2.68873e-05	0.000621968
ENSG00000134375	329.681	-1.29407	0.241532	-5.35776	8.42584e-08	5.58008e-06
ENSG00000134531	540.159	-3.28698	0.372322	-8.82834	1.06244e-18	1.27308e-15
ENSG00000134548	27.3022	-1.2506	0.404161	-3.09431	0.0019727	0.0176597
ENSG00000134594	10.8145	-3.38816	0.697499	-4.85758	1.18828e-06	4.92838e-05
ENSG00000134602	27.6904	-2.22241	0.436183	-5.09513	3.48494e-07	1.79238e-05
ENSG00000134684	780.076	-1.09638	0.28369	-3.86471	0.000111221	0.00193642
ENSG00000134755	314.85	-3.67023	0.542829	-6.76131	1.36752e-11	3.00805e-09
ENSG00000134757	198.915	-5.39515	0.522415	-10.3273	5.30207e-25	1.45135e-21
ENSG00000134758	116.416	-1.14194	0.302715	-3.77232	0.000161738	0.00261112
ENSG00000134760	256.627	-4.2916	0.590947	-7.26223	3.80754e-13	1.42125e-10
ENSG00000134762	294.073	-4.95666	0.619829	-7.99683	1.27665e-15	8.98619e-13
ENSG00000134954	911.021	-1.00378	0.34014	-2.95109	0.00316658	0.0251004
ENSG00000135069	54.7139	-2.17914	0.345837	-6.30106	2.95624e-10	4.11469e-08
ENSG00000135070	317.437	-1.08761	0.256337	-4.24288	2.20668e-05	0.000534551
ENSG00000135241	628.711	-1.60019	0.254641	-6.28409	3.29773e-10	4.5135e-08
ENSG00000135245	149.072	-2.3514	0.427353	-5.50224	3.74999e-08	2.83389e-06
ENSG00000135334	376.71	-1.43931	0.260875	-5.51722	3.44407e-08	2.65392e-06
ENSG00000135373	68.2285	-4.08032	0.581604	-7.01563	2.28909e-12	6.17248e-10
ENSG00000135378	71.0816	-2.35343	0.511762	-4.59869	4.25164e-06	0.000139658
ENSG00000135604	53.4825	-1.44472	0.361094	-4.00095	6.30875e-05	0.00123351
ENSG00000135709	162.951	-1.00058	0.335844	-2.97931	0.00288898	0.0234924
ENSG00000135750	189.8	-1.37459	0.30765	-4.46804	7.89401e-06	0.00023097
ENSG00000135940	1168.86	-1.07502	0.285815	-3.76122	0.000169084	0.0027049
ENSG00000135960	15.8305	-1.19454	0.449041	-2.66021	0.00780914	0.048777
ENSG00000136155	44.0607	-3.37658	0.898975	-3.75603	0.000172627	0.00275239
ENSG00000136158	540.434	-1.16471	0.380374	-3.06201	0.00219857	0.0191054
ENSG00000136159	113.143	-1.55664	0.408159	-3.8138	0.000136844	0.00228406
ENSG00000136244	97.174	-4.38703	0.669298	-6.55468	5.5763e-11	9.81269e-09
ENSG00000136527	2265.59	-1.99227	0.315293	-6.31878	2.6363e-10	3.75421e-08
ENSG00000136630	57.162	-1.91882	0.540355	-3.55104	0.000383719	0.00509612
ENSG00000136689	67.1534	-3.04918	0.525092	-5.80693	6.36279e-09	5.96021e-07
ENSG00000136802	443.363	-1.19474	0.207235	-5.76516	8.15824e-09	7.47162e-07
ENSG00000136810	251.448	-2.12775	0.370961	-5.73579	9.70576e-09	8.66345e-07
ENSG00000136842	878.17	-2.09437	0.431148	-4.85765	1.18787e-06	4.92838e-05
ENSG00000136866	41.8971	-1.19919	0.283486	-4.23016	2.33525e-05	0.000559643
ENSG00000136881	21.0522	-1.84696	0.601516	-3.07051	0.00213692	0.0187616
ENSG00000136943	106.202	-4.43632	0.82967	-5.3471	8.93755e-08	5.84047e-06
ENSG00000136997	516.477	-1.49816	0.239922	-6.24434	4.25594e-10	5.51838e-08
ENSG00000137054	411.816	-1.98494	0.260469	-7.62062	2.52465e-14	1.29578e-11
ENSG00000137094	248.654	-1.80966	0.429148	-4.21686	2.47725e-05	0.000584574
ENSG00000137203	58.8825	-2.3342	0.535875	-4.35586	1.32544e-05	0.000353011
ENSG00000137267	154.675	-1.61825	0.383849	-4.21585	2.48837e-05	0.000586074
ENSG00000137309	1107.97	-2.10853	0.520241	-4.053	5.0566e-05	0.00104334
ENSG00000137331	13021.9	-1.77267	0.290991	-6.09184	1.11619e-09	1.32843e-07
ENSG00000137440	38.0091	-4.89127	0.675065	-7.24563	4.30424e-13	1.5368e-10
ENSG00000137449	267.075	-1.11974	0.333273	-3.35982	0.00077992	0.00871784
ENSG00000137575	1003.12	-1.22162	0.273215	-4.47126	7.77583e-06	0.000228106
ENSG00000137648	140.216	-2.20519	0.573516	-3.84503	0.000120537	0.00206219
ENSG00000137699	323.098	-3.76781	0.552519	-6.81932	9.14705e-12	2.0674e-09
ENSG00000137727	189.406	-1.55236	0.321402	-4.82997	1.36551e-06	5.47002e-05
ENSG00000137814	109.982	-1.18345	0.265633	-4.45521	8.38124e-06	0.000241625
ENSG00000137947	235.691	-1.3063	0.217636	-6.00223	1.94623e-09	2.08466e-07
ENSG00000137975	90.6688	-3.16712	0.58256	-5.43656	5.43184e-08	3.87881e-06
ENSG00000138061	317.471	-1.55107	0.52695	-2.94349	0.00324533	0.0255356
ENSG00000138069	826.865	-1.02093	0.220959	-4.62047	3.82868e-06	0.000128857
ENSG00000138166	626.888	-2.74587	0.421761	-6.51048	7.49089e-11	1.24693e-08
ENSG00000138623	86.7275	-2.14562	0.500055	-4.29077	1.78051e-05	0.000449894
ENSG00000138639	173.923	-1.26373	0.294156	-4.29613	1.73808e-05	0.000440981
ENSG00000138670	128.727	-1.93656	0.352974	-5.48643	4.10141e-08	3.05264e-06
ENSG00000138685	1871.33	-1.64356	0.474624	-3.46286	0.000534464	0.00656384
ENSG00000138764	307.499	-1.19198	0.405902	-2.93663	0.00331799	0.0259416
ENSG00000138798	47.4959	-1.85218	0.553794	-3.34452	0.000824244	0.00910587
ENSG00000139116	117.957	-1.4051	0.245592	-5.72127	1.05731e-08	9.38193e-07
ENSG00000139211	1600.56	-1.35872	0.382301	-3.55407	0.000379312	0.00505394
ENSG00000139289	1801.62	-2.48192	0.321585	-7.71778	1.1837e-14	6.48034e-12
ENSG00000139318	1406.65	-1.66177	0.483384	-3.43778	0.000586497	0.00703454
ENSG00000139370	355.67	-1.27989	0.295903	-4.32535	1.52292e-05	0.000395349
ENSG00000139438	63.2108	-1.56069	0.442528	-3.52677	0.000420658	0.00546013
ENSG00000139514	223.163	-1.14468	0.423552	-2.70257	0.00688054	0.0446194
ENSG00000139722	295.291	-1.14268	0.270744	-4.22052	2.43739e-05	0.000576273
ENSG00000139725	221.993	-1.42599	0.34662	-4.114	3.88862e-05	0.000839568
ENSG00000139910	90.2149	-1.10095	0.322887	-3.40972	0.000650308	0.00759288
ENSG00000140465	200.053	-3.41236	0.439552	-7.76329	8.2757e-15	4.7414e-12
ENSG00000140600	40.8688	-1.16782	0.412124	-2.83367	0.00460169	0.0331677
ENSG00000140743	245.582	-1.1062	0.228073	-4.8502	1.23334e-06	5.04341e-05
ENSG00000140945	58.9349	-1.76695	0.517942	-3.41149	0.000646087	0.00755793
ENSG00000140961	81.6825	-1.843	0.440604	-4.18289	2.87825e-05	0.00065651
ENSG00000141101	480.953	-1.20125	0.209243	-5.74091	9.4167e-09	8.43599e-07
ENSG00000141232	1683.85	-1.3375	0.501558	-2.66669	0.00766023	0.0480197
ENSG00000141384	99.9524	-2.00248	0.318176	-6.29362	3.10153e-10	4.26867e-08
ENSG00000141543	543.993	-1.34979	0.293443	-4.59984	4.22814e-06	0.000139071
ENSG00000141579	87.1374	-3.10538	0.497563	-6.24118	4.34284e-10	5.54353e-08
ENSG00000141682	35.4743	-3.76885	0.900557	-4.18502	2.85139e-05	0.000652586
ENSG00000141738	203.361	-1.00182	0.26869	-3.72855	0.000192585	0.00299151
ENSG00000142549	33.8707	-1.92821	0.455928	-4.2292	2.34523e-05	0.000561489
ENSG00000142556	143.003	-1.13769	0.231176	-4.9213	8.59694e-07	3.79559e-05
ENSG00000142627	629.263	-1.20594	0.255629	-4.71753	2.38719e-06	8.64866e-05
ENSG00000142634	430.569	-1.097	0.304155	-3.60672	0.000310088	0.00435109
ENSG00000142657	1266.21	-1.18019	0.31896	-3.70013	0.000215487	0.00327274
ENSG00000142684	154.472	-1.1208	0.374309	-2.99432	0.00275061	0.0226182
ENSG00000142700	19.747	-2.27641	0.560816	-4.05911	4.92597e-05	0.00102066
ENSG00000143013	98.3557	-1.47909	0.311828	-4.74328	2.10281e-06	7.76684e-05
ENSG00000143153	2292.17	-1.42322	0.24739	-5.75295	8.77004e-09	7.91424e-07
ENSG00000143158	420.395	-1.0745	0.198338	-5.41752	6.04305e-08	4.24149e-06
ENSG00000143217	63.6174	-4.11123	0.615343	-6.68119	2.37003e-11	4.84345e-09
ENSG00000143226	2746.29	-2.10006	0.754219	-2.78442	0.00536237	0.0372029
ENSG00000143256	238.926	-1.14253	0.287605	-3.97257	7.11018e-05	0.00134951
ENSG00000143320	661.099	-2.95822	0.407736	-7.25524	4.00939e-13	1.47426e-10
ENSG00000143321	1844.14	-1.07016	0.279628	-3.82708	0.000129673	0.0021896
ENSG00000143333	75.3384	-1.46029	0.460237	-3.17292	0.00150914	0.0144385
ENSG00000143337	1142.84	-1.05045	0.297138	-3.53524	0.000407407	0.00533026
ENSG00000143384	3640.53	-1.05844	0.32812	-3.22577	0.00125635	0.012536
ENSG00000143590	70.1848	-1.47534	0.501474	-2.94201	0.00326093	0.0256174
ENSG00000143621	758.901	-1.10265	0.231128	-4.77073	1.83561e-06	6.96796e-05
ENSG00000143622	488.602	-1.33639	0.257945	-5.18091	2.20809e-07	1.22796e-05
ENSG00000143751	496.332	-1.28184	0.280191	-4.57489	4.76466e-06	0.000152792
ENSG00000143878	586.565	-1.85282	0.46594	-3.97653	6.9929e-05	0.00133652
ENSG00000143995	57.395	-1.35874	0.50883	-2.67032	0.00757779	0.0476579
ENSG00000144063	52.3197	-2.4409	0.5186	-4.70671	2.51744e-06	8.98836e-05
ENSG00000144619	27.275	-1.66678	0.527698	-3.15858	0.00158537	0.0149645
ENSG00000144635	463.931	-1.37375	0.2376	-5.78177	7.39196e-09	6.82054e-07
ENSG00000144655	1647.51	-2.05062	0.481217	-4.26132	2.03223e-05	0.000500661
ENSG00000144802	424.008	-1.69888	0.506764	-3.3524	0.000801139	0.00890251
ENSG00000145040	19.9729	-2.33627	0.491296	-4.75533	1.9812e-06	7.41777e-05
ENSG00000145050	313.704	-1.19876	0.270059	-4.43888	9.04291e-06	0.00025607
ENSG00000145220	139.698	-1.2975	0.335341	-3.86919	0.000109196	0.00191061
ENSG00000145358	71.8628	-1.8821	0.592856	-3.17464	0.00150024	0.0143701
ENSG00000145365	313.537	-1.61091	0.294882	-5.46291	4.68391e-08	3.42412e-06
ENSG00000145780	917.087	-2.15415	0.335085	-6.42866	1.28733e-10	2.02004e-08
ENSG00000145911	220.398	-2.0759	0.374539	-5.54256	2.98079e-08	2.34616e-06
ENSG00000146112	906.966	-1.35307	0.214571	-6.30593	2.86462e-10	4.00982e-08
ENSG00000146232	307.919	-2.21332	0.482006	-4.59189	4.39242e-06	0.000143323
ENSG00000146278	1465.8	-1.97795	0.423925	-4.6658	3.07423e-06	0.000106522
ENSG00000146457	1074.1	-1.58783	0.241365	-6.57853	4.75109e-11	8.60646e-09
ENSG00000147676	61.3301	-1.48891	0.474585	-3.13728	0.00170521	0.0158049
ENSG00000147684	928.649	-1.26559	0.275737	-4.58986	4.43535e-06	0.000144155
ENSG00000147689	117.457	-2.24322	0.426013	-5.26561	1.39721e-07	8.31444e-06
ENSG00000147872	141.871	-2.51762	0.471586	-5.33863	9.36523e-08	6.03984e-06
ENSG00000148053	414.318	-1.54084	0.499375	-3.08553	0.0020319	0.0180715
ENSG00000148229	584.426	-1.00894	0.224493	-4.49431	6.97972e-06	0.000208427
ENSG00000148516	654.73	-1.16016	0.266121	-4.35953	1.30341e-05	0.000348272
ENSG00000148671	144.258	-1.45126	0.369255	-3.93024	8.48619e-05	0.00155324
ENSG00000148841	650.913	-1.43845	0.281293	-5.1137	3.15902e-07	1.66294e-05
ENSG00000148926	2387.03	-1.74565	0.34913	-5	5.73317e-07	2.68522e-05
ENSG00000149043	71.4754	-2.67052	0.524746	-5.08917	3.59632e-07	1.82302e-05
ENSG00000149418	50.7994	-3.07011	0.432346	-7.10105	1.2381e-12	3.84708e-10
ENSG00000149527	56.6315	-1.92327	0.517144	-3.71902	0.000199995	0.00309295
ENSG00000149554	112.401	-1.90365	0.511427	-3.72223	0.000197472	0.00305777
ENSG00000149573	149.73	-1.47112	0.472826	-3.11134	0.00186243	0.0168974
ENSG00000149735	10.4169	-2.49865	0.641841	-3.89295	9.90339e-05	0.00176286
ENSG00000149798	254.028	-1.15557	0.284732	-4.05844	4.94024e-05	0.00102275
ENSG00000149968	198.852	-3.04814	1.13139	-2.69416	0.00705668	0.0452966
ENSG00000150593	1040.3	-1.00783	0.314925	-3.20021	0.00137325	0.013388
ENSG00000150594	69.2816	-1.75945	0.480219	-3.66384	0.000248461	0.00364134
ENSG00000150753	1013.25	-1.00426	0.319219	-3.14599	0.00165526	0.0154642
ENSG00000150991	16605.7	-1.59748	0.336566	-4.74641	2.07061e-06	7.68247e-05
ENSG00000151012	2126.57	-1.4549	0.436791	-3.33087	0.000865742	0.00948774
ENSG00000151014	172.446	-1.90588	0.297329	-6.41002	1.45497e-10	2.21263e-08
ENSG00000151151	232.229	-1.6536	0.243363	-6.79479	1.08472e-11	2.42938e-09
ENSG00000151247	455.872	-1.01092	0.211254	-4.78534	1.70696e-06	6.55026e-05
ENSG00000151632	6361.21	-2.45256	0.510898	-4.80048	1.58287e-06	6.16042e-05
ENSG00000151789	201.914	-1.13201	0.355438	-3.18483	0.00144839	0.0139873
ENSG00000151929	1060.06	-1.80897	0.261337	-6.92199	4.45345e-12	1.08517e-09
ENSG00000152049	120.332	-2.25496	0.758864	-2.9715	0.00296353	0.0239532
ENSG00000152503	87.9719	-1.24675	0.469427	-2.6559	0.00790977	0.0492235
ENSG00000152583	73.3598	-2.6267	0.450399	-5.83194	5.47881e-09	5.29318e-07
ENSG00000152684	403.292	-1.05355	0.303512	-3.47121	0.000518112	0.00640793
ENSG00000152766	13.7901	-1.48172	0.475502	-3.11612	0.00183246	0.0166831
ENSG00000153207	1431.17	-1.00592	0.24023	-4.18731	2.82281e-05	0.000648616
ENSG00000153234	112.344	-2.53533	0.5626	-4.50646	6.59175e-06	0.000199257
ENSG00000153294	22.7092	-2.11301	0.522521	-4.04388	5.25731e-05	0.00107843
ENSG00000153487	280.148	-1.43982	0.361604	-3.98175	6.84094e-05	0.00131359
ENSG00000153714	598.081	-2.62299	0.431445	-6.07955	1.20519e-09	1.41757e-07
ENSG00000153802	72.5525	-2.10838	0.439903	-4.79284	1.6444e-06	6.37072e-05
ENSG00000153922	1311.7	-1.40182	0.264292	-5.30407	1.13249e-07	6.97502e-06
ENSG00000154479	36.155	-1.4505	0.468924	-3.09324	0.00197981	0.017704
ENSG00000154710	526.965	-1.01481	0.20782	-4.88312	1.04422e-06	4.45847e-05
ENSG00000154734	189.932	-1.88686	0.362428	-5.20616	1.92789e-07	1.08935e-05
ENSG00000154874	1910.68	-1.01028	0.305427	-3.30778	0.000940403	0.0101302
ENSG00000154898	2502.35	-1.67371	0.445021	-3.76096	0.000169263	0.00270601
ENSG00000154928	497.4	-1.2374	0.380825	-3.24926	0.00115704	0.0117643
ENSG00000154975	114.518	-1.91627	0.435364	-4.40155	1.0748e-05	0.000295825
ENSG00000155066	62.174	-1.36999	0.445782	-3.07323	0.00211754	0.0186247
ENSG00000155090	2287.77	-1.62266	0.572772	-2.833	0.00461138	0.0331813
ENSG00000155380	539.774	-1.4517	0.257336	-5.64128	1.68794e-08	1.40487e-06
ENSG00000155959	119.989	-1.15404	0.28762	-4.01238	6.011e-05	0.00119521
ENSG00000156097	55.248	-1.55333	0.426452	-3.64244	0.00027007	0.00390232
ENSG00000156110	163.971	-1.18612	0.359206	-3.30206	0.000959775	0.0102804
ENSG00000156299	104.038	-1.97734	0.459215	-4.3059	1.66308e-05	0.000425016
ENSG00000156453	118.178	-1.49892	0.480055	-3.1224	0.00179383	0.0164042
ENSG00000156467	1774.36	-1.00765	0.245145	-4.11042	3.94943e-05	0.000849766
ENSG00000156515	1943.71	-1.20653	0.32695	-3.69025	0.000224035	0.00336926
ENSG00000156689	17.3243	-1.93598	0.517564	-3.74057	0.000183604	0.0028829
ENSG00000156976	10338.7	-1.15885	0.389872	-2.97239	0.00295493	0.0239073
ENSG00000157514	926.691	-1.50977	0.496614	-3.04012	0.00236483	0.0201889
ENSG00000158055	32.9891	-2.82627	0.469653	-6.01777	1.76831e-09	1.93244e-07
ENSG00000158125	57.5182	-2.1015	0.396779	-5.29641	1.18102e-07	7.21974e-06
ENSG00000158246	142.056	-1.63915	0.383779	-4.27108	1.9453e-05	0.000482622
ENSG00000158406	108.033	-1.97754	0.395307	-5.00253	5.65842e-07	2.66305e-05
ENSG00000158615	1459.77	-1.36177	0.458588	-2.9695	0.00298287	0.0240701
ENSG00000158859	71.6609	-1.52419	0.450584	-3.38271	0.000717755	0.00816372
ENSG00000159166	31.8279	-1.92064	0.538819	-3.56454	0.000364495	0.00491231
ENSG00000159167	4109.02	-1.8814	0.587461	-3.2026	0.00136193	0.0133092
ENSG00000159399	737.681	-1.52714	0.33324	-4.58272	4.58961e-06	0.00014858
ENSG00000159713	28.9789	-1.93543	0.451856	-4.28328	1.84156e-05	0.000462473
ENSG00000160111	1042.62	-1.8401	0.36605	-5.02691	4.98438e-07	2.40304e-05
ENSG00000160161	23.8854	-1.11918	0.359774	-3.1108	0.00186583	0.0169085
ENSG00000160201	458.404	-1.12629	0.423684	-2.65833	0.00785283	0.0489902
ENSG00000160211	462.574	-1.06841	0.338652	-3.15488	0.00160563	0.015121
ENSG00000160570	178.339	-1.39701	0.281356	-4.96529	6.85995e-07	3.1413e-05
ENSG00000160685	398.853	-1.02151	0.257179	-3.97197	7.12812e-05	0.00135187
ENSG00000160785	542.547	-1.20362	0.251045	-4.79445	1.6312e-06	6.33854e-05
ENSG00000160789	2420.42	-1.03815	0.272777	-3.80588	0.000141301	0.0023426
ENSG00000161011	3081.96	-1.73847	0.263657	-6.5937	4.29004e-11	7.9957e-09
ENSG00000161281	115.189	-1.09374	0.265984	-4.11205	3.92156e-05	0.000845244
ENSG00000161547	1034.8	-1.52383	0.283643	-5.37237	7.77091e-08	5.21646e-06
ENSG00000162231	1103.47	-1.58981	0.253532	-6.27064	3.59572e-10	4.82322e-08
ENSG00000162373	193.691	-1.19808	0.442743	-2.70603	0.0068093	0.0443324
ENSG00000162413	498.236	-1.1914	0.272223	-4.37657	1.20564e-05	0.000325681
ENSG00000162434	2827.45	-1.07623	0.274392	-3.92225	8.77273e-05	0.00159974
ENSG00000162444	28.9152	-3.25701	0.438718	-7.42392	1.137e-13	5.09294e-11
ENSG00000162616	744.304	-1.10977	0.260945	-4.25288	2.11041e-05	0.000515794
ENSG00000162702	303.053	-1.17097	0.302449	-3.87164	0.000108105	0.00189827
ENSG00000162772	427.875	-2.70971	0.826022	-3.28043	0.00103649	0.0108107
ENSG00000162783	638.549	-2.21897	0.435634	-5.09365	3.51241e-07	1.80274e-05
ENSG00000162913	36.673	-1.01619	0.361074	-2.81435	0.00488756	0.0347002
ENSG00000162924	577.189	-1.44259	0.329538	-4.37762	1.19985e-05	0.000324473
ENSG00000162981	88.2153	-1.85703	0.369262	-5.02902	4.92997e-07	2.39084e-05
ENSG00000163132	9.33588	-2.35571	0.642582	-3.66601	0.000246365	0.00361707
ENSG00000163141	43.0116	-1.33088	0.410329	-3.24345	0.00118091	0.0119478
ENSG00000163171	1560.52	-1.43651	0.31641	-4.54003	5.62457e-06	0.000175179
ENSG00000163235	61.4887	-1.15081	0.306702	-3.75221	0.000175281	0.00277878
ENSG00000163249	257.163	-1.10444	0.193879	-5.69658	1.22237e-08	1.06036e-06
ENSG00000163331	74.6288	-2.47811	0.460179	-5.3851	7.24028e-08	4.9214e-06
ENSG00000163347	128.362	-3.4013	0.403534	-8.4288	3.4924e-17	3.30918e-14
ENSG00000163348	379.547	-1.0597	0.300263	-3.52924	0.00041676	0.00543243
ENSG00000163374	831.614	-1.00823	0.209548	-4.81143	1.49856e-06	5.86006e-05
ENSG00000163376	100.493	-1.95538	0.446523	-4.37913	1.19153e-05	0.000322577
ENSG00000163435	289.999	-4.18331	0.473977	-8.82597	1.08518e-18	1.27308e-15
ENSG00000163584	110.954	-1.17481	0.295646	-3.97371	7.07604e-05	0.00134718
ENSG00000163602	338.865	-1.02362	0.20895	-4.8989	9.63722e-07	4.15075e-05
ENSG00000163659	3504.28	-2.29838	0.374017	-6.14512	7.99046e-10	9.89211e-08
ENSG00000163660	3466.99	-1.55688	0.444264	-3.5044	0.000457643	0.00582887
ENSG00000163661	895.2	-2.74211	1.00958	-2.71609	0.00660585	0.0433862
ENSG00000163734	79.1255	-3.3263	0.570981	-5.8256	5.69084e-09	5.39229e-07
ENSG00000163738	347.335	-1.35466	0.327021	-4.14241	3.43672e-05	0.000759345
ENSG00000163739	140.506	-5.03658	0.442014	-11.3946	4.44696e-30	2.19111e-26
ENSG00000163811	492.447	-1.16076	0.282327	-4.11139	3.93282e-05	0.000846931
ENSG00000163814	68.9022	-1.48861	0.401931	-3.70364	0.00021253	0.00323403
ENSG00000163874	433.39	-2.91573	0.563748	-5.17204	2.31548e-07	1.27902e-05
ENSG00000163877	402.361	-1.36465	0.239343	-5.70163	1.18666e-08	1.03668e-06
ENSG00000163938	731.165	-1.2261	0.25613	-4.78701	1.69281e-06	6.50608e-05
ENSG00000164032	564.485	-1.28298	0.341752	-3.75411	0.000173955	0.00276488
ENSG00000164070	419.4	-1.06784	0.275733	-3.87272	0.000107627	0.00189306
ENSG00000164086	302.082	-1.68848	0.216352	-7.80429	5.98373e-15	3.57349e-12
ENSG00000164379	24.1476	-2.75232	0.559134	-4.92247	8.54596e-07	3.77986e-05
ENSG00000164404	27.6115	-1.38489	0.486276	-2.84795	0.00440015	0.0319959
ENSG00000164411	29.2179	-1.12369	0.378319	-2.97021	0.00297598	0.0240223
ENSG00000164611	18.189	-1.86212	0.40531	-4.59432	4.34172e-06	0.000142049
ENSG00000164687	324.603	-2.86106	0.555958	-5.14618	2.65846e-07	1.43627e-05
ENSG00000164879	12054.9	-1.56813	0.418434	-3.74761	0.00017853	0.0028176
ENSG00000164924	3105.9	-1.36181	0.225521	-6.03849	1.5556e-09	1.72977e-07
ENSG00000164949	180.622	-1.38288	0.417735	-3.31043	0.000931523	0.0100654
ENSG00000165006	482.449	-1.29585	0.239034	-5.42119	5.9202e-08	4.16715e-06
ENSG00000165030	213.474	-2.77083	0.375368	-7.38163	1.56358e-13	6.87862e-11
ENSG00000165092	232.333	-3.03457	0.579347	-5.23791	1.62402e-07	9.43617e-06
ENSG00000165244	30.7894	-1.52171	0.517819	-2.93869	0.00329601	0.025819
ENSG00000165259	72.465	-1.77467	0.375428	-4.72706	2.27795e-06	8.35113e-05
ENSG00000165272	244.969	-4.48737	0.556648	-8.06142	7.54157e-16	5.80606e-13
ENSG00000165312	177.732	-1.1172	0.40963	-2.72734	0.00638476	0.0423405
ENSG00000165359	241.1	-1.09816	0.347431	-3.1608	0.00157336	0.0148853
ENSG00000165474	124.147	-5.2688	0.788665	-6.68065	2.37887e-11	4.84345e-09
ENSG00000165494	1685.36	-1.35578	0.346204	-3.91613	8.99814e-05	0.00163119
ENSG00000165527	748.624	-1.85573	0.267293	-6.94268	3.84734e-12	9.87324e-10
ENSG00000165655	184.409	-2.29579	0.428842	-5.35347	8.62835e-08	5.68364e-06
ENSG00000165678	1574.29	-1.31945	0.293578	-4.49436	6.97781e-06	0.000208427
ENSG00000165732	1419	-1.58759	0.304444	-5.21472	1.8409e-07	1.04983e-05
ENSG00000165943	717.418	-1.25613	0.291827	-4.30437	1.67462e-05	0.000427522
ENSG00000165997	399.973	-2.13019	0.358343	-5.94455	2.7721e-09	2.83375e-07
ENSG00000166128	330.972	-1.21767	0.315187	-3.86334	0.000111849	0.00194089
ENSG00000166165	279.381	-3.16669	0.452893	-6.99214	2.70729e-12	7.0954e-10
ENSG00000166170	683.848	-1.11192	0.321097	-3.46288	0.000534434	0.00656384
ENSG00000166197	1374.41	-1.23656	0.263987	-4.68417	2.81096e-06	9.89297e-05
ENSG00000166226	667.482	-1.04509	0.250452	-4.1728	3.00878e-05	0.000678173
ENSG00000166411	1549.19	-1.06263	0.220125	-4.8274	1.38324e-06	5.50518e-05
ENSG00000166426	47.3803	-6.31461	0.529254	-11.9312	8.14375e-33	5.01573e-29
ENSG00000166478	241.009	-1.08399	0.220927	-4.90657	9.26824e-07	4.03414e-05
ENSG00000166483	511.683	-1.67117	0.384055	-4.3514	1.35274e-05	0.000358768
ENSG00000166840	38.2992	-1.05455	0.345552	-3.05177	0.00227494	0.0196306
ENSG00000166886	372.504	-1.55779	0.257818	-6.04222	1.52009e-09	1.70999e-07
ENSG00000166900	255.029	-1.13489	0.218652	-5.19039	2.09857e-07	1.17501e-05
ENSG00000166963	2713.27	-1.39124	0.284433	-4.89129	1.00177e-06	4.30709e-05
ENSG00000167034	136.107	-2.21378	0.37166	-5.95647	2.5775e-09	2.65082e-07
ENSG00000167513	35.1058	-1.29447	0.37274	-3.47284	0.000514977	0.00638821
ENSG00000167553	565.452	-1.59102	0.383875	-4.14463	3.40361e-05	0.000754058
ENSG00000167565	178.958	-1.67526	0.365382	-4.58494	4.5411e-06	0.000147203
ENSG00000167604	121.098	-1.80367	0.357303	-5.04801	4.46426e-07	2.18651e-05
ENSG00000167656	9.51004	-2.96942	0.77108	-3.85099	0.000117643	0.00201968
ENSG00000167723	82.9367	-1.11765	0.374943	-2.98085	0.00287453	0.0234338
ENSG00000167772	303.397	-1.39862	0.303823	-4.60339	4.15674e-06	0.000137642
ENSG00000167880	176.705	-2.65656	0.589117	-4.50939	6.50156e-06	0.000197151
ENSG00000167916	31.6589	-2.01567	0.585834	-3.44068	0.00058025	0.00696979
ENSG00000167981	111.829	-1.54063	0.315631	-4.8811	1.05497e-06	4.48107e-05
ENSG00000167996	15511.7	-1.64665	0.302558	-5.44243	5.25592e-08	3.78611e-06
ENSG00000168143	76.2056	-3.37474	0.500525	-6.74241	1.55784e-11	3.39636e-09
ENSG00000168209	651.651	-2.23226	0.432371	-5.16283	2.4325e-07	1.33171e-05
ENSG00000168255	148.23	-1.31332	0.447031	-2.93788	0.00330469	0.0258704
ENSG00000168298	834.035	-1.25091	0.352692	-3.54675	0.000390021	0.00514743
ENSG00000168374	1216.75	-1.36292	0.258423	-5.27399	1.33487e-07	8.04056e-06
ENSG00000168389	72.3267	-1.14424	0.372255	-3.07381	0.00211345	0.0185953
ENSG00000168439	841.848	-1.08131	0.235261	-4.59619	4.30279e-06	0.000141129
ENSG00000168564	291.206	-1.82379	0.305111	-5.97748	2.26623e-09	2.37578e-07
ENSG00000168710	3238.91	-1.03798	0.303827	-3.41636	0.000634649	0.00747382
ENSG00000168906	1197.66	-1.18013	0.237552	-4.96788	6.76875e-07	3.10531e-05
ENSG00000169021	508.851	-1.17297	0.210729	-5.56625	2.60278e-08	2.08189e-06
ENSG00000169032	961.968	-1.25957	0.249023	-5.05802	4.23626e-07	2.09147e-05
ENSG00000169155	512.103	-1.29972	0.235759	-5.51292	3.52921e-08	2.70858e-06
ENSG00000169184	101.986	-1.32956	0.480898	-2.76475	0.0056966	0.0389081
ENSG00000169429	1451.37	-6.27651	0.758323	-8.27683	1.26495e-16	1.1542e-13
ENSG00000169469	11.2208	-2.08663	0.72008	-2.89778	0.00375813	0.0284878
ENSG00000169550	23.9693	-1.82979	0.632726	-2.89192	0.00382898	0.0288734
ENSG00000169641	988.146	-1.28828	0.304671	-4.22842	2.35338e-05	0.000562892
ENSG00000169738	212.181	-1.01858	0.338691	-3.00739	0.00263501	0.0218921
ENSG00000169750	22.4268	-1.26815	0.371968	-3.40929	0.000651321	0.00759751
ENSG00000169813	1192.68	-1.04379	0.248481	-4.20071	2.66084e-05	0.000617837
ENSG00000169895	1008.01	-1.13628	0.297417	-3.82048	0.00013319	0.00223459
ENSG00000169991	192.06	-1.1289	0.329459	-3.42653	0.00061135	0.00724513
ENSG00000170027	1821.41	-1.15839	0.221075	-5.23983	1.60727e-07	9.36092e-06
ENSG00000170185	426.035	-1.08476	0.20009	-5.42137	5.91447e-08	4.16715e-06
ENSG00000170477	130.784	-2.78561	0.846	-3.29268	0.000992362	0.0105016
ENSG00000170525	1717.25	-1.42119	0.431809	-3.29124	0.000997453	0.0105268
ENSG00000170540	810.115	-1.52224	0.243822	-6.24326	4.28552e-10	5.52765e-08
ENSG00000170545	28.4742	-1.45431	0.465619	-3.12339	0.00178781	0.0163613
ENSG00000170684	21.7824	-2.26586	0.58967	-3.8426	0.000121738	0.0020784
ENSG00000170836	189.559	-1.01716	0.199346	-5.1025	3.35203e-07	1.74959e-05
ENSG00000170852	463.607	-1.14106	0.187799	-6.07599	1.23225e-09	1.42524e-07
ENSG00000170873	400.965	-1.18301	0.294974	-4.01057	6.05729e-05	0.00120054
ENSG00000171056	15.909	-1.77157	0.58292	-3.03913	0.00237264	0.0202387
ENSG00000171314	3312.01	-1.00084	0.257824	-3.88187	0.000103658	0.00183457
ENSG00000171346	489.563	-5.03041	0.717127	-7.01466	2.30503e-12	6.17248e-10
ENSG00000171368	111.388	-1.42898	0.345947	-4.13063	3.61775e-05	0.000794358
ENSG00000171401	455.282	-4.24547	0.954352	-4.44853	8.64582e-06	0.00024825
ENSG00000171451	107.216	-1.77308	0.32123	-5.51965	3.39675e-08	2.63152e-06
ENSG00000171612	111.994	-1.26664	0.283366	-4.46997	7.82303e-06	0.000229166
ENSG00000171621	157.584	-1.28692	0.372369	-3.45605	0.000548153	0.00669524
ENSG00000171658	28.219	-1.95042	0.641233	-3.04166	0.00235275	0.0201296
ENSG00000171724	41.4637	-1.60737	0.587327	-2.73675	0.00620492	0.0414622
ENSG00000171903	31.1006	-1.76779	0.579988	-3.04798	0.00230383	0.0198175
ENSG00000172020	22.7584	-1.73329	0.513342	-3.37648	0.000734191	0.00829703
ENSG00000172059	133.145	-2.26707	0.407209	-5.56733	2.58671e-08	2.07577e-06
ENSG00000172071	652.16	-1.82371	0.292176	-6.24184	4.32452e-10	5.54353e-08
ENSG00000172115	1753.26	-1.69118	0.256948	-6.58179	4.64831e-11	8.54596e-09
ENSG00000172216	484.339	-1.96321	0.374124	-5.24748	1.54193e-07	9.0661e-06
ENSG00000172331	249.961	-1.29071	0.309276	-4.17333	3.00176e-05	0.000677831
ENSG00000172409	129.065	-1.19917	0.326833	-3.66906	0.000243445	0.0035903
ENSG00000172818	42.7308	-2.93437	0.605835	-4.84352	1.27561e-06	5.17727e-05
ENSG00000172974	43.7289	-1.04308	0.240927	-4.32943	1.49494e-05	0.000391386
ENSG00000173039	660.757	-1.00315	0.231628	-4.33087	1.4852e-05	0.00038925
ENSG00000173114	92.7837	-1.70676	0.547807	-3.11561	0.00183562	0.0167057
ENSG00000173276	454.546	-1.6737	0.256701	-6.52003	7.02932e-11	1.18613e-08
ENSG00000173334	310.748	-2.58894	0.422563	-6.12675	8.96916e-10	1.09932e-07
ENSG00000173465	90.436	-1.0636	0.386127	-2.75455	0.00587735	0.0398812
ENSG00000173530	957.957	-1.61754	0.304739	-5.30796	1.1086e-07	6.89686e-06
ENSG00000173545	545.332	-1.21573	0.278532	-4.36478	1.27248e-05	0.000341862
ENSG00000173575	2853.59	-1.4982	0.204224	-7.33604	2.20002e-13	9.34477e-11
ENSG00000173660	727.905	-1.11578	0.225226	-4.95405	7.26846e-07	3.3038e-05
ENSG00000173727	18.7029	-1.42904	0.507121	-2.81795	0.0048332	0.0344135
ENSG00000173812	2269.98	-1.30848	0.215138	-6.08204	1.18664e-09	1.40549e-07
ENSG00000173825	15.971	-1.08603	0.375179	-2.89471	0.00379514	0.0286977
ENSG00000173848	181.727	-2.94736	0.50055	-5.88824	3.90328e-09	3.90899e-07
ENSG00000173915	286.151	-1.0383	0.259442	-4.00204	6.2799e-05	0.0012308
ENSG00000174010	417.338	-1.55775	0.337684	-4.61303	3.96837e-06	0.000132293
ENSG00000174109	39.2202	-1.17117	0.300696	-3.89488	9.82467e-05	0.00175392
ENSG00000174173	209.439	-1.04878	0.301575	-3.47769	0.000505753	0.00630266
ENSG00000174564	44.1464	-2.08655	0.491265	-4.24729	2.16372e-05	0.000526172
ENSG00000174912	68.0295	-1.66796	0.282373	-5.90695	3.48492e-09	3.5331e-07
ENSG00000175130	525.462	-1.14648	0.355547	-3.22455	0.00126171	0.0125742
ENSG00000175166	1535.93	-1.01269	0.294293	-3.44108	0.000579405	0.00696979
ENSG00000175183	246.414	-2.88915	0.406205	-7.11253	1.13936e-12	3.59863e-10
ENSG00000175197	460.69	-1.50913	0.521136	-2.89585	0.00378135	0.0286286
ENSG00000175352	301.712	-1.14278	0.365477	-3.12683	0.00176704	0.0162194
ENSG00000175505	56.7973	-1.69083	0.31651	-5.34209	9.18789e-08	5.97237e-06
ENSG00000175550	579.477	-1.70985	0.369676	-4.62527	3.74118e-06	0.000126469
ENSG00000175556	409.292	-2.25921	0.51162	-4.41579	1.00643e-05	0.000279215
ENSG00000175573	126.71	-1.43957	0.35347	-4.07269	4.64733e-05	0.000972741
ENSG00000175592	633.947	-3.53382	0.550709	-6.41687	1.39106e-10	2.15536e-08
ENSG00000175602	250.447	-1.10914	0.294124	-3.77099	0.000162599	0.00261988
ENSG00000175793	476.002	-6.6707	0.48524	-13.7472	5.29194e-43	1.30372e-38
ENSG00000175906	59.0742	-2.14323	0.530321	-4.04138	5.31384e-05	0.0010864
ENSG00000175984	109.868	-1.8847	0.405711	-4.64542	3.39383e-06	0.000115965
ENSG00000176092	46.4036	-1.84311	0.541168	-3.40579	0.000659721	0.00766645
ENSG00000176463	61.2919	-1.08145	0.346677	-3.11947	0.00181174	0.0165267
ENSG00000177150	421.999	-1.12792	0.273647	-4.12181	3.75914e-05	0.000820465
ENSG00000177156	407.754	-1.02942	0.359239	-2.86557	0.00416258	0.030731
ENSG00000177191	15.3068	-1.71024	0.426914	-4.00604	6.17459e-05	0.00121515
ENSG00000177359	11.8966	-1.69466	0.596275	-2.84208	0.00448207	0.0324861
ENSG00000177426	458.919	-1.41256	0.260914	-5.4139	6.16662e-08	4.30371e-06
ENSG00000177459	137.46	-4.05059	0.659649	-6.14052	8.22529e-10	1.01319e-07
ENSG00000177889	415.593	-1.03305	0.282244	-3.66012	0.000252097	0.00368804
ENSG00000178053	143.091	-1.46566	0.338693	-4.3274	1.50881e-05	0.000392824
ENSG00000178307	154.92	-1.03514	0.301283	-3.43577	0.000590878	0.00708018
ENSG00000178363	26.6512	-2.26694	0.606918	-3.73516	0.000187596	0.0029325
ENSG00000178381	113.922	-1.35942	0.255896	-5.31239	1.08197e-07	6.79984e-06
ENSG00000178386	59.7238	-1.16337	0.402041	-2.89365	0.0038079	0.0287589
ENSG00000178913	1229.19	-1.36772	0.251919	-5.42918	5.6613e-08	4.00781e-06
ENSG00000178977	502.21	-2.11596	0.61337	-3.44973	0.000561144	0.0068201
ENSG00000179029	317.369	-1.255	0.381323	-3.29117	0.000997732	0.0105268
ENSG00000179119	973.249	-2.06859	0.291358	-7.09981	1.24926e-12	3.84708e-10
ENSG00000179562	473.658	-1.07344	0.23946	-4.48276	7.3685e-06	0.000217774
ENSG00000179604	383.821	-1.13416	0.344369	-3.29344	0.000989706	0.0104825
ENSG00000179674	35.2192	-2.53179	0.48601	-5.20933	1.89526e-07	1.07337e-05
ENSG00000179750	13.8992	-1.71192	0.505176	-3.38876	0.000702082	0.00804438
ENSG00000179826	157.136	-1.66341	0.526207	-3.16114	0.00157153	0.0148853
ENSG00000179833	646.867	-1.01058	0.286144	-3.53171	0.000412882	0.0053933
ENSG00000179862	100.211	-1.28835	0.330633	-3.89662	9.75457e-05	0.0017452
ENSG00000180043	10.2085	-1.84807	0.59934	-3.0835	0.00204579	0.0181622
ENSG00000180332	52.6112	-2.51642	0.44973	-5.59542	2.20093e-08	1.78362e-06
ENSG00000180440	89.0773	-3.46945	0.40157	-8.63973	5.63483e-18	6.03564e-15
ENSG00000180530	1080.2	-1.21747	0.373654	-3.25827	0.00112092	0.0115015
ENSG00000181019	2802.06	-2.84216	0.415686	-6.83727	8.07187e-12	1.85849e-09
ENSG00000181061	515.762	-1.18627	0.262959	-4.51124	6.44499e-06	0.000195782
ENSG00000181143	551.574	-1.51872	0.469987	-3.23141	0.00123182	0.0123563
ENSG00000181218	68.7978	-1.61089	0.333743	-4.82674	1.38789e-06	5.50518e-05
ENSG00000181234	78.3753	-3.43478	0.431756	-7.95538	1.78582e-15	1.18907e-12
ENSG00000181284	65.8869	-1.0805	0.34443	-3.13706	0.00170649	0.0158108
ENSG00000181467	280.349	-1.1924	0.226392	-5.26698	1.38686e-07	8.27281e-06
ENSG00000181472	157.83	-1.88105	0.284907	-6.60234	4.04719e-11	7.7292e-09
ENSG00000181649	50.0001	-3.40201	0.525468	-6.47424	9.52901e-11	1.57555e-08
ENSG00000181773	76.6688	-1.56879	0.344202	-4.55776	5.17025e-06	0.00016351
ENSG00000181885	28.8566	-2.02925	0.569455	-3.56349	0.000365954	0.00492657
ENSG00000182175	67.6738	-1.2025	0.377755	-3.1833	0.00145609	0.01404
ENSG00000182287	181.232	-1.09775	0.267658	-4.1013	4.1083e-05	0.000877055
ENSG00000182481	333.04	-1.52005	0.243067	-6.25361	4.01081e-10	5.30636e-08
ENSG00000182534	3530.05	-1.0474	0.282129	-3.71247	0.000205243	0.00314887
ENSG00000182580	47.2393	-1.75102	0.47727	-3.66883	0.000243667	0.0035903
ENSG00000182585	265.185	-3.34606	0.615109	-5.43978	5.33462e-08	3.8316e-06
ENSG00000182687	10.248	-2.07498	0.469376	-4.42071	9.8375e-06	0.000274781
ENSG00000182771	39.9483	-1.25485	0.44593	-2.814	0.00489289	0.0347281
ENSG00000182782	79.5096	-3.7658	0.528242	-7.12893	1.01154e-12	3.279e-10
ENSG00000182795	97.1588	-1.90353	0.419556	-4.53702	5.70548e-06	0.000177387
ENSG00000182831	1887.02	-1.18429	0.250004	-4.73707	2.16829e-06	7.97285e-05
ENSG00000182870	44.1333	-1.34361	0.419298	-3.20442	0.00135336	0.0132413
ENSG00000183010	43.7424	-1.32997	0.450454	-2.95251	0.003152	0.0250331
ENSG00000183421	130.208	-1.96113	0.442905	-4.42789	9.51599e-06	0.000266707
ENSG00000183496	33.3251	-1.39813	0.454523	-3.07604	0.00209771	0.0184899
ENSG00000183624	305.205	-1.22596	0.233969	-5.23985	1.60704e-07	9.36092e-06
ENSG00000183628	57.0977	-1.29126	0.433726	-2.97714	0.00290951	0.0236173
ENSG00000183691	428.405	-1.06951	0.291511	-3.66885	0.000243645	0.0035903
ENSG00000183715	52.332	-1.42507	0.534391	-2.66672	0.00765955	0.0480197
ENSG00000183729	161.026	-3.28696	0.515341	-6.37822	1.79162e-10	2.65894e-08
ENSG00000183779	93.4014	-1.49072	0.351984	-4.23519	2.2836e-05	0.000550478
ENSG00000183864	1180.35	-1.72902	0.386701	-4.47122	7.77761e-06	0.000228106
ENSG00000183963	163.905	-1.36768	0.338569	-4.03958	5.35464e-05	0.00109384
ENSG00000184014	878.028	-1.46967	0.284559	-5.16472	2.40795e-07	1.32416e-05
ENSG00000184205	2611.83	-1.36149	0.233544	-5.82966	5.55396e-09	5.30339e-07
ENSG00000184292	470.254	-4.73445	0.521104	-9.08542	1.03298e-19	1.49698e-16
ENSG00000184363	29.1396	-2.40358	0.560041	-4.29179	1.77235e-05	0.000448291
ENSG00000184515	28.7519	-1.78624	0.336241	-5.31239	1.08195e-07	6.79984e-06
ENSG00000184524	104.836	-1.45485	0.463645	-3.13784	0.00170196	0.0157867
ENSG00000184672	121.791	-1.43356	0.444152	-3.22764	0.00124817	0.0124747
ENSG00000184678	305.539	-1.5299	0.262415	-5.83008	5.54001e-09	5.30339e-07
ENSG00000184731	614.676	-1.22627	0.35127	-3.49097	0.000481272	0.0060772
ENSG00000184897	580.752	-1.69931	0.312979	-5.42948	5.65184e-08	4.00781e-06
ENSG00000184905	294.6	-1.1965	0.426707	-2.80402	0.00504691	0.0355428
ENSG00000185022	1203.73	-2.32585	0.355823	-6.53652	6.29673e-11	1.07727e-08
ENSG00000185338	19.9596	-1.89235	0.444679	-4.25555	2.08538e-05	0.000511709
ENSG00000185565	97.5522	-1.52882	0.498271	-3.06824	0.0021532	0.0188714
ENSG00000185641	10.7323	-1.16094	0.411597	-2.82058	0.00479375	0.034182
ENSG00000185650	1830.65	-1.54372	0.410392	-3.76158	0.000168846	0.00270286
ENSG00000185950	520.75	-1.4178	0.356572	-3.9762	7.00258e-05	0.00133733
ENSG00000186081	2831.1	-7.1041	0.769116	-9.2367	2.54205e-20	4.17507e-17
ENSG00000186352	177.017	-1.81361	0.426577	-4.25153	2.12314e-05	0.000517367
ENSG00000186432	1112.84	-1.44575	0.276828	-5.22255	1.76476e-07	1.01344e-05
ENSG00000186442	184.69	-5.02474	0.796474	-6.30874	2.8132e-10	3.96034e-08
ENSG00000186480	1466.14	-1.51113	0.320558	-4.71406	2.42833e-06	8.77289e-05
ENSG00000186594	1205.83	-1.51904	0.273539	-5.55326	2.80392e-08	2.22046e-06
ENSG00000186625	121.758	-1.35673	0.241465	-5.61875	1.92344e-08	1.58143e-06
ENSG00000186660	999.594	-1.11563	0.237714	-4.69316	2.69014e-06	9.52217e-05
ENSG00000186832	21.4109	-1.886	0.659606	-2.85929	0.00424593	0.0312154
ENSG00000186847	354.086	-6.10772	0.591191	-10.3312	5.0907e-25	1.45135e-21
ENSG00000187094	532.48	-2.65453	0.539195	-4.92314	8.51658e-07	3.77364e-05
ENSG00000187134	7103.03	-1.95605	0.511092	-3.82719	0.000129615	0.0021896
ENSG00000187193	112.659	-2.14565	0.511764	-4.19266	2.75703e-05	0.000636572
ENSG00000187242	2577.72	-8.51525	0.791857	-10.7535	5.70456e-27	2.34229e-23
ENSG00000187323	482.832	-1.33793	0.381571	-3.50637	0.00045426	0.00580294
ENSG00000187479	61.929	-2.73611	0.544975	-5.02061	5.15068e-07	2.47353e-05
ENSG00000187522	91.2762	-1.26052	0.261108	-4.8276	1.38189e-06	5.50518e-05
ENSG00000187837	801.183	-1.20214	0.375033	-3.20543	0.0013486	0.0132104
ENSG00000188015	23.7505	-2.18172	0.723688	-3.01472	0.00257216	0.0215097
ENSG00000188112	144.736	-2.56112	0.468573	-5.46578	4.60887e-08	3.37929e-06
ENSG00000188215	285.406	-1.45322	0.202488	-7.17681	7.1359e-13	2.40822e-10
ENSG00000188229	2796.56	-1.45088	0.335705	-4.32188	1.54704e-05	0.000399924
ENSG00000188257	23.4708	-2.39713	0.533257	-4.49525	6.94869e-06	0.00020809
ENSG00000188342	449.565	-1.8675	0.45653	-4.09064	4.30189e-05	0.000911277
ENSG00000188486	313.396	-1.87501	0.448514	-4.18048	2.9089e-05	0.000659887
ENSG00000188643	174.719	-1.20392	0.372092	-3.23555	0.00121411	0.012215
ENSG00000188910	40.0355	-2.62527	0.501598	-5.2338	1.66056e-07	9.6032e-06
ENSG00000189134	68.9302	-1.20574	0.346597	-3.47881	0.000503646	0.006292
ENSG00000189143	208.702	-4.54037	0.49794	-9.11831	7.63016e-20	1.17485e-16
ENSG00000189159	87.0053	-1.33664	0.321338	-4.1596	3.1881e-05	0.000714668
ENSG00000189280	20.988	-2.82852	0.567606	-4.98326	6.25234e-07	2.88451e-05
ENSG00000189334	43.519	-3.66237	0.605989	-6.04362	1.50694e-09	1.70928e-07
ENSG00000189377	13.3109	-2.58776	0.703905	-3.6763	0.000236645	0.00350359
ENSG00000189423	2895.09	-1.4004	0.398356	-3.51545	0.000439011	0.00563894
ENSG00000189433	19.5012	-3.4489	0.686043	-5.02724	4.97587e-07	2.40304e-05
ENSG00000196072	192.158	-1.11659	0.24745	-4.5124	6.40995e-06	0.000195199
ENSG00000196139	397.773	-1.89473	0.412696	-4.5911	4.40922e-06	0.000143495
ENSG00000196177	648.093	-1.28589	0.334598	-3.84309	0.000121496	0.00207571
ENSG00000196368	44.5957	-1.10173	0.386705	-2.84902	0.00438539	0.0319074
ENSG00000196428	1275.88	-1.88768	0.296019	-6.37691	1.80697e-10	2.66566e-08
ENSG00000196449	87.9676	-1.14581	0.399105	-2.87094	0.00409249	0.0303043
ENSG00000196656	48.1171	-1.13216	0.420971	-2.68939	0.00715826	0.0457935
ENSG00000196741	15.3219	-1.08885	0.40497	-2.68873	0.00717244	0.045826
ENSG00000196754	18.016	-3.33631	0.556089	-5.99959	1.97821e-09	2.10739e-07
ENSG00000196821	1482.49	-1.19661	0.337987	-3.54041	0.000399508	0.00524642
ENSG00000196843	39.1776	-1.55713	0.488666	-3.18649	0.0014401	0.0139294
ENSG00000196844	33.704	-2.31521	0.595697	-3.88655	0.00010168	0.00180216
ENSG00000196850	270.243	-1.06377	0.167611	-6.34669	2.20003e-10	3.18824e-08
ENSG00000196872	23.434	-1.698	0.520493	-3.26228	0.00110518	0.0113779
ENSG00000196873	548.269	-1.26069	0.313755	-4.01807	5.86773e-05	0.00117051
ENSG00000196878	87.7137	-3.53655	0.575406	-6.14618	7.93729e-10	9.87591e-08
ENSG00000196890	35.4661	-1.59686	0.35771	-4.46412	8.03982e-06	0.000234401
ENSG00000197019	193.03	-1.82542	0.495464	-3.68425	0.000229373	0.00341924
ENSG00000197061	315.025	-1.70686	0.279731	-6.10178	1.04891e-09	1.25441e-07
ENSG00000197063	329.579	-1.2139	0.307173	-3.95183	7.75555e-05	0.00144298
ENSG00000197279	137.087	-3.34362	0.417868	-8.00162	1.22789e-15	8.89714e-13
ENSG00000197320	22.6533	-1.40021	0.399642	-3.50366	0.000458919	0.00583968
ENSG00000197380	40.6599	-1.17469	0.405646	-2.89586	0.00378119	0.0286286
ENSG00000197451	767.332	-1.49672	0.329534	-4.54192	5.57453e-06	0.000174061
ENSG00000197579	881.731	-1.05013	0.236241	-4.44516	8.78279e-06	0.000250722
ENSG00000197632	39.9202	-4.17965	0.575262	-7.26564	3.71283e-13	1.40722e-10
ENSG00000197728	1167.61	-1.00254	0.307003	-3.26557	0.00109244	0.0112892
ENSG00000197780	150.991	-1.29422	0.342649	-3.77711	0.00015866	0.00257664
ENSG00000197837	301.288	-1.74555	0.319135	-5.46963	4.5097e-08	3.33637e-06
ENSG00000198074	674.493	-5.85331	0.874449	-6.69371	2.17589e-11	4.50464e-09
ENSG00000198088	13.7808	-2.07074	0.50423	-4.10674	4.01277e-05	0.000861888
ENSG00000198142	132.667	-1.05937	0.31505	-3.36254	0.000772302	0.00865231
ENSG00000198300	981.2	-1.49096	0.262894	-5.67135	1.41673e-08	1.20354e-06
ENSG00000198406	58.2547	-1.10468	0.363765	-3.03681	0.00239097	0.0203257
ENSG00000198431	5256.38	-3.35126	0.55863	-5.99907	1.98455e-09	2.10739e-07
ENSG00000198435	60.7644	-3.29583	0.661094	-4.98542	6.18275e-07	2.86312e-05
ENSG00000198535	78.7958	-3.76723	0.627198	-6.00645	1.89633e-09	2.04009e-07
ENSG00000198604	882.692	-2.20404	0.24445	-9.0163	1.94546e-19	2.52255e-16
ENSG00000198680	144.072	-1.18516	0.299181	-3.96133	7.45334e-05	0.00139824
ENSG00000198729	22.4088	-3.34264	0.684694	-4.88195	1.05044e-06	4.47727e-05
ENSG00000198774	28.9373	-1.53971	0.558705	-2.75585	0.00585394	0.0397573
ENSG00000198805	922.955	-2.29491	0.421509	-5.44451	5.19486e-08	3.75309e-06
ENSG00000198853	1023.89	-1.02238	0.358395	-2.85265	0.00433561	0.0316083
ENSG00000198879	121.426	-1.41904	0.475516	-2.98422	0.002843	0.0232151
ENSG00000199436	131.66	-1.05025	0.31778	-3.30497	0.000949865	0.0102143
ENSG00000199568	6449.5	-1.15217	0.32732	-3.52002	0.000431507	0.00556618
ENSG00000199673	128.086	-1.38149	0.358573	-3.85275	0.000116798	0.00201079
ENSG00000199677	27.1667	-1.59281	0.378941	-4.20332	2.63025e-05	0.000613615
ENSG00000199751	36.7731	-1.02605	0.333032	-3.08093	0.00206354	0.0182737
ENSG00000199805	49.3019	-1.72794	0.548416	-3.15079	0.00162832	0.0152703
ENSG00000200156	5655.32	-1.29261	0.344074	-3.75679	0.000172108	0.00274793
ENSG00000200314	40.8877	-1.16701	0.327145	-3.56726	0.000360734	0.00487763
ENSG00000200332	19.3569	-1.22581	0.414547	-2.95698	0.00310663	0.0247606
ENSG00000200394	165.453	-1.1619	0.291081	-3.99168	6.56062e-05	0.00126966
ENSG00000200463	194.341	-1.36875	0.433036	-3.16082	0.00157325	0.0148853
ENSG00000200494	40.216	-1.17714	0.336077	-3.5026	0.000460747	0.00585403
ENSG00000201098	5061.38	-1.6726	0.280172	-5.96988	2.37423e-09	2.47845e-07
ENSG00000201229	30.967	-1.03144	0.306153	-3.36905	0.00075429	0.00848525
ENSG00000201302	142.392	-1.05467	0.371188	-2.84133	0.00449252	0.0325331
ENSG00000201412	16.9432	-1.17876	0.436778	-2.69876	0.0069598	0.0449416
ENSG00000201955	34.4788	-1.13439	0.422156	-2.68713	0.00720697	0.0459619
ENSG00000202306	9.4316	-1.62904	0.560181	-2.90807	0.00363671	0.0277897
ENSG00000202354	3605.89	-1.04278	0.315636	-3.30374	0.000954042	0.0102458
ENSG00000202357	64.9648	-1.48824	0.346276	-4.29785	1.72462e-05	0.000438469
ENSG00000202400	161.114	-1.47137	0.433713	-3.39249	0.0006926	0.00796216
ENSG00000202444	298.386	-1.31032	0.42483	-3.08434	0.00204001	0.0181305
ENSG00000203668	646.079	-1.57355	0.238249	-6.60462	3.98536e-11	7.67058e-09
ENSG00000203722	12.632	-1.50734	0.561172	-2.68605	0.00723021	0.0460624
ENSG00000203812	22.1678	-9.40013	3.00243	-3.13084	0.0017431	0.0160594
ENSG00000203814	465.52	-1.04653	0.250696	-4.17451	2.98627e-05	0.000674951
ENSG00000204071	10.7583	-2.05934	0.702857	-2.92996	0.0033901	0.0264132
ENSG00000204219	223.469	-1.23449	0.348128	-3.54608	0.000391005	0.00515399
ENSG00000204228	32.1177	-1.36485	0.321897	-4.24003	2.23494e-05	0.000540334
ENSG00000204256	4474.4	-1.67362	0.277156	-6.03853	1.55524e-09	1.72977e-07
ENSG00000204315	61.4069	-1.50342	0.390008	-3.85484	0.000115805	0.00199509
ENSG00000204388	1083.06	-2.08187	0.332995	-6.25194	4.05396e-10	5.31242e-08
ENSG00000204389	2038.15	-1.71924	0.304634	-5.64362	1.66509e-08	1.39528e-06
ENSG00000204544	35.7492	-2.28871	0.577116	-3.96578	7.31571e-05	0.00137896
ENSG00000204618	55.601	-1.33261	0.3886	-3.42926	0.000605234	0.00719273
ENSG00000204657	60.211	-1.64909	0.447921	-3.68166	0.000231722	0.00344728
ENSG00000204851	111.258	-1.30114	0.436659	-2.97975	0.0028848	0.0234709
ENSG00000205420	150.22	-3.39262	0.811275	-4.18184	2.89161e-05	0.000658388
ENSG00000205502	45.0695	-3.10662	0.42469	-7.31503	2.57323e-13	1.07448e-10
ENSG00000205534	96.5353	-1.3848	0.495353	-2.79558	0.00518064	0.0362896
ENSG00000205571	193.575	-1.25462	0.391054	-3.20832	0.00133515	0.0131151
ENSG00000206075	203.25	-5.07327	0.772441	-6.56784	5.1052e-11	9.10703e-09
ENSG00000206634	307.031	-1.17056	0.342735	-3.41536	0.000636982	0.00749054
ENSG00000206875	54.072	-1.84452	0.424571	-4.34444	1.39633e-05	0.000368308
ENSG00000206899	213.004	-1.24957	0.441027	-2.83331	0.00460689	0.0331813
ENSG00000206950	19.1585	-1.70499	0.400996	-4.25189	2.11972e-05	0.000517367
ENSG00000207031	31.959	-1.33635	0.444266	-3.00799	0.00262981	0.0218688
ENSG00000207116	34.9987	-1.18642	0.4364	-2.71865	0.00655486	0.0431664
ENSG00000207133	32.8841	-1.06927	0.403244	-2.65167	0.0080096	0.0496414
ENSG00000207166	352.094	-1.16339	0.291111	-3.99637	6.43216e-05	0.00125242
ENSG00000207191	32.8841	-1.06927	0.403244	-2.65167	0.0080096	0.0496414
ENSG00000207280	60.5974	-1.1096	0.380783	-2.91401	0.00356823	0.0274755
ENSG00000207322	45.8557	-1.6298	0.484617	-3.36307	0.000770805	0.0086434
ENSG00000207500	62.83	-1.85021	0.472898	-3.9125	9.13441e-05	0.0016474
ENSG00000210100	752.858	-2.28794	0.605	-3.78171	0.000155753	0.00254283
ENSG00000210112	473.434	-1.63264	0.474028	-3.44418	0.0005728	0.00690386
ENSG00000210140	2538.05	-2.94924	0.607642	-4.85358	1.21255e-06	5.00092e-05
ENSG00000210154	94.6836	-2.62929	0.570309	-4.61028	4.02118e-06	0.000133692
ENSG00000210156	875.308	-1.73414	0.578034	-3.00006	0.00269923	0.0222749
ENSG00000210164	678.96	-1.86991	0.535242	-3.49358	0.000476595	0.0060274
ENSG00000210174	85.2856	-2.27873	0.5551	-4.10508	4.04168e-05	0.000865834
ENSG00000210176	3655.47	-2.34156	0.576282	-4.06321	4.84021e-05	0.00100627
ENSG00000210191	79.2076	-2.19405	0.454584	-4.82651	1.38946e-06	5.50518e-05
ENSG00000210194	4403.81	-1.94438	0.42265	-4.60044	4.21605e-06	0.00013895
ENSG00000210195	1394.95	-1.55176	0.540177	-2.87269	0.00406995	0.0302101
ENSG00000210196	35.1611	-1.99642	0.539698	-3.69914	0.000216329	0.0032817
ENSG00000212135	112.642	-1.05752	0.300633	-3.51764	0.000435406	0.00560139
ENSG00000212402	266.648	-1.25722	0.341807	-3.67816	0.000234927	0.00348444
ENSG00000212443	859.66	-1.31195	0.39552	-3.31702	0.000909842	0.00988746
ENSG00000212802	30.3724	-1.6508	0.364782	-4.52545	6.02666e-06	0.000185359
ENSG00000213145	49.6076	-1.83513	0.360509	-5.09038	3.57345e-07	1.81891e-05
ENSG00000213190	139.973	-1.07271	0.25994	-4.12677	3.67901e-05	0.000804939
ENSG00000213588	146.976	-1.18012	0.288162	-4.09534	4.21549e-05	0.000895284
ENSG00000213694	475.502	-2.41754	0.423452	-5.70911	1.13569e-08	9.95686e-07
ENSG00000213760	61.3876	-1.20322	0.383652	-3.13623	0.00171137	0.0158322
ENSG00000213853	78.4266	-1.58234	0.317149	-4.98926	6.06108e-07	2.81969e-05
ENSG00000215301	6757.42	-1.05444	0.29441	-3.58152	0.000341598	0.00466239
ENSG00000216775	36.1397	-1.11676	0.406203	-2.74926	0.00597301	0.0403596
ENSG00000219507	43.7696	-1.44815	0.466107	-3.1069	0.00189061	0.01708
ENSG00000219891	39.4462	-2.0134	0.399138	-5.04437	4.55015e-07	2.21975e-05
ENSG00000221102	13.8197	-1.49604	0.402057	-3.72097	0.000198459	0.00307113
ENSG00000221643	24.567	-1.83095	0.411217	-4.4525	8.48751e-06	0.000244274
ENSG00000221716	328.377	-1.02045	0.282863	-3.60759	0.000309049	0.00434574
ENSG00000221750	16.6174	-1.39787	0.424576	-3.2924	0.000993351	0.0105031
ENSG00000221823	664.965	-1.26791	0.201986	-6.27724	3.44636e-10	4.66508e-08
ENSG00000221883	32.2286	-1.124	0.32312	-3.47858	0.000504082	0.00629425
ENSG00000221926	204.237	-2.21955	0.314408	-7.05947	1.67143e-12	4.8444e-10
ENSG00000221947	32.2429	-1.505	0.416298	-3.6152	0.00030011	0.0042394
ENSG00000221990	32.6191	-1.10292	0.361103	-3.05432	0.00225573	0.0194922
ENSG00000222047	18.0993	-1.30765	0.470972	-2.77648	0.00549504	0.0378539
ENSG00000222650	9.31533	-1.79051	0.651947	-2.74641	0.00602514	0.0406116
ENSG00000223361	49.9218	-1.55191	0.335571	-4.62468	3.75169e-06	0.000126612
ENSG00000223572	108.664	-1.04086	0.23968	-4.34271	1.40739e-05	0.000370828
ENSG00000224420	29.0942	-1.59691	0.552216	-2.89183	0.0038301	0.0288734
ENSG00000224687	14.6937	-1.83878	0.646243	-2.84535	0.0044363	0.0322208
ENSG00000225434	41.9852	-1.12508	0.355874	-3.16147	0.00156978	0.0148853
ENSG00000226084	78.6162	-1.08637	0.289922	-3.74711	0.000178881	0.00281952
ENSG00000226380	369.872	-1.09109	0.364316	-2.9949	0.00274539	0.0225828
ENSG00000226608	31.8324	-1.20459	0.40073	-3.00598	0.00264726	0.0219752
ENSG00000226950	203.869	-1.12831	0.276681	-4.078	4.54243e-05	0.000953213
ENSG00000227848	33.3328	-4.12327	0.770602	-5.35072	8.76061e-08	5.74006e-06
ENSG00000227959	25.7416	-1.21552	0.367201	-3.31024	0.000932173	0.010068
ENSG00000228288	24.099	-1.09369	0.332023	-3.29402	0.000987654	0.0104703
ENSG00000229337	41.0847	-1.2095	0.346834	-3.48726	0.000488005	0.00614332
ENSG00000229644	51.0161	-1.21562	0.312605	-3.88867	0.000100797	0.00179036
ENSG00000230937	135.349	-4.29186	0.852378	-5.03516	4.77448e-07	2.32e-05
ENSG00000231587	278.656	-1.71261	0.40244	-4.25556	2.08525e-05	0.000511709
ENSG00000232024	11.931	-1.30946	0.494043	-2.65049	0.00803753	0.0497269
ENSG00000232034	24.6621	-1.60378	0.473795	-3.38498	0.000711844	0.00812732
ENSG00000232040	1269.19	-3.33363	0.707353	-4.71282	2.44309e-06	8.81228e-05
ENSG00000232110	778.941	-1.30899	0.482149	-2.7149	0.00662967	0.0435076
ENSG00000232187	21.7926	-1.34596	0.414974	-3.24348	0.00118078	0.0119478
ENSG00000232618	37.8147	-1.54016	0.485317	-3.17352	0.00150604	0.0144201
ENSG00000232702	9.62011	-1.58533	0.522225	-3.03572	0.00239965	0.0203714
ENSG00000233223	23.8817	-1.50126	0.372447	-4.03081	5.55849e-05	0.001128
ENSG00000233270	16.7891	-1.0825	0.384947	-2.81208	0.00492228	0.0348965
ENSG00000233461	40.9668	-1.32226	0.37078	-3.56615	0.000362268	0.00489032
ENSG00000233671	21.9175	-1.96226	0.51036	-3.84486	0.000120622	0.0020622
ENSG00000233822	83.69	-1.3852	0.251544	-5.50679	3.65431e-08	2.77264e-06
ENSG00000234028	83.3259	-1.19029	0.315243	-3.77577	0.000159512	0.00258536
ENSG00000234964	59.6526	-3.20569	1.02382	-3.13111	0.00174146	0.0160536
ENSG00000234975	82.1004	-1.72112	0.519454	-3.31332	0.000921963	0.00997956
ENSG00000235284	278.656	-1.71261	0.40244	-4.25556	2.08525e-05	0.000511709
ENSG00000235448	41.9225	-1.47694	0.502296	-2.94038	0.00327805	0.0257191
ENSG00000235636	20.8417	-1.38725	0.499573	-2.77688	0.00548837	0.0378214
ENSG00000235852	127.338	-1.60067	0.40846	-3.9188	8.89913e-05	0.001618
ENSG00000236782	33.7941	-1.90311	0.448493	-4.24334	2.20219e-05	0.000533988
ENSG00000236849	10.5751	-3.67491	0.775009	-4.74177	2.11863e-06	7.80187e-05
ENSG00000237149	23.8515	-1.12422	0.401767	-2.79818	0.00513915	0.0360707
ENSG00000237560	49.2625	-1.88551	0.674643	-2.79482	0.00519279	0.0363326
ENSG00000237753	63.0201	-1.07184	0.277804	-3.85824	0.000114204	0.00197215
ENSG00000237911	9.86331	-1.47399	0.481568	-3.06081	0.00220737	0.0191549
ENSG00000238005	30.4525	-1.23304	0.379829	-3.2463	0.00116915	0.0118629
ENSG00000238276	47.3902	-1.10446	0.401517	-2.7507	0.00594675	0.0402458
ENSG00000238363	152.791	-2.35593	0.571753	-4.12054	3.77983e-05	0.000823341
ENSG00000238711	17.7059	-2.97175	0.536689	-5.53719	3.07366e-08	2.40929e-06
ENSG00000239305	548.15	-1.03607	0.223799	-4.62947	3.66599e-06	0.000124573
ENSG00000239569	35.5157	-1.34168	0.296464	-4.5256	6.02235e-06	0.000185359
ENSG00000240350	39.6982	-1.5569	0.451207	-3.45053	0.000559497	0.00680344
ENSG00000240583	2983.27	-1.536	0.357311	-4.29879	1.71732e-05	0.000437516
ENSG00000240849	267.337	-1.14879	0.24874	-4.61842	3.86674e-06	0.000129783
ENSG00000241135	34.6647	-1.22397	0.415711	-2.94427	0.00323719	0.0254878
ENSG00000241211	15.9642	-1.35769	0.44288	-3.06558	0.00217245	0.0189857
ENSG00000241360	146.845	-1.06925	0.378028	-2.82849	0.00467681	0.0335228
ENSG00000241794	20.4342	-2.5327	0.675258	-3.75072	0.000176328	0.00279179
ENSG00000241990	41.1564	-1.03354	0.281042	-3.67752	0.000235513	0.00349104
ENSG00000242114	72.0154	-1.20236	0.354409	-3.39259	0.000692355	0.00796216
ENSG00000242265	187.873	-2.1624	0.337328	-6.41039	1.4515e-10	2.21263e-08
ENSG00000242689	30.0076	-1.46857	0.374882	-3.91743	8.94969e-05	0.00162414
ENSG00000243926	9.82649	-1.7343	0.528678	-3.28045	0.0010364	0.0108107
ENSG00000244242	31.7697	-1.44373	0.353011	-4.08974	4.3185e-05	0.000913489
ENSG00000245848	21.0441	-1.54893	0.567119	-2.73122	0.00631001	0.0419351
ENSG00000247626	100.647	-1.04069	0.332433	-3.13051	0.00174501	0.016071
ENSG00000248323	381.265	-2.3384	0.599206	-3.90251	9.5202e-05	0.00170823
ENSG00000248485	17.5966	-1.85076	0.61986	-2.98577	0.00282868	0.0231136
ENSG00000248668	11.4312	-1.37809	0.446029	-3.08969	0.00200367	0.0178788
ENSG00000250033	135.431	-1.34445	0.478532	-2.80953	0.00496132	0.0351126
ENSG00000250444	29.5238	-1.63628	0.520192	-3.14553	0.00165787	0.0154827
ENSG00000251022	351.102	-1.28403	0.233179	-5.50663	3.65768e-08	2.77264e-06
ENSG00000251733	115.622	-1.00189	0.355194	-2.82069	0.00479209	0.034182
ENSG00000252217	24.0916	-2.65964	0.547998	-4.85338	1.21374e-06	5.00092e-05
ENSG00000252282	21.8784	-1.38627	0.462472	-2.99753	0.0027218	0.0224187
ENSG00000252316	9224.69	-2.9899	0.410932	-7.27591	3.4409e-13	1.36726e-10
ENSG00000252690	134.389	-1.68692	0.539706	-3.12563	0.00177422	0.0162732
ENSG00000253007	37.103	-2.81524	0.461158	-6.10472	1.02983e-09	1.2376e-07
ENSG00000253276	198.3	-1.30248	0.394443	-3.30207	0.00095974	0.0102804
ENSG00000253972	9.66741	-1.96036	0.645306	-3.03788	0.00238252	0.0202908
ENSG00000254554	23.9539	-2.24169	0.463265	-4.83889	1.30565e-06	5.25588e-05
ENSG00000254682	9.98417	-1.61594	0.571603	-2.82703	0.00469814	0.0336307
ENSG00000254703	52.719	-1.15257	0.39293	-2.93327	0.00335412	0.0261742
ENSG00000254726	225.34	-1.01714	0.303644	-3.34978	0.000808752	0.0089548
ENSG00000254741	17.9872	-1.43294	0.539327	-2.65691	0.00788596	0.0491347
ENSG00000254806	16.2324	-1.52466	0.51882	-2.9387	0.00329595	0.025819
ENSG00000254870	82.0918	-1.02134	0.355198	-2.87541	0.00403501	0.0300231
ENSG00000254887	16.6869	-1.30747	0.484047	-2.70112	0.00691063	0.0447713
ENSG00000255008	3070.02	-4.11174	0.912386	-4.50657	6.58832e-06	0.000199257
ENSG00000255046	14.2249	-1.91309	0.638592	-2.9958	0.00273727	0.0225235
ENSG00000255073	485.526	-1.3143	0.278364	-4.72153	2.34073e-06	8.50534e-05
ENSG00000255112	430.587	-1.05331	0.264765	-3.97829	6.94128e-05	0.00132799
ENSG00000255150	241.645	-2.87467	0.414457	-6.93599	4.03378e-12	1.01404e-09
ENSG00000255153	14.0454	-1.67105	0.528731	-3.1605	0.00157499	0.014895
ENSG00000255398	45.9487	-3.89792	0.602945	-6.4648	1.01433e-10	1.64402e-08
ENSG00000256092	17.0113	-1.04021	0.337737	-3.07995	0.00207038	0.0183145
ENSG00000256812	21.5599	-1.85711	0.622165	-2.98491	0.00283659	0.0231705
ENSG00000257097	59.1143	-1.09074	0.306748	-3.55583	0.000376795	0.00503674
ENSG00000257242	32.5858	-2.15587	0.53562	-4.025	5.6975e-05	0.0011462
ENSG00000257453	56.0223	-2.1086	0.55114	-3.82589	0.000130301	0.00219869
ENSG00000258102	45.5993	-1.08039	0.36598	-2.95204	0.00315682	0.0250491
ENSG00000258186	10.2518	-3.9063	0.858275	-4.55134	5.33065e-06	0.000168151
ENSG00000258232	144.933	-1.33588	0.371422	-3.59666	0.000322333	0.00445872
ENSG00000259436	40.101	-1.27048	0.386132	-3.29028	0.00100088	0.0105465
ENSG00000259802	14.0532	-1.12927	0.391128	-2.88721	0.00388675	0.02922
ENSG00000259818	22.162	-1.30973	0.397885	-3.29173	0.000995731	0.0105192
ENSG00000259932	927.813	-2.97143	0.503766	-5.89843	3.66987e-09	3.69369e-07
ENSG00000260063	23.3885	-1.24552	0.314155	-3.96465	7.35042e-05	0.00138233
ENSG00000260231	130.896	-1.49602	0.320953	-4.66118	3.14395e-06	0.000108784
ENSG00000260708	156.468	-2.57818	0.390743	-6.59814	4.16342e-11	7.88999e-09
ENSG00000260727	13.0624	-2.12916	0.44644	-4.7692	1.84963e-06	6.99962e-05
ENSG00000260747	15.9192	-1.14714	0.424286	-2.70369	0.00685735	0.0445276
ENSG00000260914	113.564	-1.32779	0.248462	-5.34406	9.08877e-08	5.92357e-06
ENSG00000261117	22.7611	-1.38827	0.325502	-4.26502	1.9988e-05	0.000492918
ENSG00000261150	333.32	-2.0361	0.258951	-7.8629	3.75348e-15	2.43344e-12
ENSG00000261272	46.8983	-1.88102	0.540489	-3.48021	0.000501021	0.00627512
ENSG00000262202	289.051	-1.60478	0.556465	-2.88389	0.003928	0.0294247
ENSG00000262227	17.3944	-1.48179	0.504588	-2.93664	0.00331792	0.0259416
ENSG00000262420	28.8086	-1.34206	0.280074	-4.7918	1.65293e-06	6.39271e-05
ENSG00000262766	20.112	-1.38971	0.407328	-3.41178	0.000645406	0.00755642
ENSG00000263884	23.5282	-1.10479	0.338974	-3.2592	0.00111726	0.0114686
ENSG00000264207	21.4304	-1.13394	0.362009	-3.13236	0.00173406	0.0160136
ENSG00000264230	76.9977	-2.99687	0.614863	-4.87404	1.09337e-06	4.61239e-05
ENSG00000264294	130.905	-1.37437	0.407792	-3.37027	0.000750952	0.00845542
ENSG00000265190	147.466	-2.9913	0.619738	-4.82671	1.38809e-06	5.50518e-05
ENSG00000265241	1261.27	-1.2435	0.290968	-4.27366	1.92287e-05	0.000478503
ENSG00000265354	237.809	-1.05453	0.254663	-4.14089	3.45957e-05	0.000763709
ENSG00000266402	80.95	-1.28107	0.37761	-3.39257	0.000692398	0.00796216
ENSG00000266680	25.2878	-1.21235	0.306794	-3.95167	7.76079e-05	0.00144298
ENSG00000267100	84.3555	-1.42586	0.286567	-4.97568	6.50199e-07	2.98849e-05
ENSG00000267313	42.7769	-1.73891	0.581059	-2.99266	0.00276561	0.0227036
ENSG00000267327	15.4835	-1.46044	0.459909	-3.17549	0.00149584	0.0143391
ENSG00000267365	19.1129	-1.06156	0.392709	-2.70316	0.0068683	0.0445634
ENSG00000267368	214.962	-2.27992	0.53749	-4.24179	2.21741e-05	0.000536621
ENSG00000267475	9.64375	-1.22999	0.404902	-3.03774	0.00238357	0.0202908
ENSG00000267482	16.7951	-2.70499	0.551381	-4.90584	9.30289e-07	4.04208e-05
ENSG00000267898	20.8803	-2.6932	0.507966	-5.30192	1.14589e-07	7.02243e-06
ENSG00000268189	13.236	-1.42643	0.429671	-3.31982	0.000900767	0.00980316
ENSG00000268678	11.8591	-1.37969	0.407971	-3.38183	0.000720047	0.00817846
ENSG00000269053	20.8317	-4.58944	0.670523	-6.84457	7.67084e-12	1.78282e-09
ENSG00000269374	22.1477	-2.09448	0.359442	-5.82704	5.64176e-09	5.36642e-07
ENSG00000269506	21.5526	-1.58822	0.457642	-3.47043	0.000519623	0.00641998
ENSG00000269559	41.3338	-1.44606	0.406962	-3.55331	0.000380417	0.00506311
ENSG00000269570	83.2824	-1.46009	0.31131	-4.69014	2.73015e-06	9.64992e-05
ENSG00000270022	108.532	-2.74245	0.76896	-3.56645	0.000361855	0.00488742
ENSG00000270103	1858.17	-1.73652	0.28736	-6.04303	1.51251e-09	1.70928e-07
ENSG00000270175	20.9519	-1.07811	0.314175	-3.43157	0.000600093	0.00713509
ENSG00000270177	37.9147	-1.67597	0.42859	-3.91042	9.2137e-05	0.00166049
ENSG00000270757	33.5659	-1.2917	0.482482	-2.6772	0.00742411	0.0469457
ENSG00000271303	776.563	-2.82588	0.524794	-5.38473	7.25533e-08	4.9214e-06
ENSG00000271811	212.652	-1.14585	0.349802	-3.27571	0.00105398	0.0109641
ENSG00000271852	12.4599	-1.17215	0.409405	-2.86306	0.00419576	0.0309111
ENSG00000271982	25.4382	-1.14213	0.40333	-2.83176	0.00462922	0.033262
ENSG00000272031	59.7338	-1.01406	0.243579	-4.16315	3.13885e-05	0.000704911
ENSG00000272114	182.096	-1.25902	0.253977	-4.95721	7.15112e-07	3.25647e-05
ENSG00000272146	14.9122	-1.91955	0.470339	-4.08121	4.48021e-05	0.000942567
ENSG00000272173	45.6233	-1.54993	0.395819	-3.91575	9.01237e-05	0.00163257
ENSG00000272247	9.11654	-1.30465	0.462533	-2.82067	0.0047924	0.034182
ENSG00000272288	16.0793	-1.27997	0.470302	-2.72159	0.00649687	0.0429107
ENSG00000272341	31.1416	-1.63483	0.393503	-4.15455	3.25932e-05	0.000727324
ENSG00000272345	13.5516	-1.79881	0.5966	-3.01511	0.00256889	0.0214897
ENSG00000272449	19.1306	-2.04417	0.419493	-4.87296	1.09941e-06	4.62993e-05
ENSG00000272667	14.6231	-1.24082	0.451464	-2.74843	0.00598817	0.0404177
ENSG00000272686	83.9486	-1.04411	0.233785	-4.46611	7.9655e-06	0.000232785
ENSG00000272841	11.5054	-1.14655	0.391733	-2.92686	0.00342399	0.0266015
ENSG00000272884	52.7648	-1.00604	0.368442	-2.73053	0.00632328	0.0420119
ENSG00000273117	49.3787	-1.97543	0.510846	-3.86698	0.000110193	0.00192124
ENSG00000273204	12.5606	-1.73288	0.531377	-3.26111	0.00110976	0.0114059
ENSG00000273356	16.1787	-1.21961	0.426803	-2.85754	0.00426942	0.0312728
ENSG00000273375	10.5205	-1.36498	0.484702	-2.81613	0.00486064	0.034539
ENSG00000273445	32.0154	-1.33048	0.360013	-3.69563	0.00021934	0.00331309
ENSG00000273597	31.849	-1.37459	0.312823	-4.39415	1.11205e-05	0.000304066
ENSG00000273604	237.522	-1.95864	0.440942	-4.44196	8.91449e-06	0.000253307
ENSG00000273702	36.8936	-1.40546	0.440488	-3.19069	0.00141932	0.0137609
ENSG00000273729	43.7811	-1.01007	0.235663	-4.28608	1.81852e-05	0.00045809
ENSG00000274598	53.5	-1.04213	0.332265	-3.13645	0.00171006	0.0158261
ENSG00000275202	48.5746	-1.51132	0.41944	-3.6032	0.000314328	0.0043899
ENSG00000275538	58.027	-2.25331	0.580088	-3.88443	0.000102572	0.00181665
ENSG00000275888	20.8924	-1.26177	0.468102	-2.6955	0.00702827	0.0451886
ENSG00000275894	23.2007	-1.64321	0.505832	-3.24853	0.00116004	0.0117855
ENSG00000275993	833.573	-1.58114	0.490597	-3.22289	0.00126904	0.0126217
ENSG00000276023	128.312	-1.30302	0.204614	-6.36816	1.91306e-10	2.80537e-08
ENSG00000276027	611.406	-1.64794	0.387311	-4.25483	2.09206e-05	0.000512325
ENSG00000276900	32.0114	-1.54028	0.360713	-4.2701	1.95386e-05	0.000483771
ENSG00000276903	18.9677	-3.9161	0.593998	-6.59278	4.31656e-11	7.9957e-09
ENSG00000277369	29.5869	-1.23251	0.370447	-3.3271	0.000877554	0.00960863
ENSG00000277586	100.074	-4.16201	0.853542	-4.87617	1.08168e-06	4.57089e-05
ENSG00000277864	11.0215	-1.88376	0.541727	-3.47732	0.000506446	0.00630779
ENSG00000277969	64.7237	-1.31464	0.347232	-3.78604	0.000153065	0.00250392
ENSG00000278376	43.1227	-1.06827	0.32417	-3.2954	0.000982802	0.0104453
ENSG00000278709	16.7757	-1.11667	0.370664	-3.01263	0.0025899	0.0216434
ENSG00000278869	15.7569	-1.56248	0.458188	-3.41013	0.00064931	0.00759202
ENSG00000279123	1249.59	-2.24251	0.761579	-2.94456	0.00323419	0.0254724
ENSG00000279390	91.101	-1.34282	0.304345	-4.41217	1.02342e-05	0.000282973
ENSG00000279491	28.9977	-1.32123	0.36249	-3.64486	0.000267535	0.00387478
ENSG00000279539	23.126	-1.11945	0.386674	-2.89508	0.00379058	0.0286808
ENSG00000279602	145.629	-1.58147	0.530274	-2.98237	0.00286028	0.0233485
ENSG00000279694	13.8011	-1.66813	0.485854	-3.4334	0.000596063	0.00711074
ENSG00000279733	23.4759	-1.27222	0.394809	-3.22238	0.0012713	0.0126391
ENSG00000279765	275.029	-1.02941	0.344705	-2.98635	0.0028233	0.0230772
ENSG00000280010	19.0689	-1.45433	0.336391	-4.32334	1.53685e-05	0.000398126
ENSG00000280062	27.2758	-1.08718	0.391361	-2.77795	0.00547037	0.0377502
ENSG00000280184	58.221	-1.55884	0.484184	-3.21951	0.00128411	0.01274
ENSG00000280194	31.4722	-1.25399	0.46785	-2.68033	0.00735502	0.0466165
ENSG00000280303	40.1875	-1.53995	0.421179	-3.65629	0.000255891	0.00373911
ENSG00000280496	38.2896	-1.34647	0.403015	-3.34098	0.000834819	0.00919383
ENSG00000280721	136.73	-1.59863	0.339626	-4.70702	2.51368e-06	8.98797e-05
ENSG00000280744	60.6642	-1.17954	0.404907	-2.91311	0.00357848	0.0275129
ENSG00000281376	50.3999	-1.17739	0.407971	-2.88596	0.00390217	0.0293091
ENSG00000281394	162.79	-1.08984	0.368946	-2.95392	0.00313764	0.0249593
ENSG00000281912	20.878	-1.24338	0.391463	-3.17625	0.00149191	0.0143182
ENSG00000283958	2090.97	-1.10432	0.415924	-2.6551	0.00792846	0.0493122
ENSG00000284450	19.4878	-2.46158	0.632598	-3.89123	9.97391e-05	0.00177413
ENSG00000284981	107.545	-1.94885	0.56081	-3.47507	0.000510716	0.00634493
ENSG00000285244	13.0246	-2.1467	0.3907	-5.4945	3.9182e-08	2.94295e-06
ENSG00000285427	28.1284	-1.17326	0.342536	-3.42523	0.000614277	0.00727564
ENSG00000285441	34.947	-1.97774	0.510787	-3.87194	0.000107973	0.0018973
ENSG00000285565	1004.51	-1.46948	0.413396	-3.55466	0.000378467	0.00504541
ENSG00000285627	32.4464	-1.06064	0.342954	-3.09267	0.00198366	0.0177256
ENSG00000285646	173.707	-2.23372	0.459109	-4.86532	1.1427e-06	4.77954e-05
ENSG00000285976	751.971	-1.86502	0.255138	-7.30987	2.67396e-13	1.09793e-10
ENSG00000286113	18.7918	-2.33941	0.42863	-5.45788	4.81844e-08	3.50168e-06
ENSG00000286389	33.1831	-1.14317	0.269143	-4.24744	2.16231e-05	0.000526172
ENSG00000286408	19.554	-1.50763	0.354411	-4.25389	2.10084e-05	0.000513965
ENSG00000286696	25.4048	-1.87135	0.582932	-3.21024	0.00132626	0.0130434
ENSG00000286817	11.2428	-1.32754	0.468374	-2.83436	0.00459176	0.0331155
ENSG00000287001	439.786	-3.13179	0.322413	-9.7136	2.6385e-22	5.41684e-19
ENSG00000287287	32.0891	-2.39106	0.513857	-4.65317	3.26878e-06	0.000112629
ENSG00000287534	24.9088	-1.4464	0.326757	-4.42654	9.57581e-06	0.000268079
ENSG00000287620	30.0814	-1.49143	0.415685	-3.58789	0.00033337	0.00457543
ENSG00000287697	24.6378	-1.23473	0.448527	-2.75285	0.00590798	0.0400423
ENSG00000287853	13.5663	-1.90741	0.605055	-3.15245	0.00161907	0.0152126
ENSG00000287967	14.3533	-1.04429	0.393991	-2.65055	0.00803619	0.0497269

## Sheet: 1105 converted up genes
Supplementary file 1. DEGs (FECD vs Control)
ensembl_gene_id	entrezgene_id	entrezgene_description	hgnc_symbol	chromosome_name	start_position	end_position	band	gene_biotype
ENSG00000000938	2268	FGR proto-oncogene, Src family tyrosine kinase	FGR	1	27612064	27635185	p35.3	protein_coding
ENSG00000000971	3075	complement factor H	CFH	1	196652043	196747504	q31.3	protein_coding
ENSG00000003147	3382	islet cell autoantigen 1	ICA1	7	8113184	8262687	p21.3	protein_coding
ENSG00000004399	23129	plexin D1	PLXND1	3	129555214	129606676	q22.1	protein_coding
ENSG00000004848	170302	aristaless related homeobox	ARX	X	25003694	25016420	p21.3	protein_coding
ENSG00000005884	3675	integrin subunit alpha 3	ITGA3	17	50055968	50090481	q21.33	protein_coding
ENSG00000006534	221	aldehyde dehydrogenase 3 family member B1	ALDH3B1	11	68008578	68029282	q13.2	protein_coding
ENSG00000006638	6915	thromboxane A2 receptor	TBXA2R	19	3594507	3606875	p13.3	protein_coding
ENSG00000007001	151531	uridine phosphorylase 2	UPP2	2	157876702	158136154	q24.1	protein_coding
ENSG00000008516	64386	matrix metallopeptidase 25	MMP25	16	3046062	3060726	p13.3	protein_coding
ENSG00000010327	23166	stabilin 1	STAB1	3	52495338	52524495	p21.1	protein_coding
ENSG00000011600	7305	transmembrane immune signaling adaptor TYROBP	TYROBP	19	35904401	35908295	q13.12	protein_coding
ENSG00000017427	3479	insulin like growth factor 1	IGF1	12	102395874	102481744	q23.2	protein_coding
ENSG00000018280	6556	solute carrier family 11 member 1	SLC11A1	2	218382029	218396894	q35	protein_coding
ENSG00000019144	23187	pleckstrin homology like domain family B member 1	PHLDB1	11	118606440	118658031	q23.3	protein_coding
ENSG00000019169	8685	macrophage receptor with collagenous structure	MARCO	2	118942194	118994660	q14.2	protein_coding
ENSG00000019186	1591	cytochrome P450 family 24 subfamily A member 1	CYP24A1	20	54153446	54173986	q13.2	protein_coding
ENSG00000019582	972	CD74 molecule	CD74	5	150400041	150412969	q33.1	protein_coding
ENSG00000020181	25960	adhesion G protein-coupled receptor A2	ADGRA2	8	37784191	37844896	p11.23	protein_coding
ENSG00000027075	5583	protein kinase C eta	PRKCH	14	61187559	61550976	q23.1	protein_coding
ENSG00000028137	7133	TNF receptor superfamily member 1B	TNFRSF1B	1	12166991	12209228	p36.22	protein_coding
ENSG00000034053	321	amyloid beta precursor protein binding family A member 2	APBA2	15	28884483	29118315	q13.1	protein_coding
ENSG00000037757	84245	methylthioribose-1-phosphate isomerase 1	MRI1	19	13764522	13774282	p13.13	protein_coding
ENSG00000038427	1462	versican	VCAN	5	83471618	83582303	q14.2	protein_coding
ENSG00000038945	4481	macrophage scavenger receptor 1	MSR1	8	16107878	16567490	p22	protein_coding
ENSG00000041982	3371	tenascin C	TNC	9	115019575	115118257	q33.1	protein_coding
ENSG00000042980	10863	ADAM metallopeptidase domain 28	ADAM28	8	24294069	24359014	p21.2	protein_coding
ENSG00000043143	23338	jade family PHD finger 2	JADE2	5	134524312	134583230	q31.1	protein_coding
ENSG00000049239	9563	hexose-6-phosphate dehydrogenase/glucose 1-dehydrogenase	H6PD	1	9234774	9271337	p36.22	protein_coding
ENSG00000052850	60529	ALX homeobox 4	ALX4	11	44260440	44310139	p11.2	protein_coding
ENSG00000053328	728464	methyltransferase like 24	METTL24	6	110243940	110358349	q21	protein_coding
ENSG00000054219	4065	lymphocyte antigen 75	LY75	2	159803355	159904756	q24.2	protein_coding
ENSG00000054690	57475	pleckstrin homology, MyTH4 and FERM domain containing H1	PLEKHH1	14	67533290	67589612	q24.1	protein_coding
ENSG00000055732	55283	mucolipin TRP cation channel 3	MCOLN3	1	85018082	85048500	p22.3	protein_coding
ENSG00000058453	9696	ciliary rootlet coiled-coil, rootletin	CROCC	1	16740273	16972964	p36.13	protein_coding
ENSG00000059378	64761	poly(ADP-ribose) polymerase family member 12	PARP12	7	140023749	140062951	q34	protein_coding
ENSG00000060656	10076	protein tyrosine phosphatase receptor type U	PTPRU	1	29236516	29326813	p35.3	protein_coding
ENSG00000061455	93166	PR/SET domain 6	PRDM6	5	123089241	123194266	q23.2	protein_coding
ENSG00000064309	50937	cell adhesion associated, oncogene regulated	CDON	11	125955796	126063335	q24.2	protein_coding
ENSG00000064601	5476	cathepsin A	CTSA	20	45890144	45898949	q13.12	protein_coding
ENSG00000066336	6688	Spi-1 proto-oncogene	SPI1	11	47354860	47378547	p11.2	protein_coding
ENSG00000066923	10734	stromal antigen 3	STAG3	7	100177563	100221488	q22.1	protein_coding
ENSG00000068024	9759	histone deacetylase 4	HDAC4	2	239048168	239401654	q37.3	protein_coding
ENSG00000068650	23250	ATPase phospholipid transporting 11A	ATP11A	13	112690038	112887168	q34	protein_coding
ENSG00000068831	10235	RAS guanyl releasing protein 2	RASGRP2	11	64726911	64745456	q13.1	protein_coding
ENSG00000069493	29121	C-type lectin domain family 2 member D	CLEC2D	12	9664969	9699553	p13.31	protein_coding
ENSG00000070182	6710	spectrin beta, erythrocytic	SPTB	14	64746283	64879907	q23.3	protein_coding
ENSG00000070614	3340	N-deacetylase and N-sulfotransferase 1	NDST1	5	150485818	150558211	q33.1	protein_coding
ENSG00000071967	79901	cytochrome b reductase 1	CYBRD1	2	171522247	171558129	q31.1	protein_coding
ENSG00000072195	10290	striated muscle enriched protein kinase	SPEG	2	219434843	219493629	q35	protein_coding
ENSG00000072694	2213	Fc fragment of IgG receptor IIb	FCGR2B	1	161663147	161678654	q23.3	protein_coding
ENSG00000073910	10129	FRY microtubule binding protein	FRY	13	31846713	32299125	q13.1	protein_coding
ENSG00000074527	59277	netrin 4	NTN4	12	95657807	95791189	q22	protein_coding
ENSG00000075826	25956	SEC31 homolog B, COPII coat complex component	SEC31B	10	100486646	100519864	q24.31	protein_coding
ENSG00000076351	113235	solute carrier family 46 member 1	SLC46A1	17	28394642	28407197	q11.2	protein_coding
ENSG00000076706	4162	melanoma cell adhesion molecule	MCAM	11	119308529	119321521	q23.3	protein_coding
ENSG00000076716	2239	glypican 4	GPC4	X	133300103	133415489	q26.2	protein_coding
ENSG00000077274	827	calpain 6	CAPN6	X	111245099	111270483	q23	protein_coding
ENSG00000077327	9576	sperm associated antigen 6	SPAG6	10	22345445	22454224	p12.2	protein_coding
ENSG00000078081	27074	lysosomal associated membrane protein 3	LAMP3	3	183122215	183163839	q27.1	protein_coding
ENSG00000078098	2191	fibroblast activation protein alpha	FAP	2	162170684	162245151	q24.2	protein_coding
ENSG00000078295	108	adenylate cyclase 2	ADCY2	5	7396138	7830081	p15.31	protein_coding
ENSG00000078328	54715	RNA binding fox-1 homolog 1	RBFOX1	16	5239802	7713340	p13.3	protein_coding
ENSG00000079257	56925	latexin	LXN	3	158645822	158672648	q25.32	protein_coding
ENSG00000079931	26002	monooxygenase DBH like 1	MOXD1	6	132296055	132401475	q23.2	protein_coding
ENSG00000080947	114819	CROCC pseudogene 3	CROCCP3	1	16467436	16499257	p36.13	transcribed_unprocessed_pseudogene
ENSG00000083814	79891	zinc finger protein 671	ZNF671	19	57719751	57727624	q13.43	protein_coding
ENSG00000084774	790	carbamoyl-phosphate synthetase 2, aspartate transcarbamylase, and dihydroorotase	CAD	2	27217369	27243943	p23.3	protein_coding
ENSG00000085563	5243	ATP binding cassette subfamily B member 1	ABCB1	7	87503017	87713323	q21.12	protein_coding
ENSG00000086696	3294	hydroxysteroid 17-beta dehydrogenase 2	HSD17B2	16	82035004	82098534	q23.3	protein_coding
ENSG00000086991	50507	NADPH oxidase 4	NOX4	11	89324353	89498187	q14.3	protein_coding
ENSG00000087245	4313	matrix metallopeptidase 2	MMP2	16	55389700	55506691	q12.2	protein_coding
ENSG00000088756	79822	Rho GTPase activating protein 28	ARHGAP28	18	6729716	6915716	p11.31	protein_coding
ENSG00000088881	57593	EBF family member 4	EBF4	20	2692874	2760108	p13	protein_coding
ENSG00000088888	57506	mitochondrial antiviral signaling protein	MAVS	20	3846799	3876123	p13	protein_coding
ENSG00000090382	4069	lysozyme	LYZ	12	69348381	69354234	q15	protein_coding
ENSG00000090530	55214	prolyl 3-hydroxylase 2	P3H2	3	189956728	190122437	q28	protein_coding
ENSG00000090565	9727	RAB11 family interacting protein 3	RAB11FIP3	16	425649	523011	p13.3	protein_coding
ENSG00000091137	5172	solute carrier family 26 member 4	SLC26A4	7	107660828	107717809	q22.3	protein_coding
ENSG00000091972	4345	CD200 molecule	CD200	3	112332347	112362812	q13.2	protein_coding
ENSG00000091986	151887	coiled-coil domain containing 80	CCDC80	3	112596797	112649530	q13.2	protein_coding
ENSG00000092445	7301	TYRO3 protein tyrosine kinase	TYRO3	15	41557675	41583589	q15.1	protein_coding
ENSG00000092969	7042	transforming growth factor beta 2	TGFB2	1	218345336	218444619	q41	protein_coding
ENSG00000093100				22	17787652	17811497	q11.21	lncRNA
ENSG00000095739	25805	BMP and activin membrane bound inhibitor	BAMBI	10	28677510	28682932	p12.1	protein_coding
ENSG00000095970	54209	triggering receptor expressed on myeloid cells 2	TREM2	6	41158506	41163186	p21.1	protein_coding
ENSG00000097046	8317	cell division cycle 7	CDC7	1	91500851	91525764	p22.1	protein_coding
ENSG00000099250	8829	neuropilin 1	NRP1	10	33177492	33336262	p11.22	protein_coding
ENSG00000099308	23031	microtubule associated serine/threonine kinase 3	MAST3	19	18097793	18151692	p13.11	protein_coding
ENSG00000099866	8174	mucosal vascular addressin cell adhesion molecule 1	MADCAM1	19	489176	505343	p13.3	protein_coding
ENSG00000099889	421	ARVCF delta catenin family member	ARVCF	22	19969896	20016823	q11.21	protein_coding
ENSG00000099994	56241	sushi domain containing 2	SUSD2	22	24181487	24189106	q11.23	protein_coding
ENSG00000099998	2687	gamma-glutamyltransferase 5	GGT5	22	24219654	24245108	q11.23	protein_coding
ENSG00000100055	27128	cytohesin 4	CYTH4	22	37282027	37315341	q13.1	protein_coding
ENSG00000100197	1565	cytochrome P450 family 2 subfamily D member 6	CYP2D6	22	42126499	42130865	q13.2	protein_coding
ENSG00000100197	107987478	cytochrome P450 2D6-like	CYP2D6	22	42126499	42130865	q13.2	protein_coding
ENSG00000100197	107987479	cytochrome P450 2D6	CYP2D6	22	42126499	42130865	q13.2	protein_coding
ENSG00000100228	9609	RAB36, member RAS oncogene family	RAB36	22	23145366	23165663	q11.23	protein_coding
ENSG00000100311	5155	platelet derived growth factor subunit B	PDGFB	22	39223359	39244982	q13.1	protein_coding
ENSG00000100336	80832	apolipoprotein L4	APOL4	22	36189124	36204840	q12.3	protein_coding
ENSG00000100342	8542	apolipoprotein L1	APOL1	22	36253071	36267530	q12.3	protein_coding
ENSG00000100351	9402	GRB2 related adaptor protein 2	GRAP2	22	39901084	39973721	q13.1	protein_coding
ENSG00000100365	4689	neutrophil cytosolic factor 4	NCF4	22	36860988	36878017	q12.3	protein_coding
ENSG00000100368	1439	colony stimulating factor 2 receptor subunit beta	CSF2RB	22	36913628	36940439	q12.3	protein_coding
ENSG00000100473	1690	cochlin	COCH	14	30874514	30895065	q12	protein_coding
ENSG00000100979	5360	phospholipid transfer protein	PLTP	20	45898621	45912155	q13.12	protein_coding
ENSG00000100985	4318	matrix metallopeptidase 9	MMP9	20	46008908	46016561	q13.12	protein_coding
ENSG00000101049	10110	serum/glucocorticoid regulated kinase 2	SGK2	20	43558968	43588237	q13.12	protein_coding
ENSG00000101104	80336	poly(A) binding protein cytoplasmic 1 like	PABPC1L	20	44910060	44959035	q13.12	protein_coding
ENSG00000101336	3055	HCK proto-oncogene, Src family tyrosine kinase	HCK	20	32052197	32101856	q11.21	protein_coding
ENSG00000101347	25939	SAM and HD domain containing deoxynucleoside triphosphate triphosphohydrolase 1	SAMHD1	20	36890229	36951893	q11.23	protein_coding
ENSG00000101417	11264	peroxisomal membrane protein 4	PXMP4	20	33702758	33720319	q11.22	protein_coding
ENSG00000101441	1472	cystatin S	CST4	20	23685640	23689038	p11.21	protein_coding
ENSG00000101842	340547	V-set and immunoglobulin domain containing 1	VSIG1	X	108044970	108079184	q22.3	protein_coding
ENSG00000102001	778	calcium voltage-gated channel subunit alpha1 F	CACNA1F	X	49205063	49233371	p11.23	protein_coding
ENSG00000102265	7076	TIMP metallopeptidase inhibitor 1	TIMP1	X	47582408	47586789	p11.3	protein_coding
ENSG00000102271	56062	kelch like family member 4	KLHL4	X	87517409	87670050	q21.31	protein_coding
ENSG00000102287	2564	gamma-aminobutyric acid type A receptor subunit epsilon	GABRE	X	151953124	151974680	q28	protein_coding
ENSG00000102359	27286	sushi repeat containing protein X-linked 2	SRPX2	X	100644195	100675788	q22.1	protein_coding
ENSG00000102678	2254	fibroblast growth factor 9	FGF9	13	21671073	21704498	q12.11	protein_coding
ENSG00000102699	143	poly(ADP-ribose) polymerase family member 4	PARP4	13	24420931	24512778	q12.12	protein_coding
ENSG00000102879	11151	coronin 1A	CORO1A	16	30182827	30189076	p11.2	protein_coding
ENSG00000102904	55815	translin associated factor X interacting protein 1	TSNAXIP1	16	67806765	67832148	q22.1	protein_coding
ENSG00000103472			RRN3P2	16	29074976	29116718	p11.2	lncRNA
ENSG00000103489	64131	xylosyltransferase 1	XYLT1	16	17101769	17470960	p12.3	protein_coding
ENSG00000103888	57214	cell migration inducing hyaluronidase 1	CEMIP	15	80779343	80951776	q25.1	protein_coding
ENSG00000104951	259307	interleukin 4 induced 1	IL4I1	19	49889654	49929539	q13.33	protein_coding
ENSG00000105559	57664	pleckstrin homology domain containing A4	PLEKHA4	19	48837097	48868617	q13.33	protein_coding
ENSG00000105639	3718	Janus kinase 3	JAK3	19	17824780	17848071	p13.11	protein_coding
ENSG00000105697	57817	hepcidin antimicrobial peptide	HAMP	19	35280716	35285143	q13.12	protein_coding
ENSG00000105810	1021	cyclin dependent kinase 6	CDK6	7	92604921	92836573	q21.2	protein_coding
ENSG00000105855	3696	integrin subunit beta 8	ITGB8	7	20330702	20415754	p21.1	protein_coding
ENSG00000105929	50617	ATPase H+ transporting V0 subunit a4	ATP6V0A4	7	138706294	138799560	q34	protein_coding
ENSG00000106012	23288	IQ motif containing E	IQCE	7	2558972	2614733	p22.3	protein_coding
ENSG00000106066	54504	carboxypeptidase vitellogenic like	CPVL	7	28995235	29195451	p14.3	protein_coding
ENSG00000106404	24146	claudin 15	CLDN15	7	101232092	101238820	q22.1	protein_coding
ENSG00000106484	4232	mesoderm specific transcript	MEST	7	130486171	130506465	q32.2	protein_coding
ENSG00000106538	5919	retinoic acid receptor responder 2	RARRES2	7	150338317	150341662	q36.1	protein_coding
ENSG00000106624	165	AE binding protein 1	AEBP1	7	44104345	44114562	p13	protein_coding
ENSG00000106823	1842	extracellular matrix protein 2	ECM2	9	92493554	92536655	q22.31	protein_coding
ENSG00000107099	81704	dedicator of cytokinesis 8	DOCK8	9	214854	465259	p24.3	protein_coding
ENSG00000107738	64115	V-set immunoregulatory receptor	VSIR	10	71747556	71773520	q22.1	protein_coding
ENSG00000108821	1277	collagen type I alpha 1 chain	COL1A1	17	50184101	50201632	q21.33	protein_coding
ENSG00000109586	51809	polypeptide N-acetylgalactosaminyltransferase 7	GALNT7	4	173168811	173323967	q34.1	protein_coding
ENSG00000109743	683	bone marrow stromal cell antigen 1	BST1	4	15703065	15738313	p15.32	protein_coding
ENSG00000110042	23220	deltex E3 ubiquitin ligase 4	DTX4	11	59171430	59208588	q12.1	protein_coding
ENSG00000110079	51338	membrane spanning 4-domains A4A	MS4A4A	11	60185657	60318080	q12.2	protein_coding
ENSG00000110446	51296	solute carrier family 15 member 3	SLC15A3	11	60937060	60952653	q12.2	protein_coding
ENSG00000110455	84680	1-aminocyclopropane-1-carboxylate synthase homolog (inactive)	ACCS	11	44065925	44084237	p11.2	protein_coding
ENSG00000110492	4192	midkine	MDK	11	46380756	46383837	p11.2	protein_coding
ENSG00000110719	10312	T cell immune regulator 1, ATPase H+ transporting V0 subunit a3	TCIRG1	11	68039025	68050895	q13.2	protein_coding
ENSG00000110876	6404	selectin P ligand	SELPLG	12	108621895	108633894	q24.11	protein_coding
ENSG00000111215	5554	proline rich protein HaeIII subfamily 1	PRR4	12	10845849	10849475	p13.2	protein_coding
ENSG00000111215	11272	proline rich 4	PRR4	12	10845849	10849475	p13.2	protein_coding
ENSG00000111341	4256	matrix Gla protein	MGP	12	14880864	14885857	p12.3	protein_coding
ENSG00000111664	2784	G protein subunit beta 3	GNB3	12	6839954	6847393	p13.31	protein_coding
ENSG00000112541	10846	phosphodiesterase 10A	PDE10A	6	165327287	165988078	q27	protein_coding
ENSG00000112541	90632	long intergenic non-protein coding RNA 473	PDE10A	6	165327287	165988078	q27	protein_coding
ENSG00000112655	5754	protein tyrosine kinase 7 (inactive)	PTK7	6	43076307	43161719	p21.1	protein_coding
ENSG00000112902	9037	semaphorin 5A	SEMA5A	5	9035033	9546075	p15.31	protein_coding
ENSG00000113083	4015	lysyl oxidase	LOX	5	122063195	122078413	q23.1	protein_coding
ENSG00000113140	6678	secreted protein acidic and cysteine rich	SPARC	5	151661096	151686975	q33.1	protein_coding
ENSG00000113319	5924	Ras protein specific guanine nucleotide releasing factor 2	RASGRF2	5	80960363	81230162	q14.1	protein_coding
ENSG00000113389	4883	natriuretic peptide receptor 3	NPR3	5	32689070	32791724	p13.3	protein_coding
ENSG00000113396	28965	solute carrier family 27 member 6	SLC27A6	5	128538013	129033642	q23.3	protein_coding
ENSG00000113721	5159	platelet derived growth factor receptor beta	PDGFRB	5	150113839	150155872	q32	protein_coding
ENSG00000113805	5067	contactin 3	CNTN3	3	74262568	74521140	p12.3	protein_coding
ENSG00000114554	5361	plexin A1	PLXNA1	3	126982693	127037389	q21.3	protein_coding
ENSG00000115380	2202	EGF containing fibulin extracellular matrix protein 1	EFEMP1	2	55865967	55924139	p16.1	protein_coding
ENSG00000115414	2335	fibronectin 1	FN1	2	215360440	215436073	q35	protein_coding
ENSG00000115423	1768	dynein axonemal heavy chain 6	DNAH6	2	84516455	84819589	p11.2	protein_coding
ENSG00000115457	3485	insulin like growth factor binding protein 2	IGFBP2	2	216632828	216664436	q35	protein_coding
ENSG00000115525	8869	ST3 beta-galactoside alpha-2,3-sialyltransferase 5	ST3GAL5	2	85837120	85905199	p11.2	protein_coding
ENSG00000115641	2274	four and a half LIM domains 2	FHL2	2	105357712	105438513	q12.2	protein_coding
ENSG00000116001	7072	TIA1 cytotoxic granule associated RNA binding protein	TIA1	2	70209444	70248660	p13.3	protein_coding
ENSG00000116157	2882	glutathione peroxidase 7	GPX7	1	52602371	52609051	p32.3	protein_coding
ENSG00000116774	56944	olfactomedin like 3	OLFML3	1	113979391	114035572	p13.2	protein_coding
ENSG00000117013	9132	potassium voltage-gated channel subfamily Q member 4	KCNQ4	1	40783787	40840452	p34.2	protein_coding
ENSG00000117115	11240	peptidyl arginine deiminase 2	PADI2	1	17066761	17119451	p36.13	protein_coding
ENSG00000117122	4237	microfibril associated protein 2	MFAP2	1	16974502	16980632	p36.13	protein_coding
ENSG00000118762	5311	polycystin 2, transient receptor potential cation channel	PKD2	4	88007635	88077777	q22.1	protein_coding
ENSG00000118785	6696	secreted phosphoprotein 1	SPP1	4	87975667	87983532	q22.1	protein_coding
ENSG00000118849	5918	retinoic acid receptor responder 1	RARRES1	3	158696892	158732489	q25.32	protein_coding
ENSG00000118971	894	cyclin D2	CCND2	12	4269771	4305353	p13.32	protein_coding
ENSG00000119408	10783	NIMA related kinase 6	NEK6	9	124257606	124353307	q33.3	protein_coding
ENSG00000119681	4053	latent transforming growth factor beta binding protein 2	LTBP2	14	74498183	74612378	q24.3	protein_coding
ENSG00000119699	7043	transforming growth factor beta 3	TGFB3	14	75958097	75983011	q24.3	protein_coding
ENSG00000120049	30819	potassium voltage-gated channel interacting protein 2	KCNIP2	10	101825974	101843920	q24.32	protein_coding
ENSG00000120278	57480	pleckstrin homology and RhoGEF domain containing G1	PLEKHG1	6	150599883	150843665	q25.1	protein_coding
ENSG00000120645	440073	IQ motif and Sec7 domain ArfGEF 3	IQSEC3	12	66767	178455	p13.33	protein_coding
ENSG00000121039	157506	retinol dehydrogenase 10	RDH10	8	73294602	73325281	q21.11	protein_coding
ENSG00000121310	55268	enoyl-CoA hydratase domain containing 2	ECHDC2	1	52895910	52927212	p32.3	protein_coding
ENSG00000121753	576	adhesion G protein-coupled receptor B2	ADGRB2	1	31727117	31764893	p35.2	protein_coding
ENSG00000122122	54440	SAM and SH3 domain containing 3	SASH3	X	129779949	129795201	q26.1	protein_coding
ENSG00000122417	57489	outer dense fiber of sperm tails 2 like	ODF2L	1	86346824	86396342	p22.3	protein_coding
ENSG00000122694	152007	GLI pathogenesis related 2	GLIPR2	9	36136536	36163913	p13.3	protein_coding
ENSG00000122707	8434	reversion inducing cysteine rich protein with kazal motifs	RECK	9	36036913	36124455	p13.3	protein_coding
ENSG00000123243	80760	inter-alpha-trypsin inhibitor heavy chain 5	ITIH5	10	7559270	7666998	p14	protein_coding
ENSG00000123609	9111	N-myc and STAT interactor	NMI	2	151270470	151289894	q23.3	protein_coding
ENSG00000124126	57580	phosphatidylinositol-3,4,5-trisphosphate dependent Rac exchange factor 1	PREX1	20	48624252	48827999	q13.13	protein_coding
ENSG00000124205	1908	endothelin 3	EDN3	20	59300443	59325992	q13.32	protein_coding
ENSG00000124920	745	myelin regulatory factor	MYRF	11	61752636	61788518	q12.2	protein_coding
ENSG00000125551	5342	plasminogen like B2	PLGLB2	2	87748087	87759476	p11.2	protein_coding
ENSG00000125730	718	complement C3	C3	19	6677704	6730562	p13.3	protein_coding
ENSG00000125810	22918	CD93 molecule	CD93	20	23079360	23086324	p11.21	protein_coding
ENSG00000125965	8200	growth differentiation factor 5	GDF5	20	35433347	35454746	q11.22	protein_coding
ENSG00000126215	7517	X-ray repair cross complementing 3	XRCC3	14	103697609	103715504	q32.33	protein_coding
ENSG00000126500	23769	fibronectin leucine rich transmembrane protein 1	FLRT1	11	64035931	64119173	q13.1	protein_coding
ENSG00000126785	57381	ras homolog family member J	RHOJ	14	63204114	63293508	q23.2	protein_coding
ENSG00000127084	89846	FYVE, RhoGEF and PH domain containing 3	FGD3	9	92947523	93036236	q22.31	protein_coding
ENSG00000127362	50831	taste 2 receptor member 3	TAS2R3	7	141764097	141765197	q34	protein_coding
ENSG00000127364	50832	taste 2 receptor member 4	TAS2R4	7	141776674	141781691	q34	protein_coding
ENSG00000127507	30817	adhesion G protein-coupled receptor E2	ADGRE2	19	14732392	14778560	p13.12	protein_coding
ENSG00000127951	10875	fibrinogen like 2	FGL2	7	77193369	77199848	q11.23	protein_coding
ENSG00000128268	4248	beta-1,4-mannosyl-glycoprotein 4-beta-N-acetylglucosaminyltransferase	MGAT3	22	39457012	39492194	q13.1	protein_coding
ENSG00000128283	11135	CDC42 effector protein 1	CDC42EP1	22	37560480	37569405	q13.1	protein_coding
ENSG00000128284	80833	apolipoprotein L3	APOL3	22	36140330	36166177	q12.3	protein_coding
ENSG00000128482	7732	ring finger protein 112	RNF112	17	19411125	19417276	p11.2	protein_coding
ENSG00000128596	64753	coiled-coil domain containing 136	CCDC136	7	128790757	128822132	q32.1	protein_coding
ENSG00000128655	50940	phosphodiesterase 11A	PDE11A	2	177623244	178072777	q31.2	protein_coding
ENSG00000129038	4016	lysyl oxidase like 1	LOXL1	15	73925989	73952137	q24.1	protein_coding
ENSG00000129116	23022	palladin, cytoskeletal associated protein	PALLD	4	168497052	168928457	q32.3	protein_coding
ENSG00000129353	57153	solute carrier family 44 member 2	SLC44A2	19	10602457	10644557	p13.2	protein_coding
ENSG00000129465	11035	receptor interacting serine/threonine kinase 3	RIPK3	14	24336025	24340022	q12	protein_coding
ENSG00000129538	6035	ribonuclease A family member 1, pancreatic	RNASE1	14	20801228	20802855	q11.2	protein_coding
ENSG00000130208	341	apolipoprotein C1	APOC1	19	44914247	44919349	q13.32	protein_coding
ENSG00000130303	684	bone marrow stromal cell antigen 2	BST2	19	17402939	17405630	p13.11	protein_coding
ENSG00000130382	4298	MLLT1 super elongation complex subunit	MLLT1	19	6210381	6279975	p13.3	protein_coding
ENSG00000130508	7837	peroxidasin	PXDN	2	1631887	1744852	p25.3	protein_coding
ENSG00000130635	1289	collagen type V alpha 1 chain	COL5A1	9	134641803	134844843	q34.3	protein_coding
ENSG00000130702	3911	laminin subunit alpha 5	LAMA5	20	62307955	62367312	q13.33	protein_coding
ENSG00000130775	9473	thymocyte selection associated family member 2	THEMIS2	1	27872543	27886685	p35.3	protein_coding
ENSG00000131016	9590	A-kinase anchoring protein 12	AKAP12	6	151239967	151358559	q25.1	protein_coding
ENSG00000131042	10288	leukocyte immunoglobulin like receptor B2	LILRB2	19	54273812	54281184	q13.42	protein_coding
ENSG00000131242	84440	RAB11 family interacting protein 4	RAB11FIP4	17	31391675	31538211	q11.2	protein_coding
ENSG00000131484				17	45533963	45534710	q21.31	lncRNA
ENSG00000132031	4148	matrilin 3	MATN3	2	19992052	20012668	p24.1	protein_coding
ENSG00000132530	54739	XIAP associated factor 1	XAF1	17	6755447	6775647	p13.1	protein_coding
ENSG00000132554	26166	regulator of G protein signaling 22	RGS22	8	99960936	100131268	q22.2	protein_coding
ENSG00000132881	79363	ciliogenesis and planar polarity effector 2	CPLANE2	1	16231692	16237183	p36.13	protein_coding
ENSG00000132965	241	arachidonate 5-lipoxygenase activating protein	ALOX5AP	13	30713478	30764426	q12.3	protein_coding
ENSG00000133048	1116	chitinase 3 like 1	CHI3L1	1	203178931	203186704	q32.1	protein_coding
ENSG00000133055	4608	myosin binding protein H	MYBPH	1	203167811	203175826	q32.1	protein_coding
ENSG00000133083	9201	doublecortin like kinase 1	DCLK1	13	35768652	36131382	q13.3	protein_coding
ENSG00000133110	10631	periostin	POSTN	13	37562583	37598844	q13.3	protein_coding
ENSG00000133131	79710	MORC family CW-type zinc finger 4	MORC4	X	106813871	107000212	q22.3	protein_coding
ENSG00000133302	84250	SMC5-SMC6 complex localization factor 1	SLF1	5	94618669	94739436	q15	protein_coding
ENSG00000133466	114904	C1q and TNF related 6	C1QTNF6	22	37180166	37199385	q12.3	protein_coding
ENSG00000133678	80195	transmembrane protein 254	TMEM254	10	80078646	80092557	q22.3	protein_coding
ENSG00000133742	759	carbonic anhydrase 1	CA1	8	85327608	85379014	q21.2	protein_coding
ENSG00000133800	10894	lymphatic vessel endothelial hyaluronan receptor 1	LYVE1	11	10556966	10611689	p15.4	protein_coding
ENSG00000133937	145258	goosecoid homeobox	GSC	14	94768223	94770113	q32.13	protein_coding
ENSG00000134802	29015	solute carrier family 43 member 3	SLC43A3	11	57406954	57427580	q12.1	protein_coding
ENSG00000134871	1284	collagen type IV alpha 2 chain	COL4A2	13	110305812	110513209	q34	protein_coding
ENSG00000134897	54841	basic, immunoglobulin-like variable motif containing	BIVM	13	102799119	102841533	q33.1	protein_coding
ENSG00000134986	9315	neuronal regeneration related protein	NREP	5	111662621	111997464	q22.1	protein_coding
ENSG00000135052	51280	golgi membrane protein 1	GOLM1	9	86026146	86100173	q21.33	protein_coding
ENSG00000135272	29969	MyoD family inhibitor domain containing	MDFIC	7	114922359	115019202	q31.1	protein_coding
ENSG00000135362	79899	proline rich 5 like	PRR5L	11	36296288	36465204	p13	protein_coding
ENSG00000135437	5959	retinol dehydrogenase 5	RDH5	12	55720367	55724705	q13.2	protein_coding
ENSG00000135480	3855	keratin 7	KRT7	12	52232520	52252186	q13.13	protein_coding
ENSG00000135502			SLC26A10	12	57619527	57626151	q13.3	transcribed_unitary_pseudogene
ENSG00000135622	10505	ssemaphorin 4F	SEMA4F	2	74654228	74683853	p13.1	protein_coding
ENSG00000135677	2799	glucosamine (N-acetyl)-6-sulfatase	GNS	12	64713445	64759431	q14.3	protein_coding
ENSG00000135828	6041	ribonuclease L	RNASEL	1	182573634	182589256	q25.3	protein_coding
ENSG00000135912	9654	tubulin tyrosine ligase like 4	TTLL4	2	218710835	218755416	q35	protein_coding
ENSG00000135929	1593	cytochrome P450 family 27 subfamily A member 1	CYP27A1	2	218781749	218815293	q35	protein_coding
ENSG00000136205	64759	tensin 3	TNS3	7	47275154	47582558	p12.3	protein_coding
ENSG00000136206	285955	speedy/RINGO cell cycle regulator family member E1	SPDYE1	7	43997897	44010122	p13	protein_coding
ENSG00000136286	64005	myosin IG	MYO1G	7	44962662	44979088	p13	protein_coding
ENSG00000136295	80727	tweety family member 3	TTYH3	7	2631986	2664802	p22.3	protein_coding
ENSG00000136378	11173	ADAM metallopeptidase with thrombospondin type 1 motif 7	ADAMTS7	15	78759206	78811464	q25.1	protein_coding
ENSG00000136929	55363	hemogen	HEMGN	9	97926791	97944856	q22.33	protein_coding
ENSG00000136944	4010	LIM homeobox transcription factor 1 beta	LMX1B	9	126613928	126701032	q33.3	protein_coding
ENSG00000137507	2615	leucine rich repeat containing 32	LRRC32	11	76657524	76670747	q13.5	protein_coding
ENSG00000137573	23213	sulfatase 1	SULF1	8	69466624	69660915	q13.2	protein_coding
ENSG00000137628	55601	DExD/H-box helicase 60	DDX60	4	168216291	168318883	q32.3	protein_coding
ENSG00000137634	54827	neurexophilin and PC-esterase domain family member 4	NXPE4	11	114570591	114595786	q23.2	protein_coding
ENSG00000137767	58472	sulfide quinone oxidoreductase	SQOR	15	45631148	45691281	q21.1	protein_coding
ENSG00000137809	22801	integrin subunit alpha 11	ITGA11	15	68296532	68432163	q23	protein_coding
ENSG00000137834	4091	SMAD family member 6	SMAD6	15	66702236	66782849	q22.31	protein_coding
ENSG00000137841	5330	phospholipase C beta 2	PLCB2	15	40278176	40307935	q15.1	protein_coding
ENSG00000137877	51332	spectrin beta, non-erythrocytic 5	SPTBN5	15	41848146	41894053	q15.1	protein_coding
ENSG00000137959	10964	interferon induced protein 44 like	IFI44L	1	78619902	78646145	p31.1	protein_coding
ENSG00000137965	10561	interferon induced protein 44	IFI44	1	78649796	78664078	p31.1	protein_coding
ENSG00000138172	51063	calcium homeostasis modulator family member 2	CALHM2	10	103446786	103452402	q24.33	protein_coding
ENSG00000138356	316	aldehyde oxidase 1	AOX1	2	200586014	200677064	q33.1	protein_coding
ENSG00000138449	30061	solute carrier family 40 member 1	SLC40A1	2	189560590	189583758	q32.2	protein_coding
ENSG00000138496	83666	poly(ADP-ribose) polymerase family member 9	PARP9	3	122527924	122564577	q21.1	protein_coding
ENSG00000138642	55008	HECT and RLD domain containing E3 ubiquitin protein ligase family member 6	HERC6	4	88378739	88443097	q22.1	protein_coding
ENSG00000138650	57575	protocadherin 10	PCDH10	4	133149294	133208606	q28.3	protein_coding
ENSG00000138735	8654	phosphodiesterase 5A	PDE5A	4	119494397	119628804	q26	protein_coding
ENSG00000138792	2028	glutamyl aminopeptidase	ENPEP	4	110365733	110565285	q25	protein_coding
ENSG00000139174	144165	prickle planar cell polarity protein 1	PRICKLE1	12	42456757	42590355	q12	protein_coding
ENSG00000139178	51279	complement C1r subcomponent like	C1RL	12	7089587	7109238	p13.31	protein_coding
ENSG00000139182	9746	calsyntenin 3	CLSTN3	12	7129698	7158945	p13.31	protein_coding
ENSG00000139625	7786	mitogen-activated protein kinase kinase kinase 12	MAP3K12	12	53479669	53500063	q13.13	protein_coding
ENSG00000139797	140432	ring finger protein 113B	RNF113B	13	98175785	98177269	q32.2	protein_coding
ENSG00000139880	64403	cadherin 24	CDH24	14	23047062	23057538	q11.2	protein_coding
ENSG00000140030	8477	G protein-coupled receptor 65	GPR65	14	88005135	88014811	q31.3	protein_coding
ENSG00000140368	9051	proline-serine-threonine phosphatase interacting protein 1	PSTPIP1	15	76993359	77037475	q24.3	protein_coding
ENSG00000140416	7168	tropomyosin 1	TPM1	15	63042632	63071915	q22.2	protein_coding
ENSG00000140479	5046	proprotein convertase subtilisin/kexin type 6	PCSK6	15	101289784	101525202	q26.3	protein_coding
ENSG00000140488	60677	CUGBP Elav-like family member 6	CELF6	15	72284727	72320157	q23	protein_coding
ENSG00000140678	3687	integrin subunit alpha X	ITGAX	16	31355134	31382999	p11.2	protein_coding
ENSG00000140749	10261	immunoglobulin superfamily member 6	IGSF6	16	21639550	21652608	p12.2	protein_coding
ENSG00000140859	3801	kinesin family member C3	KIFC3	16	57758217	57863053	q21	protein_coding
ENSG00000140937	1009	cadherin 11	CDH11	16	64943753	65126112	q21	protein_coding
ENSG00000141429	2589	polypeptide N-acetylgalactosaminyltransferase 1	GALNT1	18	35581117	35711834	q12.2	protein_coding
ENSG00000141448	2627	GATA binding protein 6	GATA6	18	22169589	22202528	q11.2	protein_coding
ENSG00000141569	201292	tripartite motif containing 65	TRIM65	17	75880335	75896951	q25.1	protein_coding
ENSG00000141570	57332	chromobox 8	CBX8	17	79792132	79801683	q25.3	protein_coding
ENSG00000141753	3487	insulin like growth factor binding protein 4	IGFBP4	17	40443450	40457725	q21.2	protein_coding
ENSG00000142089	10410	interferon induced transmembrane protein 3	IFITM3	11	319676	329475	p15.5	protein_coding
ENSG00000142102	80162	protein-glucosylgalactosylhydroxylysine glucosidase	PGGHG	11	289126	296107	p15.5	protein_coding
ENSG00000142156	1291	collagen type VI alpha 1 chain	COL6A1	21	45981770	46005050	q22.3	protein_coding
ENSG00000142173	1292	collagen type VI alpha 2 chain	COL6A2	21	46098112	46132848	q22.3	protein_coding
ENSG00000142327	57140	arginyl aminopeptidase like 1	RNPEPL1	2	240565804	240581372	q37.3	protein_coding
ENSG00000142583	6518	solute carrier family 2 member 5	SLC2A5	1	9035106	9088478	p36.23	protein_coding
ENSG00000142798	3339	heparan sulfate proteoglycan 2	HSPG2	1	21822244	21937310	p36.12	protein_coding
ENSG00000142910	64129	tubulointerstitial nephritis antigen like 1	TINAGL1	1	31576485	31587686	p35.2	protein_coding
ENSG00000143382	54507	ADAMTS like 4	ADAMTSL4	1	150549369	150560937	q21.2	protein_coding
ENSG00000143653	51097	saccharopine dehydrogenase (putative)	SCCPDH	1	246724409	246768137	q44	protein_coding
ENSG00000144031	79998	ankyrin repeat domain 53	ANKRD53	2	70978380	70985499	p13.3	protein_coding
ENSG00000144134	11159	RAB, member of RAS oncogene family like 2A	RABL2A	2	113627229	113643396	q14.1	protein_coding
ENSG00000144504	51281	ankyrin repeat and MYND domain containing 1	ANKMY1	2	240479422	240569209	q37.3	protein_coding
ENSG00000144792	285349	zinc finger protein 660	ZNF660	3	44578223	44599694	p21.31	protein_coding
ENSG00000144810	1295	collagen type VIII alpha 1 chain	COL8A1	3	99638475	99799226	q12.1	protein_coding
ENSG00000144857	91653	BOC cell adhesion associated, oncogene regulated	BOC	3	113211003	113287459	q13.2	protein_coding
ENSG00000145362	287	ankyrin 2	ANK2	4	112818032	113384221	q25	protein_coding
ENSG00000145506	85409	NKD inhibitor of WNT signaling pathway 2	NKD2	5	1008802	1038943	p15.33	protein_coding
ENSG00000145604	6502	S-phase kinase associated protein 2	SKP2	5	36151989	36196849	p13.2	protein_coding
ENSG00000145623	9180	oncostatin M receptor	OSMR	5	38845858	38945596	p13.1	protein_coding
ENSG00000145934	57451	teneurin transmembrane protein 2	TENM2	5	167284799	168264157	q34	protein_coding
ENSG00000146038	51473	doublecortin domain containing 2	DCDC2	6	24171755	24358059	p22.3	protein_coding
ENSG00000146122	23500	dishevelled associated activator of morphogenesis 2	DAAM2	6	39792298	39904877	p21.2	protein_coding
ENSG00000146197	222663	signal peptide, CUB domain and EGF like domain containing 3	SCUBE3	6	35213956	35253079	p21.31	protein_coding
ENSG00000146376	93663	Rho GTPase activating protein 18	ARHGAP18	6	129576132	129710177	q22.33	protein_coding
ENSG00000146722	541473	FKBP prolyl isomerase 6 pseudogene		7	75391955	75395434	q11.23	transcribed_unprocessed_pseudogene
ENSG00000147257	2719	glypican 3	GPC3	X	133535745	133985594	q26.2	protein_coding
ENSG00000147852	7436	very low density lipoprotein receptor	VLDLR	9	2621182	2660056	p24.2	protein_coding
ENSG00000148204	286204	crumbs cell polarity complex component 2	CRB2	9	123356170	123380324	q33.3	protein_coding
ENSG00000148677	27063	ankyrin repeat domain 1	ANKRD1	10	90912096	90921087	q23.31	protein_coding
ENSG00000148848	8038	ADAM metallopeptidase domain 12	ADAM12	10	126012381	126388477	q26.2	protein_coding
ENSG00000149050	7761	zinc finger protein 214	ZNF214	11	6997085	7020346	p15.4	protein_coding
ENSG00000149177	5795	protein tyrosine phosphatase receptor type J	PTPRJ	11	47980558	48170841	p11.2	protein_coding
ENSG00000149256	26011	teneurin transmembrane protein 4	TENM4	11	78652829	79441030	q14.1	protein_coding
ENSG00000149451	80332	ADAM metallopeptidase domain 33	ADAM33	20	3667965	3682246	p13	protein_coding
ENSG00000150337	2209	Fc fragment of IgG receptor Ia	FCGR1A	1	149782671	149791675	q21.2	protein_coding
ENSG00000150540	3176	histamine N-methyltransferase	HNMT	2	137964020	138016364	q22.1	protein_coding
ENSG00000150687	11098	serine protease 23	PRSS23	11	86791059	86952910	q14.2	protein_coding
ENSG00000151150	288	ankyrin 3	ANK3	10	60026298	60733490	q21.2	protein_coding
ENSG00000151322	64067	neuronal PAS domain protein 3	NPAS3	14	32934396	33820863	q13.1	protein_coding
ENSG00000151388	81792	ADAM metallopeptidase with thrombospondin type 1 motif 12	ADAMTS12	5	33523535	33892019	p13.2	protein_coding
ENSG00000151491	2059	epidermal growth factor receptor pathway substrate 8	EPS8	12	15620134	15882329	p12.3	protein_coding
ENSG00000151617	1909	endothelin receptor type A	EDNRA	4	147480917	147544954	q31.22	protein_coding
ENSG00000151687	150709	ankyrin and armadillo repeat containing	ANKAR	2	189674290	189761193	q32.2	protein_coding
ENSG00000151892	2674	GDNF family receptor alpha 1	GFRA1	10	116056925	116276803	q25.3	protein_coding
ENSG00000152217	26040	SET binding protein 1	SETBP1	18	44680173	45068510	q12.3	protein_coding
ENSG00000152402	2977	guanylate cyclase 1 soluble subunit alpha 2	GUCY1A2	11	106674019	107018476	q22.3	protein_coding
ENSG00000152779	387700	solute carrier family 16 member 12	SLC16A12	10	89430299	89556641	q23.31	protein_coding
ENSG00000152785	651	bone morphogenetic protein 3	BMP3	4	81030708	81057627	q21.21	protein_coding
ENSG00000152926	51351	zinc finger protein 117	ZNF117	7	64971772	65006684	q11.21	protein_coding
ENSG00000152926	109504726	ERV3-1-ZNF117 readthrough	ZNF117	7	64971772	65006684	q11.21	protein_coding
ENSG00000152990	166647	adhesion G protein-coupled receptor A3	ADGRA3	4	22345071	22516066	p15.2	protein_coding
ENSG00000153162	654	bone morphogenetic protein 6	BMP6	6	7726099	7881728	p24.3	protein_coding
ENSG00000153404	153478	pleckstrin homology and RhoGEF domain containing G4B	PLEKHG4B	5	92151	189972	p15.33	protein_coding
ENSG00000153814	221895	JAZF zinc finger 1	JAZF1	7	27830573	28180795	p15.1	protein_coding
ENSG00000153898	255231	mucolipin TRP cation channel 2	MCOLN2	1	84925583	84997113	p22.3	protein_coding
ENSG00000154027	26289	adenylate kinase 5	AK5	1	77282019	77559966	p31.1	protein_coding
ENSG00000154122	56172	ANKH inorganic pyrophosphate transport regulator	ANKH	5	14704800	14871778	p15.2	protein_coding
ENSG00000154188	284	angiopoietin 1	ANGPT1	8	107249482	107498055	q23.1	protein_coding
ENSG00000154262	23460	ATP binding cassette subfamily A member 6	ABCA6	17	69078702	69141895	q24.3	protein_coding
ENSG00000154309	84976	dispatched RND transporter family member 1	DISP1	1	222815022	223005995	q41	protein_coding
ENSG00000154864	63895	piezo type mechanosensitive ion channel component 2	PIEZO2	18	10666483	11149569	p11.21	protein_coding
ENSG00000155254	83742	MARVEL domain containing 1	MARVELD1	10	97713173	97718150	q24.2	protein_coding
ENSG00000155629	118788	phosphoinositide-3-kinase adaptor protein 1	PIK3AP1	10	96593315	96720514	q24.1	protein_coding
ENSG00000155659	11326	V-set and immunoglobulin domain containing 4	VSIG4	X	66021738	66040125	q12	protein_coding
ENSG00000155761	200162	sperm associated antigen 17	SPAG17	1	117953590	118185228	p12	protein_coding
ENSG00000156042	118491	cilia and flagella associated protein 70	CFAP70	10	73253759	73358859	q22.2	protein_coding
ENSG00000156398	118980	sideroflexin 2	SFXN2	10	102714538	102743492	q24.32	protein_coding
ENSG00000156675	80223	RAB11 family interacting protein 1	RAB11FIP1	8	37858618	37899497	p11.23	protein_coding
ENSG00000157570	90139	tetraspanin 18	TSPAN18	11	44726465	44932423	p11.2	protein_coding
ENSG00000157654	445815	PALM2 and AKAP2 fusion	PALM2AKAP2	9	109498325	110172512	q31.3	protein_coding
ENSG00000157680	9162	diacylglycerol kinase iota	DGKI	7	137381037	137847092	q33	protein_coding
ENSG00000157999	100310846	ankyrin repeat domain 61	ANKRD61	7	6031376	6036552	p22.1	protein_coding
ENSG00000158089	79623	polypeptide N-acetylgalactosaminyltransferase 14	GALNT14	2	30910467	31155202	p23.1	protein_coding
ENSG00000158286	388591	ring finger protein 207	RNF207	1	6205475	6221299	p36.31	protein_coding
ENSG00000158352	57477	shroom family member 4	SHROOM4	X	50591642	50814302	p11.22	protein_coding
ENSG00000158528	55607	protein phosphatase 1 regulatory subunit 9A	PPP1R9A	7	94907202	95296415	q21.3	protein_coding
ENSG00000158555	81544	glycerophosphodiester phosphodiesterase domain containing 5	GDPD5	11	75434640	75525941	q13.5	protein_coding
ENSG00000158578	212	5'-aminolevulinate synthase 2	ALAS2	X	55009055	55030977	p11.21	protein_coding
ENSG00000158806	10361	nucleophosmin/nucleoplasmin 2	NPM2	8	22024125	22036897	p21.3	protein_coding
ENSG00000158815	8822	fibroblast growth factor 17	FGF17	8	22042398	22048809	p21.3	protein_coding
ENSG00000158869	2207	Fc fragment of IgE receptor Ig	FCER1G	1	161215234	161220699	q23.3	protein_coding
ENSG00000159189	714	complement C1q C chain	C1QC	1	22643633	22648110	p36.12	protein_coding
ENSG00000159200	1827	regulator of calcineurin 1	RCAN1	21	34513142	34615113	q22.12	protein_coding
ENSG00000159212	54102	chloride intracellular channel 6	CLIC6	21	34668994	34718227	q22.12	protein_coding
ENSG00000159267	3141	holocarboxylase synthetase	HLCS	21	36748626	36990236	q22.13	protein_coding
ENSG00000160255	3689	integrin subunit beta 2	ITGB2	21	44885953	44931989	q22.3	protein_coding
ENSG00000160446	84885	zinc finger DHHC-type palmitoyltransferase 12	ZDHHC12	9	128720870	128724127	q34.11	protein_coding
ENSG00000160766	2630	glucosylceramidase beta pseudogene 1	GBAP1	1	155213821	155227422	q22	transcribed_unprocessed_pseudogene
ENSG00000160957	9401	RecQ like helicase 4	RECQL4	8	144511288	144517845	q24.3	protein_coding
ENSG00000160963	136227	collagen type XXVI alpha 1 chain	COL26A1	7	101362875	101559024	q22.1	protein_coding
ENSG00000161929	388325	SLP adaptor and CSK interacting membrane protein	SCIMP	17	5208920	5234860	p13.2	protein_coding
ENSG00000162068	4917	netrin 3	NTN3	16	2471297	2474145	p13.3	protein_coding
ENSG00000162337	4041	LDL receptor related protein 5	LRP5	11	68312591	68449275	q13.2	protein_coding
ENSG00000162341	219931	two pore segment channel 2	TPCN2	11	69048932	69136316	q13.3	protein_coding
ENSG00000162430	57190	selenoprotein N	SELENON	1	25800193	25818221	p36.11	protein_coding
ENSG00000162493	10630	podoplanin	PDPN	1	13583465	13617957	p36.21	protein_coding
ENSG00000162511	7805	lysosomal protein transmembrane 5	LAPTM5	1	30732469	30757774	p35.2	protein_coding
ENSG00000162552	54361	Wnt family member 4	WNT4	1	22117313	22143969	p36.12	protein_coding
ENSG00000162591	1953	multiple EGF like domains 6	MEGF6	1	3487951	3611508	p36.32	protein_coding
ENSG00000162595	9077	DIRAS family GTPase 3	DIRAS3	1	68045886	68051631	p31.3	protein_coding
ENSG00000162645	2634	guanylate binding protein 2	GBP2	1	89106132	89150456	p22.2	protein_coding
ENSG00000162654	115361	guanylate binding protein 4	GBP4	1	89181144	89198942	p22.2	protein_coding
ENSG00000162687	343450	potassium sodium-activated channel subfamily T member 2	KCNT2	1	196225779	196609225	q31.3	protein_coding
ENSG00000162706	57863	cell adhesion molecule 3	CADM3	1	159171609	159203313	q23.2	protein_coding
ENSG00000162745	25903	olfactomedin like 2B	OLFML2B	1	161983192	162023869	q23.3	protein_coding
ENSG00000162804	25992	sushi, nidogen and EGF like domains 1	SNED1	2	240998618	241095568	q37.3	protein_coding
ENSG00000162814	128153	spermatogenesis associated 17	SPATA17	1	217631324	217871696	q41	protein_coding
ENSG00000162931	51127	tripartite motif containing 17	TRIM17	1	228407935	228416861	q42.13	protein_coding
ENSG00000162994	130162	clathrin heavy chain linker domain containing 1	CLHC1	2	55172547	55232563	p16.1	protein_coding
ENSG00000162998	2487	frizzled related protein	FRZB	2	182833275	182866637	q32.1	protein_coding
ENSG00000163126	200539	ankyrin repeat domain 23	ANKRD23	2	96824526	96857934	q11.2	protein_coding
ENSG00000163154	79626	TNF alpha induced protein 8 like 2	TNFAIP8L2	1	151156649	151159749	q21.3	protein_coding
ENSG00000163297	118429	ANTXR cell adhesion molecule 2	ANTXR2	4	79901146	80125454	q21.21	protein_coding
ENSG00000163453	3490	insulin like growth factor binding protein 7	IGFBP7	4	57030773	57110385	q12	protein_coding
ENSG00000163485	134	adenosine A1 receptor	ADORA1	1	203090654	203167405	q32.1	protein_coding
ENSG00000163563	4332	myeloid cell nuclear differentiation antigen	MNDA	1	158831351	158849506	q23.1	protein_coding
ENSG00000163817	54716	solute carrier family 6 member 20	SLC6A20	3	45755449	45796536	p21.31	protein_coding
ENSG00000163823	1230	C-C motif chemokine receptor 1	CCR1	3	46201711	46208313	p21.31	protein_coding
ENSG00000163975	4241	melanotransferrin	MELTF	3	196988621	197029817	q29	protein_coding
ENSG00000164061	8927	bassoon presynaptic cytomatrix protein	BSN	3	49554477	49671549	p21.31	protein_coding
ENSG00000164106	11341	stimulator of chondrogenesis 1	SCRG1	4	173384701	173406380	q34.1	protein_coding
ENSG00000164136	3600	interleukin 15	IL15	4	141636583	141733987	q31.21	protein_coding
ENSG00000164236	651746	ankyrin repeat domain 33B	ANKRD33B	5	10564070	10657816	p15.2	protein_coding
ENSG00000164283	11082	endothelial cell specific molecule 1	ESM1	5	54977867	55022671	q11.2	protein_coding
ENSG00000164294	493869	glutathione peroxidase 8 (putative)	GPX8	5	55160167	55167297	q11.2	protein_coding
ENSG00000164308	64167	endoplasmic reticulum aminopeptidase 2	ERAP2	5	96875986	96919703	q15	protein_coding
ENSG00000164403	134549	shroom family member 1	SHROOM1	5	132822141	132830659	q31.1	protein_coding
ENSG00000164574	55568	polypeptide N-acetylgalactosaminyltransferase 10	GALNT10	5	154190730	154420984	q33.2	protein_coding
ENSG00000164707	26266	solute carrier family 13 member 4	SLC13A4	7	135681231	135729258	q33	protein_coding
ENSG00000164761	4982	TNF receptor superfamily member 11b	TNFRSF11B	8	118923557	118951885	q24.12	protein_coding
ENSG00000164808	23514	scaffold protein involved in DNA repair	SPIDR	8	47260878	47736306	q11.21	protein_coding
ENSG00000164932	115908	collagen triple helix repeat containing 1	CTHRC1	8	103371538	103382989	q22.3	protein_coding
ENSG00000165124	79987	sushi, von Willebrand factor type A, EGF and pentraxin domain containing 1	SVEP1	9	110365248	110579880	q31.3	protein_coding
ENSG00000165168	1536	cytochrome b-245 beta chain	CYBB	X	37780059	37813461	p21.1	protein_coding
ENSG00000165376	9075	claudin 2	CLDN2	X	106900164	106930861	q22.3	protein_coding
ENSG00000165409	7253	thyroid stimulating hormone receptor	TSHR	14	80954989	81146306	q31.1	protein_coding
ENSG00000165424	219654	zinc finger CCHC-type containing 24	ZCCHC24	10	79382325	79445624	q22.3	protein_coding
ENSG00000165449	220963	solute carrier family 16 member 9	SLC16A9	10	59650764	59736002	q21.2	protein_coding
ENSG00000165507	11067	DEPP1 autophagy regulator	DEPP1	10	44970981	44978809	q11.21	protein_coding
ENSG00000165646	6571	solute carrier family 18 member A2	SLC18A2	10	117241093	117279430	q25.3	protein_coding
ENSG00000165816	340706	von Willebrand factor A domain containing 2	VWA2	10	114239254	114294489	q25.3	protein_coding
ENSG00000165966	29951	PDZ domain containing ring finger 4	PDZRN4	12	41188320	41574745	q12	protein_coding
ENSG00000166145	6692	serine peptidase inhibitor, Kunitz type 1	SPINT1	15	40844018	40858207	q15.1	protein_coding
ENSG00000166147	2200	fibrillin 1	FBN1	15	48408313	48645721	q21.1	protein_coding
ENSG00000166278	717	complement C2	C2	6	31897785	31945672	p21.33	protein_coding
ENSG00000166448	222865	transmembrane protein 130	TMEM130	7	98846488	98870771	q22.1	protein_coding
ENSG00000166510	80323	coiled-coil domain containing 68	CCDC68	18	54901509	54959461	q21.2	protein_coding
ENSG00000166741	4837	nicotinamide N-methyltransferase	NNMT	11	114257787	114313536	q23.2	protein_coding
ENSG00000166793	219539	yippee like 4	YPEL4	11	57645087	57649944	q12.1	protein_coding
ENSG00000166927	58475	membrane spanning 4-domains A7	MS4A7	11	60378485	60395951	q12.2	protein_coding
ENSG00000167291	125058	TBC1 domain family member 16	TBC1D16	17	79932343	80035872	q25.3	protein_coding
ENSG00000167332	81285	olfactory receptor family 51 subfamily E member 2	OR51E2	11	4680171	4697854	p15.4	protein_coding
ENSG00000167555	84436	zinc finger protein 528	ZNF528	19	52397849	52418412	q13.41	protein_coding
ENSG00000167614	57348	tweety family member 1	TTYH1	19	54415219	54436904	q13.42	protein_coding
ENSG00000167767	144501	keratin 80	KRT80	12	52168996	52192014	q13.13	protein_coding
ENSG00000167930	83986	family with sequence similarity 234 member A	FAM234A	16	234521	272183	p13.3	protein_coding
ENSG00000168016	9881	tetratricopeptide repeat and ankyrin repeat containing 1	TRANK1	3	36826819	36945057	p22.2	protein_coding
ENSG00000168398	624	bradykinin receptor B2	BDKRB2	14	96204679	96244166	q32.2	protein_coding
ENSG00000168404	197259	mixed lineage kinase domain like pseudokinase	MLKL	16	74671855	74700960	q23.1	protein_coding
ENSG00000168487	649	bone morphogenetic protein 1	BMP1	8	22165140	22212326	p21.3	protein_coding
ENSG00000168542	1281	collagen type III alpha 1 chain	COL3A1	2	188974373	189012746	q32.2	protein_coding
ENSG00000168675	753	low density lipoprotein receptor class A domain containing 4	LDLRAD4	18	13217498	13652755	p11.21	protein_coding
ENSG00000168874	84913	atonal bHLH transcription factor 8	ATOH8	2	85751344	85791383	p11.2	protein_coding
ENSG00000168961	3965	galectin 9	LGALS9	17	27629798	27649560	q11.2	protein_coding
ENSG00000169231	7059	thrombospondin 3	THBS3	1	155195588	155209051	q22	protein_coding
ENSG00000169598	1677	DNA fragmentation factor subunit beta	DFFB	1	3857267	3885429	p36.32	protein_coding
ENSG00000169604	84168	ANTXR cell adhesion molecule 1	ANTXR1	2	69013176	69249327	p13.3	protein_coding
ENSG00000170369	1470	cystatin SA	CST2	20	23823769	23826729	p11.21	protein_coding
ENSG00000170373	1469	cystatin SN	CST1	20	23747562	23751268	p11.21	protein_coding
ENSG00000170458	929	CD14 molecule	CD14	5	140631728	140633701	q31.3	protein_coding
ENSG00000170498	3814	KiSS-1 metastasis suppressor	KISS1	1	204190341	204196491	q32.1	protein_coding
ENSG00000170581	6773	signal transducer and activator of transcription 2	STAT2	12	56341597	56360167	q13.3	protein_coding
ENSG00000170915	85315	progestin and adipoQ receptor family member 8	PAQR8	6	52361421	52407777	p12.2	protein_coding
ENSG00000171388	8862	apelin	APLN	X	129645259	129654956	q26.1	protein_coding
ENSG00000171444	4163	MCC regulator of WNT signaling pathway	MCC	5	113022099	113488823	q22.2	protein_coding
ENSG00000171659	2857	G protein-coupled receptor 34	GPR34	X	41688973	41697275	p11.4	protein_coding
ENSG00000171811	54777	cilia and flagella associated protein 46	CFAP46	10	132808392	132942823	q26.3	protein_coding
ENSG00000172215	10663	C-X-C motif chemokine receptor 6	CXCR6	3	45940933	45948351	p21.31	protein_coding
ENSG00000172260	257194	neuronal growth regulator 1	NEGR1	1	71395943	72282539	p31.1	protein_coding
ENSG00000172476	142684	RAB40A, member RAS oncogene family	RAB40A	X	103499130	103519489	q22.2	protein_coding
ENSG00000172650	729092	ArfGAP with GTPase domain, ankyrin repeat and PH domain 5	AGAP5	10	73674287	73698109	q22.2	protein_coding
ENSG00000172824	283848	carboxylesterase 4A	CES4A	16	66988589	67009758	q22.1	protein_coding
ENSG00000172828	23491	carboxylesterase 3	CES3	16	66961245	66975149	q22.1	protein_coding
ENSG00000172935	116535	MAS related GPR family member F	MRGPRF	11	69004395	69013382	q13.3	protein_coding
ENSG00000172985	344558	SH3 domain containing ring finger 3	SH3RF3	2	109129205	109504634	q13	protein_coding
ENSG00000173227	91683	synaptotagmin 12	SYT12	11	67006778	67050863	q13.2	protein_coding
ENSG00000173320	56977	storkhead box 2	STOX2	4	183797692	184023526	q35.1	protein_coding
ENSG00000173369	713	complement C1q B chain	C1QB	1	22652762	22661637	p36.12	protein_coding
ENSG00000173372	712	complement C1q A chain	C1QA	1	22636628	22639678	p36.12	protein_coding
ENSG00000173406	1600	DAB adaptor protein 1	DAB1	1	56994778	58546734	p32.1	protein_coding
ENSG00000173432	6288	serum amyloid A1	SAA1	11	18266260	18269977	p15.1	protein_coding
ENSG00000173706	57493	heart development protein with EGF like domains 1	HEG1	3	124965710	125055997	q21.2	protein_coding
ENSG00000173918	114897	C1q and TNF related 1	C1QTNF1	17	79022814	79049788	q25.3	protein_coding
ENSG00000174233	112	adenylate cyclase 6	ADCY6	12	48766194	48789089	q13.12	protein_coding
ENSG00000174600	1240	chemerin chemokine-like receptor 1	CMKLR1	12	108288044	108339317	q23.3	protein_coding
ENSG00000174938	26470	seizure related 6 homolog like 2	SEZ6L2	16	29871159	29899550	p11.2	protein_coding
ENSG00000174944	9934	purinergic receptor P2Y14	P2RY14	3	151212117	151278542	q25.1	protein_coding
ENSG00000174945	155185	archaelysin family metallopeptidase 1	AMZ1	7	2679522	2775500	p22.3	protein_coding
ENSG00000174946	29909	G protein-coupled receptor 171	GPR171	3	151197832	151203216	q25.1	protein_coding
ENSG00000175115	55690	phosphofurin acidic cluster sorting protein 1	PACS1	11	66070272	66244744	q13.1	protein_coding
ENSG00000175274	9537	tumor protein p53 inducible protein 11	TP53I11	11	44885903	44951306	p11.2	protein_coding
ENSG00000175318	196996	GRAM domain containing 2A	GRAMD2A	15	72159806	72197787	q23	protein_coding
ENSG00000175426	5122	proprotein convertase subtilisin/kexin type 1	PCSK1	5	96390333	96434143	q15	protein_coding
ENSG00000175463	374403	TBC1 domain family member 10C	TBC1D10C	11	67403915	67410089	q13.2	protein_coding
ENSG00000175536	387787	lipoyl(octanoyl) transferase 2	LIPT2	11	74490519	74493724	q13.4	protein_coding
ENSG00000175538	10008	potassium voltage-gated channel subfamily E regulatory subunit 3	KCNE3	11	74454841	74467729	q13.4	protein_coding
ENSG00000175899	2	alpha-2-macroglobulin	A2M	12	9067664	9116229	p13.31	protein_coding
ENSG00000176293	7694	zinc finger protein 135	ZNF135	19	58059239	58086310	q13.43	protein_coding
ENSG00000176349				7	1838586	1849931	p22.3	lncRNA
ENSG00000176438	161176	spectrin repeat containing nuclear envelope family member 3	SYNE3	14	95407266	95516650	q32.13	protein_coding
ENSG00000176532	222171	proline rich 15	PRR15	7	29563835	29567293	p14.3	protein_coding
ENSG00000176681	9884	leucine rich repeat containing 37A	LRRC37A	17	46292733	46337794	q21.31	protein_coding
ENSG00000176697	627	brain derived neurotrophic factor	BDNF	11	27654893	27722058	p14.1	protein_coding
ENSG00000176771	344148	NCK associated protein 5	NCKAP5	2	132671788	133568463	q21.2	protein_coding
ENSG00000176920	2524	fucosyltransferase 2	FUT2	19	48695971	48705951	q13.33	protein_coding
ENSG00000177042	283232	transmembrane protein 80	TMEM80	11	695591	705028	p15.5	protein_coding
ENSG00000177575	9332	CD163 molecule	CD163	12	7470811	7503893	p13.31	protein_coding
ENSG00000178187	285676	zinc finger protein 454	ZNF454	5	178941191	178966433	q35.3	protein_coding
ENSG00000178202	143888	protein O-glucosyltransferase 3	POGLUT3	11	108472112	108498384	q22.3	protein_coding
ENSG00000178404	100653515	CEP295 N-terminal like	CEP295NL	17	78870910	78903217	q25.3	protein_coding
ENSG00000178726	7056	thrombomodulin	THBD	20	23045633	23049672	p11.21	protein_coding
ENSG00000178927	79415	cytochrome b-245 chaperone 1	CYBC1	17	82442586	82450829	q25.3	protein_coding
ENSG00000179023	127707	kelch domain containing 7A	KLHDC7A	1	18480930	18485974	p36.13	protein_coding
ENSG00000179299	79730	NOP2/Sun RNA methyltransferase family member 7	NSUN7	4	40749925	40811184	p14	protein_coding
ENSG00000179387	255520	ELMO domain containing 2	ELMOD2	4	140524168	140553770	q31.1	protein_coding
ENSG00000179546	3352	5-hydroxytryptamine receptor 1D	HTR1D	1	23191895	23217502	p36.12	protein_coding
ENSG00000180914	5021	oxytocin receptor	OXTR	3	8750381	8769628	p25.3	protein_coding
ENSG00000181007	284406	ZFP82 zinc finger protein	ZFP82	19	36383120	36418644	q13.12	protein_coding
ENSG00000181381	91351	DExD/H-box 60 like	DDX60L	4	168356735	168537786	q32.3	protein_coding
ENSG00000181458	55076	transmembrane protein 45A	TMEM45A	3	100492619	100577444	q12.2	protein_coding
ENSG00000181481	84282	ring finger protein 135	RNF135	17	30970984	30999911	q11.2	protein_coding
ENSG00000182179	7318	ubiquitin like modifier activating enzyme 7	UBA7	3	49805209	49813953	p21.31	protein_coding
ENSG00000182218	84439	HHIP like 1	HHIPL1	14	99645129	99680569	q32.2	protein_coding
ENSG00000182389	785	calcium voltage-gated channel auxiliary subunit beta 4	CACNB4	2	151832771	152099167	q23.3	protein_coding
ENSG00000182492	633	biglycan	BGN	X	153494980	153509546	q28	protein_coding
ENSG00000182578	1436	colony stimulating factor 1 receptor	CSF1R	5	150053291	150113372	q32	protein_coding
ENSG00000182632	414194	cyclin Y like 2 (pseudogene)	CCNYL2	10	42408168	42475349	q11.21	transcribed_unprocessed_pseudogene
ENSG00000182685	283870	BRICHOS domain containing 5	BRICD5	16	2209253	2210905	p13.3	protein_coding
ENSG00000182700	492311	IgA inducing protein	IGIP	5	140125937	140129392	q31.3	protein_coding
ENSG00000182983	389114	zinc finger protein 662	ZNF662	3	42906142	42919334	p22.1	protein_coding
ENSG00000183036	5121	Purkinje cell protein 4	PCP4	21	39867438	39929397	q22.2	protein_coding
ENSG00000183091	4703	nebulin	NEB	2	151485336	151734487	q23.3	protein_coding
ENSG00000183171				X	150114378	150116520	q28	processed_pseudogene
ENSG00000183196	4166	carbohydrate sulfotransferase 6	CHST6	16	75472052	75495445	q23.1	protein_coding
ENSG00000183206	388468	POTE ankyrin domain family member C	POTEC	18	14507339	14543600	p11.21	protein_coding
ENSG00000183250	84536	long intergenic non-protein coding RNA 1547	LINC01547	21	44932814	44939937	q22.3	lncRNA
ENSG00000183763	10293	TRAF interacting protein	TRAIP	3	49828601	49856574	p21.31	protein_coding
ENSG00000183765	11200	checkpoint kinase 2	CHEK2	22	28687743	28742422	q12.1	protein_coding
ENSG00000184058	6899	T-box transcription factor 1	TBX1	22	19756703	19783593	q11.21	protein_coding
ENSG00000184500	5627	protein S	PROS1	3	93873051	93980003	q11.1	protein_coding
ENSG00000184838	51334	proline rich 16	PRR16	5	120464300	120687332	q23.1	protein_coding
ENSG00000184922	752	formin like 1	FMNL1	17	45221444	45247319	q21.31	protein_coding
ENSG00000184923	728118	NUT family member 2A	NUTM2A	10	87225448	87236908	q23.2	protein_coding
ENSG00000184949	646851	family with sequence similarity 227 member A	FAM227A	22	38578118	38656629	q13.1	protein_coding
ENSG00000184979	11274	ubiquitin specific peptidase 18	USP18	22	18150170	18177397	q11.21	protein_coding
ENSG00000185070	23768	fibronectin leucine rich transmembrane protein 2	FLRT2	14	85530144	85654428	q31.3	protein_coding
ENSG00000185201	10581	interferon induced transmembrane protein 2	IFITM2	11	303655	309397	p15.5	protein_coding
ENSG00000185386	5600	mitogen-activated protein kinase 11	MAPK11	22	50263713	50270767	q13.33	protein_coding
ENSG00000185442	400451	family with sequence similarity 174 member B	FAM174B	15	92617448	92809884	q26.1	protein_coding
ENSG00000185670	79842	zinc finger and BTB domain containing 3	ZBTB3	11	62748319	62754184	q12.3	protein_coding
ENSG00000185862	2124	ecotropic viral integration site 2B	EVI2B	17	31303770	31314105	q11.2	protein_coding
ENSG00000185960	6473	short stature homeobox	SHOX	X	624344	659411	p22.33	protein_coding
ENSG00000186301			MST1P2	1	16645622	16650289	p36.13	unprocessed_pseudogene
ENSG00000186340	7058	thrombospondin 2	THBS2	6	169215780	169254050	q27	protein_coding
ENSG00000186481			ANKRD20A5P	18	14179097	14252140	p11.21	transcribed_unprocessed_pseudogene
ENSG00000186871	54821	ERCC excision repair 6 like, spindle assembly checkpoint helicase	ERCC6L	X	72204657	72239027	q13.1	protein_coding
ENSG00000186973	440585	family with sequence similarity 183 member A	FAM183A	1	43145153	43156396	p34.2	protein_coding
ENSG00000187185	388282	uncharacterized LOC388282		16	57798186	57816946	q21	lncRNA
ENSG00000187240	79659	dynein cytoplasmic 2 heavy chain 1	DYNC2H1	11	103109410	103479863	q22.3	protein_coding
ENSG00000187498	1282	collagen type IV alpha 1 chain	COL4A1	13	110148963	110307157	q34	protein_coding
ENSG00000187609	54932	exonuclease 3'-5' domain containing 3	EXD3	9	137306896	137423211	q34.3	protein_coding
ENSG00000187690	340602	EZH inhibitory protein	EZHIP	X	51406948	51408843	p11.22	protein_coding
ENSG00000187720	79875	thrombospondin type 1 domain containing 4	THSD4	15	71096952	71783383	q23	protein_coding
ENSG00000187747	340980	olfactory receptor family 52 subfamily B member 6	OR52B6	11	5580877	5581884	p15.4	protein_coding
ENSG00000187800	375033	platelet endothelial aggregation receptor 1	PEAR1	1	156893698	156916429	q23.1	protein_coding
ENSG00000187908	1755	deleted in malignant brain tumors 1	DMBT1	10	122560665	122643736	q26.13	protein_coding
ENSG00000188130	6300	mitogen-activated protein kinase 12	MAPK12	22	50245450	50261716	q13.33	protein_coding
ENSG00000188157	375790	agrin	AGRN	1	1020120	1056118	p36.33	protein_coding
ENSG00000188227	390927	zinc finger protein 793	ZNF793	19	37506939	37548762	q13.12	protein_coding
ENSG00000188404	6402	selectin L	SELL	1	169690665	169711702	q24.2	protein_coding
ENSG00000188536	3040	hemoglobin subunit alpha 2	HBA2	16	172876	173710	p13.3	protein_coding
ENSG00000188596	144535	cilia and flagella associated protein 54	CFAP54	12	96489571	96875555	q23.1	protein_coding
ENSG00000188626	653720	golgin A8 family member M	GOLGA8M	15	28701954	28738384	q13.1	protein_coding
ENSG00000188681	100132288	tektin 4 pseudogene 2	TEKT4P2	21	9068361	9129752	p11.2	transcribed_unprocessed_pseudogene
ENSG00000188681	100233156	tektin 4 pseudogene	TEKT4P2	21	9068361	9129752	p11.2	transcribed_unprocessed_pseudogene
ENSG00000189129	219348	placenta associated 9	PLAC9	10	80131682	80145359	q22.3	protein_coding
ENSG00000196126	3123	major histocompatibility complex, class II, DR beta 1	HLA-DRB1	6	32578769	32589848	p21.32	protein_coding
ENSG00000196136	12	serpin family A member 3	SERPINA3	14	94612384	94624055	q32.13	protein_coding
ENSG00000196172	148213	zinc finger protein 681	ZNF681	19	23739195	23758891	p12	protein_coding
ENSG00000196187	9725	transmembrane protein 63A	TMEM63A	1	225845536	225882380	q42.12	protein_coding
ENSG00000196268	284443	zinc finger protein 493	ZNF493	19	21397119	21427577	p12	protein_coding
ENSG00000196345	55888	zinc finger with KRAB and SCAN domains 7	ZKSCAN7	3	44555193	44594173	p21.31	protein_coding
ENSG00000196526	60312	actin filament associated protein 1	AFAP1	4	7758714	7939926	p16.1	protein_coding
ENSG00000196549	4311	membrane metalloendopeptidase	MME	3	155024124	155183704	q25.2	protein_coding
ENSG00000196562	55959	sulfatase 2	SULF2	20	47656348	47786616	q13.12	protein_coding
ENSG00000196689	7442	transient receptor potential cation channel subfamily V member 1	TRPV1	17	3565444	3609411	p13.2	protein_coding
ENSG00000196814	89853	multivesicular body subunit 12B	MVB12B	9	126326829	126507041	q33.3	protein_coding
ENSG00000196876	6334	sodium voltage-gated channel alpha subunit 8	SCN8A	12	51590266	51812864	q13.13	protein_coding
ENSG00000197162	146540	zinc finger protein 785	ZNF785	16	30573740	30585769	p11.2	protein_coding
ENSG00000197182	400931	MIRLET7B host gene	MIRLET7BHG	22	46053869	46113928	q13.31	lncRNA
ENSG00000197249	5265	serpin family A member 1	SERPINA1	14	94376747	94390693	q32.13	protein_coding
ENSG00000197308	399717	GATA3 antisense RNA 1	GATA3-AS1	10	8050450	8053484	p14	lncRNA
ENSG00000197360	148198	zinc finger protein 98	ZNF98	19	22391019	22532485	p12	protein_coding
ENSG00000197496	81031	solute carrier family 2 member 10	SLC2A10	20	46709649	46736347	q13.12	protein_coding
ENSG00000197566	57547	zinc finger protein 624	ZNF624	17	16620734	16653856	p11.2	protein_coding
ENSG00000197599	645811	coiled-coil domain containing 154	CCDC154	16	1434383	1444556	p13.3	protein_coding
ENSG00000197603	65250	ciliogenesis and planar polarity effector 1	CPLANE1	5	37106228	37249376	p13.2	protein_coding
ENSG00000197629	219972	macrophage expressed 1	MPEG1	11	59208510	59212927	q12.1	protein_coding
ENSG00000197674			OR51C1P	11	4690423	4697831	p15.4	protein_coding
ENSG00000197769	440738	microtubule associated protein 1 light chain 3 gamma	MAP1LC3C	1	241995490	241999098	q43	protein_coding
ENSG00000197815				17	17858227	17860041	p11.2	lncRNA
ENSG00000198039	10793	zinc finger protein 273	ZNF273	7	64870172	64930966	q11.21	protein_coding
ENSG00000198089	9814	SFI1 centrin binding protein	SFI1	22	31488688	31618588	q12.2	protein_coding
ENSG00000198569	142680	solute carrier family 34 member 3	SLC34A3	9	137230757	137236555	q34.3	protein_coding
ENSG00000198624	26112	coiled-coil domain containing 69	CCDC69	5	151181052	151224093	q33.1	protein_coding
ENSG00000198682	9060	3'-phosphoadenosine 5'-phosphosulfate synthase 2	PAPSS2	10	87659613	87747705	q23.2	protein_coding
ENSG00000198695	4541	NADH dehydrogenase subunit 6	MT-ND6	MT	14149	14673		protein_coding
ENSG00000198734	2153	coagulation factor V	F5	1	169511951	169586588	q24.2	protein_coding
ENSG00000198796	115701	alpha kinase 2	ALPK2	18	58481247	58629091	q21.32	protein_coding
ENSG00000198840	4537	NADH dehydrogenase subunit 3	MT-ND3	MT	10059	10404		protein_coding
ENSG00000198945	84456	L3MBTL histone methyl-lysine binding protein 3	L3MBTL3	6	130013699	130141449	q23.1	protein_coding
ENSG00000203397			SHISA5P2	X	74066083	74066592	q13.2	processed_pseudogene
ENSG00000203709			MIR29B2CHG	1	207801518	207879115	q32.2	lncRNA
ENSG00000203747	2214	Fc fragment of IgG receptor IIIa	FCGR3A	1	161541759	161550737	q23.3	protein_coding
ENSG00000203896	54923	Lck interacting transmembrane adaptor 1	LIME1	20	63736283	63739103	q13.33	protein_coding
ENSG00000204113			BMP2KL	X	74185929	74187153	q13.2	processed_pseudogene
ENSG00000204149	414189	ArfGAP with GTPase domain, ankyrin repeat and PH domain 6	AGAP6	10	49982190	50011654	q11.23	protein_coding
ENSG00000204172	642517	ArfGAP with GTPase domain, ankyrin repeat and PH domain 9	AGAP9	10	47501854	47523638	q11.22	protein_coding
ENSG00000204175	9721	G protein regulated inducer of neurite outgrowth 2	GPRIN2	10	46549044	46555530	q11.22	protein_coding
ENSG00000204176	83849	synaptotagmin 15	SYT15	10	46578217	46594173	q11.22	protein_coding
ENSG00000204177	399761	BMS1 pseudogene 1	BMS1P1	10	46786674	46811989	q11.22	transcribed_unprocessed_pseudogene
ENSG00000204287	3122	major histocompatibility complex, class II, DR alpha	HLA-DRA	6	32439878	32445046	p21.32	protein_coding
ENSG00000204442	728215	family with sequence similarity 155 member A	FAM155A	13	107163510	107867496	q33.3	protein_coding
ENSG00000204472	199	allograft inflammatory factor 1	AIF1	6	31615217	31617021	p21.33	protein_coding
ENSG00000204706			MAMDC2-AS1	9	70033921	70175888	q21.12	lncRNA
ENSG00000204852	79600	tectonic family member 1	TCTN1	12	110614027	110663431	q24.11	protein_coding
ENSG00000205041				19	40273489	40275479	q13.2	lncRNA
ENSG00000205089	645121	cyclin I family member 2	CCNI2	5	132747426	132754403	q31.1	protein_coding
ENSG00000205238	441273	speedy/RINGO cell cycle regulator family member E2	SPDYE2	7	102551232	102562308	q22.1	protein_coding
ENSG00000205403	3426	complement factor I	CFI	4	109740694	109801999	q25	protein_coding
ENSG00000205426	3887	keratin 81	KRT81	12	52285913	52291534	q13.13	protein_coding
ENSG00000205593	414918	DENN domain containing 6B	DENND6B	22	50309030	50327012	q13.33	protein_coding
ENSG00000205885	283314	C1RL antisense RNA 1	C1RL-AS1	12	7108052	7122501	p13.31	lncRNA
ENSG00000205929	56245	chromosome 21 open reading frame 62	C21orf62	21	32790673	32813743	q22.11	protein_coding
ENSG00000206073	6318	serpin family B member 4	SERPINB4	18	63637259	63644256	q21.33	protein_coding
ENSG00000206127	728047	golgin A8 family member O	GOLGA8O	15	32441914	32455634	q13.3	protein_coding
ENSG00000206172	3039	hemoglobin subunit alpha 1	HBA1	16	176680	177522	p13.3	protein_coding
ENSG00000206195	503637	double homeobox A pseudogene 8	DUXAP8	22	15784959	15829984	q11.1	lncRNA
ENSG00000206530	55779	cilia and flagella associated protein 44	CFAP44	3	113286930	113441610	q13.2	protein_coding
ENSG00000212125			TAS2R15P	12	10964425	10965352	p13.2	unprocessed_pseudogene
ENSG00000212128	50838	taste 2 receptor member 13	TAS2R13	12	10907926	10909562	p13.2	protein_coding
ENSG00000213088	2532	atypical chemokine receptor 1 (Duffy blood group)	ACKR1	1	159203307	159206500	q23.2	protein_coding
ENSG00000213089			PDCL3P5	6	150827663	150828384	q25.1	processed_pseudogene
ENSG00000213139	1427	crystallin gamma S	CRYGS	3	186538441	186546702	q27.3	protein_coding
ENSG00000213170			SAR1AP2	10	126272818	126273411	q26.2	processed_pseudogene
ENSG00000213352			GAPDHP44	12	62755227	62756233	q14.2	processed_pseudogene
ENSG00000213398	3931	lecithin-cholesterol acyltransferase	LCAT	16	67939750	67944131	q22.1	protein_coding
ENSG00000213443			NPM1P7	12	9695384	9696227	p13.31	processed_pseudogene
ENSG00000213648	445329	sulfotransferase family 1A member 4	SULT1A4	16	29459913	29464966	p11.2	protein_coding
ENSG00000213801	399669	zinc finger protein 321, pseudogene	ZNF321P	19	52927135	52942601	q13.41	transcribed_processed_pseudogene
ENSG00000213962			API5P2	2	177997273	177998770	q31.2	processed_pseudogene
ENSG00000213973	7652	zinc finger protein 99	ZNF99	19	22752183	22784151	p12	protein_coding
ENSG00000213976				19	21382865	21387177	p12	unprocessed_pseudogene
ENSG00000214021	26140	tubulin tyrosine ligase like 3	TTLL3	3	9808086	9855138	p25.3	protein_coding
ENSG00000214063	7106	tetraspanin 4	TSPAN4	11	842812	867116	p15.5	protein_coding
ENSG00000214300	441272	speedy/RINGO cell cycle regulator family member E3	SPDYE3	7	100307702	100322196	q22.1	protein_coding
ENSG00000214357	54492	neuralized E3 ubiquitin protein ligase 1B	NEURL1B	5	172641263	172691540	q35.1	protein_coding
ENSG00000214402	401562	lipocalin like 1	LCNL1	9	136981904	136986410	q34.3	protein_coding
ENSG00000214561			RBBP4P4	6	58119741	58121029	p11.2	processed_pseudogene
ENSG00000214676			RPL9P16	4	168755816	168756382	q32.3	processed_pseudogene
ENSG00000215183	692094	microseminoprotein, prostate associated	MSMP	9	35752990	35756613	p13.3	protein_coding
ENSG00000215217	134121	chromosome 5 open reading frame 49	C5orf49	5	7830378	7851151	p15.31	protein_coding
ENSG00000215452			ZNF663P	20	46414228	46459276	q13.12	transcribed_unitary_pseudogene
ENSG00000215493				22	20450122	20451824	q11.21	processed_pseudogene
ENSG00000215788	8718	TNF receptor superfamily member 25	TNFRSF25	1	6460786	6466175	p36.31	protein_coding
ENSG00000216490	10437	IFI30 lysosomal thiol reductase	IFI30	19	18173162	18178117	p13.11	protein_coding
ENSG00000217083			MTCO2P33	6	24947880	24948344	p22.3	processed_pseudogene
ENSG00000218336	55714	teneurin transmembrane protein 3	TENM3	4	182143987	182803024	q34.3	protein_coding
ENSG00000219395			HSPA8P15	6	151411259	151413945	q25.1	processed_pseudogene
ENSG00000220378			KRT8P42	6	134296997	134298695	q23.2	processed_pseudogene
ENSG00000221886	63920	zinc finger BED-type containing 8	ZBED8	5	160393148	160400054	q33.3	protein_coding
ENSG00000221995	9220	TGFB1-induced anti-apoptotic factor 1	TIAF1	17	29073521	29078857	q11.2	protein_coding
ENSG00000223006			RN7SKP137	4	121061172	121061478	q27	misc_RNA
ENSG00000223443	377630	ubiquitin specific peptidase 17 like family member 2	USP17L2	8	12136435	12138849	p23.1	protein_coding
ENSG00000223443	401447	ubiquitin specific peptidase 17 like family member 1	USP17L2	8	12136435	12138849	p23.1	protein_coding
ENSG00000223642				2	159386367	159404636	q24.2	lncRNA
ENSG00000223650			UHRF2P1	X	74105572	74107958	q13.2	processed_pseudogene
ENSG00000223652				5	123087248	123090299	q23.2	lncRNA
ENSG00000223705	155400	NSUN5 pseudogene 1	NSUN5P1	7	75410322	75416787	q11.23	transcribed_unprocessed_pseudogene
ENSG00000224066				1	32204769	32206814	p35.2	lncRNA
ENSG00000224310	400511	long intergenic non-protein coding RNA 1567	LINC01567	16	24661422	24671062	p12.1	lncRNA
ENSG00000224430			MKRN5P	X	74161062	74162528	q13.2	processed_pseudogene
ENSG00000224598			RPS5P2	21	34135432	34136071	q22.11	processed_pseudogene
ENSG00000225092				6	7183083	7185287	p24.3	lncRNA
ENSG00000225096				6	57961438	58438364	p11.2	lncRNA
ENSG00000225138			SLC9A3-AS1	5	473236	480884	p15.33	lncRNA
ENSG00000225140	101930421	uncharacterized LOC101930421		10	628638	631255	p15.3	lncRNA
ENSG00000225192			ZNF33BP1	10	37794276	37796109	p11.21	processed_pseudogene
ENSG00000225210	503638	double homeobox A pseudogene 9	DUXAP9	14	19062316	19131167	q11.2	transcribed_processed_pseudogene
ENSG00000225614	84627	zinc finger protein 469	ZNF469	16	88382959	88440757	q24.2	protein_coding
ENSG00000225670			CADM3-AS1	1	159194325	159207973	q23.2	lncRNA
ENSG00000225756	138948	DBH antisense RNA 1	DBH-AS1	9	133654586	133657313	q34.2	lncRNA
ENSG00000226604			PAPPA-AS2	9	116285829	116288769	q33.1	lncRNA
ENSG00000226686	101927667	long intergenic non-protein coding RNA 1535	LINC01535	19	37251885	37265535	q13.12	lncRNA
ENSG00000226746	140771	Smith-Magenis syndrome chromosome region, candidate 5	SMCR5	17	17776686	17779529	p11.2	lncRNA
ENSG00000227236				1	235614674	235616397	q42.3	processed_pseudogene
ENSG00000227248			FAM155A-IT1	13	107788342	107835451	q33.3	lncRNA
ENSG00000227560			RPS15AP30	10	112987476	112987865	q25.2	processed_pseudogene
ENSG00000227638			HNRNPA1P14	9	88410529	88411463	q22.1	processed_pseudogene
ENSG00000227712				1	119230313	119327915	p12	lncRNA
ENSG00000228065			LINC01515	10	65570338	65880289	q21.3	lncRNA
ENSG00000228492			RAB11FIP1P1	X	74202834	74204595	q13.2	processed_pseudogene
ENSG00000228696	51326	ADP ribosylation factor like GTPase 17A	ARL17B	17	46274784	46361797	q21.31	protein_coding
ENSG00000228696	100506084	ADP ribosylation factor like GTPase 17B	ARL17B	17	46274784	46361797	q21.31	protein_coding
ENSG00000228696	100996709	ADP-ribosylation factor-like protein 17	ARL17B	17	46274784	46361797	q21.31	protein_coding
ENSG00000228828			TLK2P2	10	37818606	37820982	p11.21	processed_pseudogene
ENSG00000229007			EXOSC3P1	21	32496812	32497311	q22.11	processed_pseudogene
ENSG00000229152			ANKRD10-IT1	13	110894639	110899172	q34	lncRNA
ENSG00000229311				9	42579414	42586534	p11.1	lncRNA
ENSG00000229534			HNRNPA1P53	11	5571247	5572192	p15.4	processed_pseudogene
ENSG00000229692			SOS1-IT1	2	38992279	38993857	p22.1	lncRNA
ENSG00000230001				9	4070906	4071884	p24.2	lncRNA
ENSG00000230043			TMSB4XP6	20	50840615	50840749	q13.13	processed_pseudogene
ENSG00000230262	158257	long intergenic non-protein coding RNA 2603	LINC02603	9	94176492	94259545	q22.32	lncRNA
ENSG00000230267			HERC2P4	16	32103245	32188107	p11.2	transcribed_unprocessed_pseudogene
ENSG00000230590	100302692	FTX transcript, XIST regulator	FTX	X	73940435	74293574	q13.2	lncRNA
ENSG00000230823			CBX1P1	X	63299247	63299673	q11.1	processed_pseudogene
ENSG00000230826				9	123736437	123751941	q33.3	lncRNA
ENSG00000231064			THBS3-AS1	1	155195004	155205495	q22	lncRNA
ENSG00000231134	100874334	TCF7L1 intronic transcript 1	TCF7L1-IT1	2	85186409	85187253	p11.2	lncRNA
ENSG00000231389	3113	major histocompatibility complex, class II, DP alpha 1	HLA-DPA1	6	33064569	33080775	p21.32	protein_coding
ENSG00000231466				22	25349543	25350322	q11.23	processed_pseudogene
ENSG00000231615				1	173362397	173363733	q25.1	processed_pseudogene
ENSG00000231831			MTHFD1P1	X	57392646	57395409	p11.21	processed_pseudogene
ENSG00000231871	100873949	IPO9 antisense RNA 1	IPO9-AS1	1	201688259	201829559	q32.1	lncRNA
ENSG00000232406				20	36147334	36155760	q11.23	lncRNA
ENSG00000232457			SLC16A6P1	17	64953683	64956546	q24.1	transcribed_unprocessed_pseudogene
ENSG00000232611				X	136840931	136847797	q26.3	lncRNA
ENSG00000232788	101929947	ITGA6 antisense RNA 1	ITGA6-AS1	2	172464262	172466022	q31.1	lncRNA
ENSG00000232928			DDX3P1	X	74121012	74131923	q13.2	processed_pseudogene
ENSG00000233237	79940	long intergenic non-protein coding RNA 472	LINC00472	6	71343427	71420745	q13	lncRNA
ENSG00000233579			KRT8P15	2	202840331	202841781	q33.2	processed_pseudogene
ENSG00000233721				9	126516417	126518808	q33.3	lncRNA
ENSG00000233854			POU6F2-AS2	7	38980370	39013551	p14.1	lncRNA
ENSG00000233967				6	80441295	80466674	q14.1	lncRNA
ENSG00000234338				7	64835280	64836882	q11.21	processed_pseudogene
ENSG00000234383			CTBP2P8	1	68161761	68163090	p31.3	processed_pseudogene
ENSG00000234409	388849	coiled-coil domain containing 188	CCDC188	22	20148416	20151055	q11.21	protein_coding
ENSG00000234724			HDAC1P1	10	94137748	94139500	q23.33	processed_pseudogene
ENSG00000235033	100505635	DAAM2 antisense RNA 1	DAAM2-AS1	6	39881804	39900071	p21.2	lncRNA
ENSG00000235244	642776	DXZ4 associated non-coding transcript 2, distal	DANT2	X	115694880	115969130	q23	lncRNA
ENSG00000235397	100874018	EPN2 antisense RNA 1	EPN2-AS1	17	19296596	19306261	p11.2	lncRNA
ENSG00000235481			UBE2R2-AS1	9	33775183	33818795	p13.3	lncRNA
ENSG00000235703			LINC00894	X	149938613	150224580	q28	lncRNA
ENSG00000235740			PHACTR2-AS1	6	143554325	143562031	q24.2	lncRNA
ENSG00000235865	57000	GSN antisense RNA 1	GSN-AS1	9	121280768	121285530	q33.2	lncRNA
ENSG00000236017			ASMTL-AS1	X	1401769	1414028	p22.33	lncRNA
ENSG00000236194				17	42270517	42272683	q21.2	lncRNA
ENSG00000236432			MFF-DT	2	227221052	227325711	q36.3	lncRNA
ENSG00000236871	751580	long intergenic non-protein coding RNA 106	LINC00106	X	1396427	1399402	p22.33	lncRNA
ENSG00000236998				9	68788307	68789670	q21.11	processed_pseudogene
ENSG00000237161				15	21293653	21295201	q11.2	processed_pseudogene
ENSG00000237441	5863	ral guanine nucleotide dissociation stimulator like 2	RGL2	6	33291654	33298942	p21.32	protein_coding
ENSG00000237491	105378580	long intergenic non-protein coding RNA 1409	LINC01409	1	778747	810065	p36.33	lncRNA
ENSG00000237596	644135	uncharacterized LOC644135		6	135991936	136225751	q23.3	lncRNA
ENSG00000238010				9	126640756	126641293	q33.3	lncRNA
ENSG00000238105	55592	GOLGA2 pseudogene 5	GOLGA2P5	12	100156357	100173659	q23.1	transcribed_unprocessed_pseudogene
ENSG00000238228			OR7E7P	7	97946987	97947998	q21.3	unprocessed_pseudogene
ENSG00000238273				2	105363038	105378839	q12.2	lncRNA
ENSG00000239415				21	46251549	46254133	q22.3	lncRNA
ENSG00000239763				16	74312609	74313390	q23.1	processed_pseudogene
ENSG00000239794			RN7SL653P	1	91829774	91830066	p22.1	misc_RNA
ENSG00000240207				3	158732263	158784070	q25.32	lncRNA
ENSG00000240694	10687	PNMA family member 2	PNMA2	8	26504701	26514092	p21.2	protein_coding
ENSG00000242094			FOXP1-IT1	3	71570255	71574457	p13	lncRNA
ENSG00000242338			BMS1P4	10	73715843	73730469	q22.2	transcribed_unprocessed_pseudogene
ENSG00000242516	401074	long intergenic non-protein coding RNA 960	LINC00960	3	75672300	75742048	p12.3	lncRNA
ENSG00000242612	26063	2,4-dienoyl-CoA reductase 2	DECR2	16	401858	412487	p13.3	protein_coding
ENSG00000243232	56134	protocadherin alpha subfamily C, 2	PCDHAC2	5	140966470	141012347	q31.3	protein_coding
ENSG00000243433				7	151028781	151029754	q36.1	lncRNA
ENSG00000243646	3588	interleukin 10 receptor subunit beta	IL10RB	21	33266367	33310187	q22.11	protein_coding
ENSG00000243696				3	52813282	52835729	p21.1	protein_coding
ENSG00000243749	100506144	transmembrane protein 35B	TMEM35B	1	34981535	34985353	p34.3	protein_coding
ENSG00000244073			RPS4XP6	5	37085056	37085852	p13.2	processed_pseudogene
ENSG00000244280	347694	endothelin converting enzyme like 1 pseudogene 2	ECEL1P2	2	232385750	232387457	q37.1	transcribed_unprocessed_pseudogene
ENSG00000244300			GATA2-AS1	3	128489212	128502970	q21.3	lncRNA
ENSG00000244306	503639	double homeobox A pseudogene 10		14	19268853	19337730	q11.2	transcribed_processed_pseudogene
ENSG00000244731	720	complement C4A (Rodgers blood group)	C4A	6	31982057	32002681	p21.33	protein_coding
ENSG00000244731	110384692	complement C4A (Rodgers blood group)-like	C4A	6	31982057	32002681	p21.33	protein_coding
ENSG00000244734	3043	hemoglobin subunit beta	HBB	11	5225464	5229395	p15.4	protein_coding
ENSG00000244752	1415	crystallin beta B2	CRYBB2	22	25212564	25231870	q11.23	protein_coding
ENSG00000244757				9	116288618	116318689	q33.1	lncRNA
ENSG00000245148	100506020	ARAP1 antisense RNA 2	ARAP1-AS2	11	72700474	72705607	q13.4	lncRNA
ENSG00000245275	386627	SAP30L antisense RNA 1 (head to head)	SAP30L-AS1	5	154325568	154445850	q33.2	lncRNA
ENSG00000245573	497258	BDNF antisense RNA	BDNF-AS	11	27506830	27698231	p14.1	lncRNA
ENSG00000246451				14	103682362	103684015	q32.33	lncRNA
ENSG00000246889				11	70372246	70398488	q13.3	lncRNA
ENSG00000247287				14	61294909	61322838	q23.1	lncRNA
ENSG00000247903				12	26971586	26979582	p11.23	lncRNA
ENSG00000248231			KRT8P4	8	89412621	89415071	q21.3	processed_pseudogene
ENSG00000248329	100506013	apelin receptor early endogenous ligand	APELA	4	164877178	164898965	q32.3	protein_coding
ENSG00000248406				19	12379746	12383687	p13.2	transcribed_unprocessed_pseudogene
ENSG00000248610			HSPA8P4	5	130140031	130141950	q23.3	processed_pseudogene
ENSG00000248672	100526664	LY75-CD302 readthrough	LY75-CD302	2	159771851	159904710	q24.2	protein_coding
ENSG00000248810	100507639	long intergenic non-protein coding RNA 2432	LINC02432	4	141302910	141357096	q31.21	lncRNA
ENSG00000249170				4	71300258	71301235	q13.3	processed_pseudogene
ENSG00000249485			RBBP4P1	5	14797125	14798400	p15.2	processed_pseudogene
ENSG00000249661			TNRC18P1	4	140641840	140645489	q31.21	processed_pseudogene
ENSG00000249695	574538	uncharacterized LOC574538		12	137411	149169	p13.33	lncRNA
ENSG00000249852				7	227554	229557	p22.3	TEC
ENSG00000250011			HMGB1P3	2	230515023	230515638	q37.1	processed_pseudogene
ENSG00000250031				8	58424588	58426685	q12.1	processed_pseudogene
ENSG00000250138				5	69631963	69636399	q13.2	unprocessed_pseudogene
ENSG00000250241				4	133075311	133149147	q28.3	lncRNA
ENSG00000250295	101926926	RDH10 antisense RNA 1	RDH10-AS1	8	73297711	73356461	q21.11	lncRNA
ENSG00000250371				4	12859101	12864961	p15.33	lncRNA
ENSG00000250397				11	856880	859795	p15.5	lncRNA
ENSG00000250511				4	110512488	110519505	q25	lncRNA
ENSG00000250539			KRT8P33	5	123400922	123402344	q23.2	processed_pseudogene
ENSG00000250624			MTCYBP43	4	30884443	30885182	p15.1	unprocessed_pseudogene
ENSG00000250995			TMEM30BP1	X	118769796	118770857	q24	processed_pseudogene
ENSG00000251079			BMS1P2	10	47538377	47551954	q11.22	transcribed_unprocessed_pseudogene
ENSG00000251370	101929338	SEMA5A antisense RNA 1	SEMA5A-AS1	5	9511333	9518086	p15.31	lncRNA
ENSG00000251485			NRBF2P6	2	232343116	232343903	q37.1	processed_pseudogene
ENSG00000253119			HNRNPA3P7	5	154337471	154338452	q33.2	processed_pseudogene
ENSG00000253661			ZFHX4-AS1	8	76491200	76683308	q21.13	lncRNA
ENSG00000253720				8	129939844	129951056	q24.21	lncRNA
ENSG00000253919			THAP12P7	8	78760142	78762431	q21.13	processed_pseudogene
ENSG00000254087	4067	LYN proto-oncogene, Src family tyrosine kinase	LYN	8	55879835	56014169	q12.1	protein_coding
ENSG00000254131				8	42484600	42485019	p11.21	processed_pseudogene
ENSG00000254305			MRPL9P1	8	76603240	76603852	q21.13	transcribed_processed_pseudogene
ENSG00000254593			OR7E126P	11	71903194	71904081	q13.4	unprocessed_pseudogene
ENSG00000254602				11	57638024	57652790	q12.1	lncRNA
ENSG00000254876	100499484	SUGT1P4-STRA6LP readthrough	STRA6LP	9	97238449	97297314	q22.33	lncRNA
ENSG00000254876	100499484	SUGT1P4-STRA6LP readthrough	SUGT1P4-STRA6LP	9	97238449	97297314	q22.33	lncRNA
ENSG00000255043	100874012	NAV2 antisense RNA 5	NAV2-AS5	11	19502672	19507229	p15.1	lncRNA
ENSG00000255176				11	118636620	118638097	q23.3	lncRNA
ENSG00000255267	399886	long intergenic non-protein coding RNA 2687	LINC02687	11	45371397	45388511	p11.2	lncRNA
ENSG00000255320				11	66244840	66246239	q13.2	lncRNA
ENSG00000255345				11	79092848	79098003	q14.1	lncRNA
ENSG00000255366				8	47190772	47193262	q11.1	lncRNA
ENSG00000255438				20	47677901	47686297	q13.12	lncRNA
ENSG00000255440				11	74398825	74416379	q13.4	lncRNA
ENSG00000255710				11	113820856	113821885	q23.2	processed_pseudogene
ENSG00000255837	259295	taste 2 receptor member 20	TAS2R20	12	10995961	10998304	p13.2	protein_coding
ENSG00000256028				12	122975320	122982907	q24.31	lncRNA
ENSG00000256061	161582	dynein axonemal assembly factor 4	DNAAF4	15	55410525	55508234	q21.3	protein_coding
ENSG00000256433				12	6393879	6396148	p13.31	lncRNA
ENSG00000256533				11	114453064	114454123	q23.2	processed_pseudogene
ENSG00000256540				12	166856	182399	p13.33	lncRNA
ENSG00000256667			KLRA1P	12	10588063	10599669	p13.2	transcribed_unprocessed_pseudogene
ENSG00000256751			PLBD1-AS1	12	14567393	14624191	p13.1	lncRNA
ENSG00000256897				11	47220218	47221751	p11.2	lncRNA
ENSG00000256937			KRT17P8	12	9127783	9128645	p13.31	processed_pseudogene
ENSG00000257027				12	9658567	9662085	p13.31	lncRNA
ENSG00000257195			HNRNPA1P50	12	92883773	92884700	q22	processed_pseudogene
ENSG00000257225				12	42459366	42466128	q12	lncRNA
ENSG00000257298				12	50185580	50191363	q13.12	lncRNA
ENSG00000257489				12	100173196	100199783	q23.1	transcribed_unprocessed_pseudogene
ENSG00000257671	109729127	KRT7 antisense RNA 1	KRT7-AS	12	52245048	52247448	q13.13	lncRNA
ENSG00000257680				12	40728811	40729897	q12	processed_pseudogene
ENSG00000257964				12	49576840	49577505	q13.12	lncRNA
ENSG00000258227	23601	C-type lectin domain containing 5A	CLEC5A	7	141927357	141947007	q34	protein_coding
ENSG00000258588	445372	TRIM6-TRIM34 readthrough	TRIM6-TRIM34	11	5596725	5644398	p15.4	protein_coding
ENSG00000258723				14	78279572	78283376	q24.3	lncRNA
ENSG00000258957				14	69183017	69214092	q24.1	lncRNA
ENSG00000259234			ANKRD34C-AS1	15	79141939	79283949	q25.1	lncRNA
ENSG00000259291	109729181	ZNF710 antisense RNA 1	ZNF710-AS1	15	90074512	90082207	q26.1	lncRNA
ENSG00000259531				15	49365124	49366685	q21.2	processed_pseudogene
[truncated: 222 more rows]

## Sheet: 1279 converted down genes
Supplementary file 1. DEGs (FECD vs Control)
[truncated: 1,280 more rows]

[truncated: 2 more sheets: 696 up protein coding genes, 1010 down protein coding genes]
