# Supplementary material for: RNA-Seq–based transcriptome analysis of corneal endothelial cells derived from patients with Fuchs endothelial corneal dystrophy
Source: Sci Rep. 2023 May 27;13:8647. doi: 10.1038/s41598-023-35468-y (PMC10224979; doi:10.1038/s41598-023-35468-y)
Supplement: Supplementary file 5 — Supplementary Information 5. [file 41598_2023_35468_MOESM5_ESM.xlsx]

## Sheet: BP_up
Supplementary file 2. Gene Ontology Analysis
ONTOLOGY	ID	Description	GeneRatio	BgRatio	pvalue	p.adjust	qvalue	geneID	Count
BP	GO:0030198	extracellular matrix organization	37/626	301/18723	8.29448e-12	1.65328e-08	1.38049e-08	MMP25/PHLDB1/TNFRSF1B/NTN4/FAP/MMP2/CCDC80/TGFB2/MMP9/AEBP1/ECM2/COL1A1/LOX/RECK/LOXL1/PXDN/COL5A1/POSTN/COL4A2/ADAMTS7/SULF1/ADAMTSL4/COL8A1/ADAMTS12/PDPN/OLFML2B/MELTF/TNFRSF11B/SPINT1/BMP1/COL3A1/ANTXR1/FLRT2/COL4A1/THSD4/SULF2/SLC2A10	37
BP	GO:0043062	extracellular structure organization	37/626	302/18723	9.16062e-12	1.65328e-08	1.38049e-08	MMP25/PHLDB1/TNFRSF1B/NTN4/FAP/MMP2/CCDC80/TGFB2/MMP9/AEBP1/ECM2/COL1A1/LOX/RECK/LOXL1/PXDN/COL5A1/POSTN/COL4A2/ADAMTS7/SULF1/ADAMTSL4/COL8A1/ADAMTS12/PDPN/OLFML2B/MELTF/TNFRSF11B/SPINT1/BMP1/COL3A1/ANTXR1/FLRT2/COL4A1/THSD4/SULF2/SLC2A10	37
BP	GO:0045229	external encapsulating structure organization	37/626	304/18723	1.11582e-11	1.65328e-08	1.38049e-08	MMP25/PHLDB1/TNFRSF1B/NTN4/FAP/MMP2/CCDC80/TGFB2/MMP9/AEBP1/ECM2/COL1A1/LOX/RECK/LOXL1/PXDN/COL5A1/POSTN/COL4A2/ADAMTS7/SULF1/ADAMTSL4/COL8A1/ADAMTS12/PDPN/OLFML2B/MELTF/TNFRSF11B/SPINT1/BMP1/COL3A1/ANTXR1/FLRT2/COL4A1/THSD4/SULF2/SLC2A10	37
BP	GO:0001503	ossification	41/626	408/18723	3.65532e-10	4.06197e-07	3.39175e-07	FGR/IGF1/CYP24A1/VCAN/TNC/HDAC4/MMP2/TGFB2/BAMBI/MMP9/XYLT1/CDK6/ATP6V0A4/COL1A1/MDK/TCIRG1/MGP/LOX/SPARC/FHL2/SPP1/TGFB3/GDF5/HEMGN/ITGA11/SMAD6/CDH11/COL6A1/GPC3/BMP3/BMP6/ANKH/LRP5/WNT4/CCR1/CTHRC1/BMP1/THBS3/MAPK11/CCDC154/CLEC5A	41
BP	GO:0060976	coronary vasculature development	13/626	46/18723	2.12611e-09	1.71516e-06	1.43216e-06	PLXND1/NDST1/NRP1/PTK7/PDGFRB/SMAD6/PRICKLE1/GATA6/GPC3/APLN/TBX1/DYNC2H1/APELA	13
BP	GO:0002683	negative regulation of immune system process	41/626	434/18723	2.31517e-09	1.71516e-06	1.43216e-06	FGR/TYROBP/CD74/SPI1/FCGR2B/CD200/TYRO3/TGFB2/TREM2/HCK/SAMHD1/IL4I1/JAK3/CDK6/VSIR/MDK/PADI2/TGFB3/NMI/FGL2/BST2/LILRB2/LRRC32/PTPRJ/ANGPT1/VSIG4/C1QC/LAPTM5/TNFAIP8L2/ADORA1/MNDA/FBN1/COL3A1/LGALS9/STAT2/TBC1D10C/A2M/USP18/HLA-DRB1/SERPINB4/LYN	41
BP	GO:0050866	negative regulation of cell activation	26/626	210/18723	9.34542e-09	5.93434e-06	4.95518e-06	FGR/TYROBP/CD74/SPI1/FCGR2B/CD200/TYRO3/TREM2/PDGFB/IL4I1/JAK3/VSIR/MDK/FGL2/LILRB2/LRRC32/VSIG4/LAPTM5/TNFAIP8L2/MNDA/LGALS9/C1QTNF1/TBC1D10C/THBD/HLA-DRB1/LYN	26
BP	GO:0031589	cell-substrate adhesion	35/626	363/18723	2.10198e-08	1.16791e-05	9.75207e-06	ITGA3/NTN4/CCDC80/TYRO3/NRP1/MADCAM1/PDGFB/CORO1A/CDK6/ECM2/COL1A1/BST1/MDK/FN1/PREX1/LAMA5/POSTN/LYVE1/MYO1G/ITGA11/SMAD6/COL8A1/PTPRJ/ADAMTS12/ANGPT1/ITGB2/COL26A1/PDPN/WNT4/SNED1/MELTF/VWA2/COL3A1/THBS3/ANTXR1	35
BP	GO:0050900	leukocyte migration	35/626	369/18723	3.17918e-08	1.57016e-05	1.31109e-05	CD74/SPI1/CD200/TGFB2/TREM2/MADCAM1/PDGFB/MMP9/HCK/CORO1A/RARRES2/DOCK8/BST1/MDK/SELPLG/PADI2/PREX1/EDN3/ADGRE2/RIPK3/MYO1G/EPS8/MCOLN2/FCER1G/ITGB2/ADORA1/CCR1/LGALS9/SAA1/CMKLR1/CSF1R/SELL/AIF1/MSMP/LYN	35
BP	GO:0002697	regulation of immune effector process	33/626	339/18723	4.24994e-08	1.8891e-05	1.5774e-05	FGR/CFH/TYROBP/CD74/TNFRSF1B/SPI1/FCGR2B/MAVS/TGFB2/TREM2/IL4I1/JAK3/TGFB3/SASH3/C3/ADGRE2/FGL2/RIPK3/BST2/DDX60/PTPRJ/ANGPT1/VSIG4/ITGB2/SCIMP/LAPTM5/LGALS9/A2M/HLA-DRB1/HLA-DRA/SERPINB4/USP17L2/LYN	33
BP	GO:0045785	positive regulation of cell adhesion	38/626	437/18723	8.20428e-08	3.31527e-05	2.76826e-05	ITGA3/IGF1/CD74/PTPRU/CCDC80/TGFB2/NRP1/PDGFB/CORO1A/IL4I1/JAK3/CDK6/ECM2/DOCK8/VSIR/MDK/FN1/IGFBP2/SASH3/PREX1/LILRB2/TPM1/COL8A1/PTPRJ/ANK3/ANGPT1/ITGB2/COL26A1/PDPN/WNT4/IL15/LGALS9/SAA1/HLA-DRB1/HLA-DRA/AIF1/HLA-DPA1/LYN	38
BP	GO:0070661	leukocyte proliferation	31/626	318/18723	1.05937e-07	3.9241e-05	3.27662e-05	TYROBP/IGF1/SLC11A1/CD74/TNFRSF1B/FCGR2B/TREM2/CORO1A/IL4I1/JAK3/DOCK8/VSIR/BST1/TCIRG1/NPR3/IGFBP2/SASH3/RIPK3/BST2/LILRB2/LRRC32/VSIG4/WNT4/MNDA/IL15/LGALS9/CSF1R/HLA-DRB1/AIF1/HLA-DPA1/LYN	31
BP	GO:0002831	regulation of response to biotic stimulus	31/626	327/18723	1.98021e-07	6.7708e-05	5.65362e-05	FGR/TYROBP/SPI1/FCGR2B/MAVS/TYRO3/TREM2/COCH/HCK/SAMHD1/IL4I1/NMI/FGL2/DDX60/PARP9/GATA6/BMP6/VSIG4/SCIMP/MNDA/IL15/LGALS9/STAT2/A2M/ELMOD2/RNF135/USP18/HLA-DRB1/SERPINB4/USP17L2/LYN	31
BP	GO:0008360	regulation of cell shape	20/626	154/18723	2.18423e-07	6.93493e-05	5.79068e-05	FGR/PLXND1/BAMBI/COCH/HCK/CORO1A/PLXNA1/FN1/RHOJ/FGD3/CDC42EP1/TPM1/ARHGAP18/EPS8/PALM2AKAP2/ITGB2/PDPN/SYNE3/CSF1R/FMNL1	20
BP	GO:0032102	negative regulation of response to external stimulus	36/626	420/18723	2.57052e-07	7.61731e-05	6.36046e-05	FGR/IGF1/TNFRSF1B/FCGR2B/FAP/CD200/TYRO3/TREM2/NRP1/PDGFB/HCK/SAMHD1/HAMP/MDK/SEMA5A/PADI2/SPP1/NMI/FGL2/SEMA4F/VSIG4/WNT4/TNFAIP8L2/ADORA1/LGALS9/STAT2/SAA1/C1QTNF1/A2M/THBD/PROS1/USP18/HLA-DRB1/AIF1/SERPINB4/LYN	36
BP	GO:0051250	negative regulation of lymphocyte activation	20/626	157/18723	3.00217e-07	8.30602e-05	6.93553e-05	FGR/TYROBP/CD74/FCGR2B/TYRO3/IL4I1/JAK3/VSIR/MDK/FGL2/LILRB2/LRRC32/VSIG4/LAPTM5/TNFAIP8L2/MNDA/LGALS9/TBC1D10C/HLA-DRB1/LYN	20
BP	GO:0002695	negative regulation of leukocyte activation	22/626	187/18723	3.17666e-07	8.30602e-05	6.93553e-05	FGR/TYROBP/CD74/SPI1/FCGR2B/CD200/TYRO3/IL4I1/JAK3/VSIR/MDK/FGL2/LILRB2/LRRC32/VSIG4/LAPTM5/TNFAIP8L2/MNDA/LGALS9/TBC1D10C/HLA-DRB1/LYN	22
BP	GO:0070663	regulation of leukocyte proliferation	25/626	245/18723	7.78891e-07	0.000192343	0.000160606	TYROBP/IGF1/CD74/TNFRSF1B/FCGR2B/CORO1A/IL4I1/JAK3/VSIR/BST1/IGFBP2/SASH3/RIPK3/BST2/LILRB2/LRRC32/VSIG4/MNDA/IL15/LGALS9/CSF1R/HLA-DRB1/AIF1/HLA-DPA1/LYN	25
BP	GO:0061448	connective tissue development	25/626	252/18723	1.31215e-06	0.000306973	0.000256323	SPI1/PDGFB/TIMP1/ITGB8/COL1A1/MDK/MGP/LOX/PDGFRB/EFEMP1/GDF5/COL5A1/MATN3/CHI3L1/ADAMTS7/SULF1/ADAMTS12/BMP3/BMP6/LRP5/FRZB/BMP1/THBS3/BGN/SULF2	25
BP	GO:0002274	myeloid leukocyte activation	23/626	223/18723	1.78188e-06	0.000396022	0.000330679	FGR/TYROBP/SLC11A1/CD74/SPI1/FCGR2B/CD200/TREM2/HAMP/ITGB8/NMI/PREX1/CD93/ADGRE2/VSIG4/FCER1G/ITGB2/IL15/LGALS9/C1QA/TRPV1/AIF1/LYN	23
BP	GO:0050670	regulation of lymphocyte proliferation	23/626	225/18723	2.07788e-06	0.000439817	0.000367248	TYROBP/IGF1/CD74/TNFRSF1B/FCGR2B/CORO1A/IL4I1/JAK3/VSIR/BST1/IGFBP2/SASH3/RIPK3/LILRB2/LRRC32/VSIG4/MNDA/IL15/LGALS9/HLA-DRB1/AIF1/HLA-DPA1/LYN	23
BP	GO:0042060	wound healing	34/626	422/18723	2.24574e-06	0.000453742	0.000378875	TBXA2R/IGF1/SLC11A1/TNC/MCAM/FAP/TYRO3/TGFB2/PDGFB/TIMP1/COL1A1/PTK7/LOX/SPARC/PDGFRB/FN1/TGFB3/COL5A1/POSTN/TPM1/DGKI/FCER1G/PDPN/WNT4/COL3A1/SAA1/C1QTNF1/THBD/PROS1/PEAR1/SERPINA1/F5/HBB/LYN	34
BP	GO:0032944	regulation of mononuclear cell proliferation	23/626	227/18723	2.41819e-06	0.000467341	0.00039023	TYROBP/IGF1/CD74/TNFRSF1B/FCGR2B/CORO1A/IL4I1/JAK3/VSIR/BST1/IGFBP2/SASH3/RIPK3/LILRB2/LRRC32/VSIG4/MNDA/IL15/LGALS9/HLA-DRB1/AIF1/HLA-DPA1/LYN	23
BP	GO:0007229	integrin-mediated signaling pathway	15/626	107/18723	2.70389e-06	0.000480178	0.000400949	FGR/ITGA3/NRP1/MADCAM1/HCK/TIMP1/ITGB8/BST1/FN1/LAMA5/ITGA11/ITGAX/ITGB2/COL3A1/SLC2A10	15
BP	GO:0014911	positive regulation of smooth muscle cell migration	10/626	47/18723	2.75164e-06	0.000480178	0.000400949	IGF1/HDAC4/NOX4/NRP1/PDGFB/FGF9/MDK/PDGFRB/POSTN/AIF1	10
BP	GO:0001649	osteoblast differentiation	23/626	229/18723	2.80869e-06	0.000480178	0.000400949	IGF1/CYP24A1/VCAN/TNC/HDAC4/BAMBI/CDK6/COL1A1/TCIRG1/LOX/FHL2/SPP1/HEMGN/ITGA11/SMAD6/COL6A1/BMP3/BMP6/LRP5/WNT4/CTHRC1/MAPK11/CLEC5A	23
BP	GO:0008217	regulation of blood pressure	20/626	186/18723	4.42769e-06	0.00072893	0.000608657	TBXA2R/PDGFB/RARRES2/GNB3/NPR3/EDN3/POSTN/ENPEP/TPM1/SLC2A5/EDNRA/LRP5/ADORA1/ERAP2/OR51E2/APLN/OXTR/MME/TRPV1/HBB	20
BP	GO:0046651	lymphocyte proliferation	26/626	288/18723	4.69186e-06	0.000744832	0.000621935	TYROBP/IGF1/SLC11A1/CD74/TNFRSF1B/FCGR2B/CORO1A/IL4I1/JAK3/DOCK8/VSIR/BST1/IGFBP2/SASH3/RIPK3/LILRB2/LRRC32/VSIG4/WNT4/MNDA/IL15/LGALS9/HLA-DRB1/AIF1/HLA-DPA1/LYN	26
BP	GO:0097529	myeloid leukocyte migration	22/626	220/18723	4.94264e-06	0.000757587	0.000632586	CD74/SPI1/CD200/TGFB2/TREM2/PDGFB/RARRES2/BST1/MDK/PREX1/EDN3/ADGRE2/MCOLN2/FCER1G/ITGB2/CCR1/SAA1/CMKLR1/CSF1R/AIF1/MSMP/LYN	22
BP	GO:0002468	dendritic cell antigen processing and presentation	6/626	15/18723	5.27455e-06	0.000766046	0.000639649	SLC11A1/CD74/FCGR2B/FGL2/HLA-DRB1/HLA-DRA	6
BP	GO:0002443	leukocyte mediated immunity	34/626	440/18723	5.59143e-06	0.000766046	0.000639649	FGR/TYROBP/CD74/TNFRSF1B/SPI1/FCGR2B/MAVS/TREM2/CORO1A/IL4I1/JAK3/TCIRG1/SASH3/C3/ADGRE2/RIPK3/BST2/MYO1G/C1RL/FCER1G/C1QC/ITGB2/SCIMP/C2/LGALS9/C1QB/C1QA/HLA-DRB1/HLA-DRA/CFI/SERPINB4/HLA-DPA1/C4A/LYN	34
BP	GO:0032943	mononuclear cell proliferation	26/626	291/18723	5.66167e-06	0.000766046	0.000639649	TYROBP/IGF1/SLC11A1/CD74/TNFRSF1B/FCGR2B/CORO1A/IL4I1/JAK3/DOCK8/VSIR/BST1/IGFBP2/SASH3/RIPK3/LILRB2/LRRC32/VSIG4/WNT4/MNDA/IL15/LGALS9/HLA-DRB1/AIF1/HLA-DPA1/LYN	26
BP	GO:0022604	regulation of cell morphogenesis	27/626	309/18723	5.68718e-06	0.000766046	0.000639649	FGR/PLXND1/BAMBI/NRP1/COCH/HCK/CORO1A/MDK/SPARC/PLXNA1/FN1/PREX1/RHOJ/FGD3/CDC42EP1/POSTN/TPM1/ARHGAP18/EPS8/PALM2AKAP2/ITGB2/PDPN/MELTF/ZNF135/SYNE3/CSF1R/FMNL1	27
BP	GO:0060326	cell chemotaxis	27/626	310/18723	6.03768e-06	0.000789338	0.000659098	CD74/SPI1/TGFB2/NRP1/PDGFB/CORO1A/RARRES2/BST1/MDK/SEMA5A/LOX/PDGFRB/PADI2/PREX1/EDN3/ADGRE2/FCER1G/ITGB2/CCR1/LGALS9/CXCR6/SAA1/CMKLR1/CSF1R/AIF1/MSMP/LYN	27
BP	GO:0031348	negative regulation of defense response	24/626	258/18723	6.51755e-06	0.000827729	0.000691154	FGR/IGF1/TNFRSF1B/FCGR2B/CD200/TYRO3/TREM2/HCK/SAMHD1/HAMP/MDK/NMI/FGL2/VSIG4/TNFAIP8L2/ADORA1/LGALS9/STAT2/SAA1/A2M/USP18/HLA-DRB1/SERPINB4/LYN	24
BP	GO:0050777	negative regulation of immune response	20/626	194/18723	8.38524e-06	0.00103534	0.000864513	FGR/SPI1/FCGR2B/TYRO3/TREM2/HCK/SAMHD1/IL4I1/JAK3/NMI/FGL2/VSIG4/COL3A1/LGALS9/STAT2/A2M/USP18/HLA-DRB1/SERPINB4/LYN	20
BP	GO:0030595	leukocyte chemotaxis	22/626	230/18723	1.01023e-05	0.00121364	0.00101339	CD74/SPI1/TGFB2/PDGFB/CORO1A/RARRES2/BST1/MDK/PADI2/PREX1/EDN3/ADGRE2/FCER1G/ITGB2/CCR1/LGALS9/SAA1/CMKLR1/CSF1R/AIF1/MSMP/LYN	22
BP	GO:0007162	negative regulation of cell adhesion	26/626	303/18723	1.16555e-05	0.0013288	0.00110955	PLXND1/CD74/TNC/SPI1/FCGR2B/IL4I1/JAK3/VSIR/COL1A1/MDK/SEMA5A/PLXNA1/FGL2/LILRB2/POSTN/LRRC32/BMP6/ANGPT1/VSIG4/LAPTM5/TNFAIP8L2/MELTF/LGALS9/DAB1/C1QTNF1/HLA-DRB1	26
BP	GO:0042116	macrophage activation	14/626	106/18723	1.17147e-05	0.0013288	0.00110955	TYROBP/SLC11A1/CD74/FCGR2B/CD200/TREM2/HAMP/NMI/CD93/VSIG4/ITGB2/C1QA/TRPV1/AIF1	14
BP	GO:0042098	T cell proliferation	20/626	199/18723	1.22594e-05	0.0013288	0.00110955	IGF1/SLC11A1/TNFRSF1B/CORO1A/IL4I1/JAK3/DOCK8/VSIR/IGFBP2/SASH3/RIPK3/LILRB2/LRRC32/VSIG4/WNT4/IL15/LGALS9/HLA-DRB1/AIF1/HLA-DPA1	20
BP	GO:0045591	positive regulation of regulatory T cell differentiation	6/626	17/18723	1.23164e-05	0.0013288	0.00110955	IL4I1/VSIR/LILRB2/LGALS9/HLA-DRB1/HLA-DRA	6
BP	GO:0002495	antigen processing and presentation of peptide antigen via MHC class II	8/626	34/18723	1.25556e-05	0.0013288	0.00110955	CD74/FCGR2B/TREM2/FCER1G/HLA-DRB1/HLA-DRA/IFI30/HLA-DPA1	8
BP	GO:0045088	regulation of innate immune response	21/626	218/18723	1.4359e-05	0.00143498	0.00119821	FGR/TYROBP/SPI1/FCGR2B/MAVS/TYRO3/TREM2/COCH/HCK/SAMHD1/NMI/PARP9/VSIG4/MNDA/LGALS9/STAT2/A2M/RNF135/USP18/SERPINB4/LYN	21
BP	GO:0002886	regulation of myeloid leukocyte mediated immunity	10/626	56/18723	1.4433e-05	0.00143498	0.00119821	FGR/TYROBP/SPI1/FCGR2B/MAVS/C3/ADGRE2/ITGB2/LGALS9/LYN	10
BP	GO:0007369	gastrulation	19/626	185/18723	1.48019e-05	0.00143498	0.00119821	ITGA3/PHLDB1/MMP2/MMP9/FN1/COL5A1/GSC/COL4A2/GATA6/COL6A1/COL8A1/GPC3/CRB2/TENM4/ITGB2/LRP5/ATOH8/APLN/APELA	19
BP	GO:0035987	endodermal cell differentiation	9/626	45/18723	1.4874e-05	0.00143498	0.00119821	MMP2/MMP9/FN1/COL5A1/COL4A2/GATA6/COL6A1/COL8A1/ITGB2	9
BP	GO:0048762	mesenchymal cell differentiation	22/626	236/18723	1.5173e-05	0.00143498	0.00119821	PHLDB1/TGFB2/BAMBI/NRP1/COL1A1/MDK/SEMA5A/FN1/TGFB3/RDH10/GLIPR2/EDN3/LAMA5/GSC/SEMA4F/CRB2/EDNRA/PDPN/WNT4/FRZB/LDLRAD4/TBX1	22
BP	GO:0006909	phagocytosis	26/626	308/18723	1.55389e-05	0.00143897	0.00120154	FGR/TYROBP/SLC11A1/MARCO/MSR1/FCGR2B/TYRO3/TREM2/NCF4/HCK/CORO1A/C3/CD93/MYO1G/PTPRJ/FCGR1A/FCER1G/ITGB2/ADORA1/IL15/C2/CD14/PEAR1/AIF1/C4A/LYN	26
BP	GO:0098883	synapse pruning	5/626	11/18723	1.60694e-05	0.00145773	0.0012172	TREM2/C3/C1QC/C1QB/C1QA	5
BP	GO:0060485	mesenchyme development	25/626	291/18723	1.676e-05	0.00148996	0.00124412	PHLDB1/TGFB2/BAMBI/NRP1/COL1A1/MDK/PTK7/SEMA5A/PDGFRB/FN1/PKD2/TGFB3/RDH10/GLIPR2/EDN3/LAMA5/GSC/SEMA4F/CRB2/EDNRA/PDPN/WNT4/FRZB/LDLRAD4/TBX1	25
BP	GO:0009615	response to virus	29/626	367/18723	1.79214e-05	0.00155639	0.00129958	FGR/MAVS/SAMHD1/CDK6/ITGB8/NMI/FGL2/RIPK3/BST2/DCLK1/RNASEL/DDX60/IFI44L/IFI44/PARP9/ITGAX/IFITM3/SKP2/IL15/MLKL/LGALS9/STAT2/ELMOD2/RNF135/IFITM2/MAPK11/DMBT1/USP17L2/IL10RB	29
BP	GO:0003073	regulation of systemic arterial blood pressure	13/626	96/18723	1.82074e-05	0.00155639	0.00129958	PDGFB/RARRES2/EDN3/POSTN/ENPEP/TPM1/SLC2A5/ADORA1/OR51E2/APLN/OXTR/MME/TRPV1	13
BP	GO:0032103	positive regulation of response to external stimulus	32/626	427/18723	1.94388e-05	0.00158092	0.00132007	TYROBP/CD74/SPI1/MAVS/TREM2/NRP1/PDGFB/COCH/HCK/RARRES2/MDK/SEMA5A/PDGFRB/NMI/EDN3/C3/ALOX5AP/DDX60/PARP9/OSMR/BMP6/SCIMP/MNDA/CCR1/IL15/LGALS9/CMKLR1/THBD/CSF1R/AIF1/USP17L2/LYN	32
BP	GO:0001819	positive regulation of cytokine production	34/626	467/18723	1.96062e-05	0.00158092	0.00132007	FGR/TYROBP/SLC11A1/CD74/MAVS/CD200/TREM2/MDK/SASH3/C3/AKAP12/LILRB2/CHI3L1/POSTN/SULF1/GATA6/PTPRJ/MCOLN2/FCER1G/SCIMP/LAPTM5/MNDA/IL15/CYBB/LGALS9/CD14/SAA1/HEG1/RNF135/CSF1R/MAPK11/SULF2/AIF1/HLA-DPA1	34
BP	GO:0002504	antigen processing and presentation of peptide or polysaccharide antigen via MHC class II	8/626	36/18723	1.97268e-05	0.00158092	0.00132007	CD74/FCGR2B/TREM2/FCER1G/HLA-DRB1/HLA-DRA/IFI30/HLA-DPA1	8
BP	GO:0035904	aorta development	10/626	58/18723	1.99171e-05	0.00158092	0.00132007	PLXND1/NDST1/TGFB2/LOX/PDGFRB/PKD2/LOXL1/SMAD6/PRICKLE1/TBX1	10
BP	GO:0022407	regulation of cell-cell adhesion	33/626	448/18723	2.05022e-05	0.00159881	0.00133501	IGF1/CD74/PTPRU/SPI1/FCGR2B/CORO1A/IL4I1/JAK3/DOCK8/VSIR/MDK/IGFBP2/SASH3/FGL2/LILRB2/LRRC32/ANK3/BMP6/VSIG4/ITGB2/PDPN/LAPTM5/WNT4/TNFAIP8L2/IL15/LGALS9/C1QTNF1/HLA-DRB1/HLA-DRA/AIF1/TENM3/HLA-DPA1/LYN	33
BP	GO:0051216	cartilage development	19/626	190/18723	2.15929e-05	0.00165484	0.00138179	TIMP1/ITGB8/COL1A1/MDK/MGP/EFEMP1/GDF5/MATN3/CHI3L1/ADAMTS7/SULF1/ADAMTS12/BMP3/BMP6/FRZB/BMP1/THBS3/BGN/SULF2	19
BP	GO:0002703	regulation of leukocyte mediated immunity	21/626	226/18723	2.47448e-05	0.00186425	0.00155665	FGR/TYROBP/TNFRSF1B/SPI1/FCGR2B/MAVS/TREM2/IL4I1/JAK3/SASH3/C3/ADGRE2/RIPK3/BST2/ITGB2/SCIMP/LGALS9/HLA-DRB1/HLA-DRA/SERPINB4/LYN	21
BP	GO:0060840	artery development	13/626	100/18723	2.83886e-05	0.00207722	0.00173448	PLXND1/NDST1/TGFB2/NRP1/MDK/LOX/PDGFRB/PKD2/LOXL1/SMAD6/PRICKLE1/TBX1/SLC2A10	13
BP	GO:0038094	Fc-gamma receptor signaling pathway	7/626	28/18723	2.89736e-05	0.00207722	0.00173448	FGR/FCGR2B/HCK/MYO1G/PTPRJ/FCER1G/LYN	7
BP	GO:0045589	regulation of regulatory T cell differentiation	7/626	28/18723	2.89736e-05	0.00207722	0.00173448	IL4I1/VSIR/MDK/LILRB2/LGALS9/HLA-DRB1/HLA-DRA	7
BP	GO:0071675	regulation of mononuclear cell migration	14/626	115/18723	2.99388e-05	0.00211235	0.00176381	SPI1/CD200/MADCAM1/RARRES2/DOCK8/MDK/PADI2/RIPK3/CCR1/LGALS9/CMKLR1/CSF1R/AIF1/LYN	14
BP	GO:0048015	phosphatidylinositol-mediated signaling	18/626	178/18723	3.04223e-05	0.00211292	0.00176429	FGR/IGF1/TYRO3/TGFB2/TREM2/PDGFB/NPR3/PDGFRB/FN1/PLGLB2/PRR5L/PLCB2/ANGPT1/PIK3AP1/CSF1R/PEAR1/LIME1/RGL2	18
BP	GO:0071674	mononuclear cell migration	19/626	196/18723	3.33301e-05	0.00227927	0.00190319	SPI1/CD200/MADCAM1/PDGFB/RARRES2/DOCK8/MDK/PADI2/RIPK3/MYO1G/EPS8/CCR1/LGALS9/SAA1/CMKLR1/CSF1R/AIF1/MSMP/LYN	19
BP	GO:0002577	regulation of antigen processing and presentation	6/626	20/18723	3.54016e-05	0.00238425	0.00199085	SLC11A1/CD74/FCGR2B/TREM2/FGL2/LILRB2	6
BP	GO:0048002	antigen processing and presentation of peptide antigen	10/626	62/18723	3.63969e-05	0.00241469	0.00201627	SLC11A1/CD74/FCGR2B/TREM2/FCER1G/ERAP2/HLA-DRB1/HLA-DRA/IFI30/HLA-DPA1	10
BP	GO:0071560	cellular response to transforming growth factor beta stimulus	22/626	250/18723	3.69483e-05	0.00241522	0.00201671	ITGA3/SPI1/NOX4/TGFB2/BAMBI/ITGB8/COL1A1/LOX/LTBP2/TGFB3/GDF5/POSTN/COL4A2/NREP/LRRC32/SMAD6/ANKRD1/WNT4/FBN1/COL3A1/LDLRAD4/SLC2A10	22
BP	GO:0014910	regulation of smooth muscle cell migration	12/626	89/18723	3.97124e-05	0.00254198	0.00212256	IGF1/HDAC4/NOX4/NRP1/PDGFB/FGF9/MDK/PDGFRB/PLXNA1/POSTN/TPM1/AIF1	12
BP	GO:0022612	gland morphogenesis	14/626	118/18723	4.00312e-05	0.00254198	0.00212256	PLXND1/TNC/NTN4/TGFB2/NRP1/MDK/PLXNA1/TGFB3/LAMA5/SULF1/LRP5/WNT4/CSF1R/SULF2	14
BP	GO:0048017	inositol lipid-mediated signaling	18/626	182/18723	4.09204e-05	0.00256185	0.00213915	FGR/IGF1/TYRO3/TGFB2/TREM2/PDGFB/NPR3/PDGFRB/FN1/PLGLB2/PRR5L/PLCB2/ANGPT1/PIK3AP1/CSF1R/PEAR1/LIME1/RGL2	18
BP	GO:0019886	antigen processing and presentation of exogenous peptide antigen via MHC class II	7/626	30/18723	4.7002e-05	0.00289325	0.00241587	CD74/FCGR2B/FCER1G/HLA-DRB1/HLA-DRA/IFI30/HLA-DPA1	7
BP	GO:0050863	regulation of T cell activation	26/626	329/18723	4.80786e-05	0.00289325	0.00241587	IGF1/CD74/TNFRSF1B/FCGR2B/CORO1A/IL4I1/JAK3/DOCK8/VSIR/MDK/IGFBP2/SASH3/FGL2/RIPK3/LILRB2/LRRC32/VSIG4/LAPTM5/TNFAIP8L2/IL15/LGALS9/HLA-DRB1/HLA-DRA/AIF1/HLA-DPA1/LYN	26
BP	GO:0150146	cell junction disassembly	6/626	21/18723	4.81666e-05	0.00289325	0.00241587	TREM2/TGFB3/C3/C1QC/C1QB/C1QA	6
BP	GO:0071559	response to transforming growth factor beta	22/626	256/18723	5.28505e-05	0.00310314	0.00259113	ITGA3/SPI1/NOX4/TGFB2/BAMBI/ITGB8/COL1A1/LOX/LTBP2/TGFB3/GDF5/POSTN/COL4A2/NREP/LRRC32/SMAD6/ANKRD1/WNT4/FBN1/COL3A1/LDLRAD4/SLC2A10	22
BP	GO:0050913	sensory perception of bitter taste	8/626	41/18723	5.37553e-05	0.00310314	0.00259113	CST4/TAS2R3/TAS2R4/PLCB2/CST2/CST1/TAS2R13/TAS2R20	8
BP	GO:0071634	regulation of transforming growth factor beta production	8/626	41/18723	5.37553e-05	0.00310314	0.00259113	TYROBP/CD200/TGFB2/ITGB8/FN1/LRRC32/GATA6/LGALS9	8
BP	GO:0007159	leukocyte cell-cell adhesion	28/626	371/18723	5.63031e-05	0.00320856	0.00267915	IGF1/CD74/FCGR2B/MADCAM1/CORO1A/IL4I1/JAK3/DOCK8/VSIR/MDK/SELPLG/IGFBP2/SASH3/FGL2/LILRB2/LRRC32/VSIG4/ITGB2/LAPTM5/TNFAIP8L2/IL15/LGALS9/SELL/HLA-DRB1/HLA-DRA/AIF1/HLA-DPA1/LYN	28
BP	GO:0019221	cytokine-mediated signaling pathway	33/626	472/18723	5.75414e-05	0.00322548	0.00269328	CD74/TNFRSF1B/SPI1/MAVS/TREM2/PDGFB/CSF2RB/HCK/SAMHD1/JAK3/PADI2/NMI/PXDN/LILRB2/PARP9/IFITM3/OSMR/PTPRJ/ANGPT1/FCER1G/LAPTM5/CCR1/IL15/STAT2/CXCR6/CMKLR1/CSF1R/TRAIP/USP18/IFITM2/ACKR1/TNFRSF25/IL10RB	33
BP	GO:0050868	negative regulation of T cell activation	14/626	122/18723	5.80515e-05	0.00322548	0.00269328	CD74/FCGR2B/IL4I1/JAK3/VSIR/MDK/FGL2/LILRB2/LRRC32/VSIG4/LAPTM5/TNFAIP8L2/LGALS9/HLA-DRB1	14
BP	GO:0045066	regulatory T cell differentiation	7/626	31/18723	5.89724e-05	0.0032362	0.00270223	IL4I1/VSIR/MDK/LILRB2/LGALS9/HLA-DRB1/HLA-DRA	7
BP	GO:0014068	positive regulation of phosphatidylinositol 3-kinase signaling	11/626	79/18723	6.1313e-05	0.00332361	0.00277522	FGR/IGF1/TGFB2/TREM2/PDGFB/PDGFRB/FN1/PRR5L/ANGPT1/PIK3AP1/RGL2	11
BP	GO:0042129	regulation of T cell proliferation	17/626	171/18723	6.22611e-05	0.00333434	0.00278418	IGF1/TNFRSF1B/CORO1A/IL4I1/JAK3/VSIR/IGFBP2/SASH3/RIPK3/LILRB2/LRRC32/VSIG4/IL15/LGALS9/HLA-DRB1/AIF1/HLA-DPA1	17
BP	GO:0050920	regulation of chemotaxis	20/626	223/18723	6.32931e-05	0.00334926	0.00279664	CD74/ADGRA2/SPI1/TREM2/NRP1/PDGFB/RARRES2/BST1/MDK/SEMA5A/PDGFRB/PADI2/EDN3/SEMA4F/CCR1/LGALS9/CMKLR1/CSF1R/AIF1/LYN	20
BP	GO:0002253	activation of immune response	28/626	375/18723	6.78497e-05	0.00352928	0.00294696	FGR/CFH/TYROBP/PRKCH/FCGR2B/MAVS/TREM2/HCK/C3/THEMIS2/MYO1G/C1RL/PTPRJ/VSIG4/FCER1G/C1QC/LAPTM5/MNDA/C2/C1QB/C1QA/CMKLR1/A2M/HLA-DRB1/LIME1/CFI/C4A/LYN	28
BP	GO:0001706	endoderm formation	9/626	54/18723	6.82831e-05	0.00352928	0.00294696	MMP2/MMP9/FN1/COL5A1/COL4A2/GATA6/COL6A1/COL8A1/ITGB2	9
BP	GO:0007435	salivary gland morphogenesis	7/626	32/18723	7.33241e-05	0.00374627	0.00312814	PLXND1/NTN4/TGFB2/NRP1/PLXNA1/TGFB3/LAMA5	7
BP	GO:0071604	transforming growth factor beta production	8/626	43/18723	7.69191e-05	0.00385218	0.00321657	TYROBP/CD200/TGFB2/ITGB8/FN1/LRRC32/GATA6/LGALS9	8
BP	GO:0050921	positive regulation of chemotaxis	15/626	141/18723	7.71303e-05	0.00385218	0.00321657	CD74/SPI1/TREM2/NRP1/PDGFB/RARRES2/MDK/SEMA5A/PDGFRB/EDN3/CCR1/LGALS9/CMKLR1/CSF1R/AIF1	15
BP	GO:0002698	negative regulation of immune effector process	13/626	110/18723	7.80464e-05	0.00385462	0.00321861	SPI1/FCGR2B/TGFB2/IL4I1/JAK3/TGFB3/FGL2/BST2/ANGPT1/VSIG4/LGALS9/A2M/SERPINB4	13
BP	GO:0002685	regulation of leukocyte migration	19/626	210/18723	8.52441e-05	0.00414294	0.00345936	CD74/SPI1/CD200/TREM2/MADCAM1/RARRES2/DOCK8/BST1/MDK/PADI2/EDN3/RIPK3/ADORA1/CCR1/LGALS9/CMKLR1/CSF1R/AIF1/LYN	19
BP	GO:0014066	regulation of phosphatidylinositol 3-kinase signaling	13/626	111/18723	8.57482e-05	0.00414294	0.00345936	FGR/IGF1/TGFB2/TREM2/PDGFB/PDGFRB/FN1/PLGLB2/PRR5L/ANGPT1/PIK3AP1/LIME1/RGL2	13
BP	GO:0002431	Fc receptor mediated stimulatory signaling pathway	7/626	33/18723	9.04028e-05	0.00432086	0.00360793	FGR/FCGR2B/HCK/MYO1G/PTPRJ/FCER1G/LYN	7
BP	GO:0014909	smooth muscle cell migration	12/626	97/18723	9.35649e-05	0.00442443	0.0036944	IGF1/HDAC4/NOX4/NRP1/PDGFB/FGF9/MDK/PDGFRB/PLXNA1/POSTN/TPM1/AIF1	12
BP	GO:0030324	lung development	17/626	177/18723	9.57135e-05	0.00444841	0.00371442	ITGA3/TNC/FGF9/PTK7/LOX/SPARC/PDGFRB/TGFB3/RDH10/LAMA5/CHI3L1/GATA6/GPC3/SELENON/PDPN/HEG1/MME	17
BP	GO:0050672	negative regulation of lymphocyte proliferation	11/626	83/18723	9.70743e-05	0.00444841	0.00371442	TYROBP/FCGR2B/IL4I1/VSIR/LILRB2/LRRC32/VSIG4/MNDA/LGALS9/HLA-DRB1/LYN	11
BP	GO:0050886	endocrine process	11/626	83/18723	9.70743e-05	0.00444841	0.00371442	RAB11FIP3/EDN3/ENPEP/BMP6/RAB11FIP1/OR51E2/KISS1/APLN/C1QTNF1/OXTR/MME	11
BP	GO:0014065	phosphatidylinositol 3-kinase signaling	15/626	144/18723	9.80962e-05	0.00444936	0.00371522	FGR/IGF1/TYRO3/TGFB2/TREM2/PDGFB/PDGFRB/FN1/PLGLB2/PRR5L/ANGPT1/PIK3AP1/PEAR1/LIME1/RGL2	15
BP	GO:0032945	negative regulation of mononuclear cell proliferation	11/626	84/18723	0.000108386	0.00486644	0.00406348	TYROBP/FCGR2B/IL4I1/VSIR/LILRB2/LRRC32/VSIG4/MNDA/LGALS9/HLA-DRB1/LYN	11
BP	GO:0007431	salivary gland development	7/626	34/18723	0.000110585	0.00491552	0.00410446	PLXND1/NTN4/TGFB2/NRP1/PLXNA1/TGFB3/LAMA5	7
BP	GO:0030111	regulation of Wnt signaling pathway	25/626	328/18723	0.000118954	0.00523514	0.00437134	ITGA3/ADGRA2/PTPRU/BAMBI/PLEKHA4/COL1A1/MDK/PTK7/SEMA5A/IGFBP2/RECK/GSC/MDFIC/SULF1/PRICKLE1/IGFBP4/NKD2/DCDC2/DAAM2/GPC3/FRZB/CTHRC1/MCC/SULF2/ALPK2	25
BP	GO:0030323	respiratory tube development	17/626	181/18723	0.000125975	0.00548979	0.00458398	ITGA3/TNC/FGF9/PTK7/LOX/SPARC/PDGFRB/TGFB3/RDH10/LAMA5/CHI3L1/GATA6/GPC3/SELENON/PDPN/HEG1/MME	17
BP	GO:0071772	response to BMP	16/626	165/18723	0.000136185	0.00582061	0.00486021	ITGA3/TGFB2/BAMBI/TGFB3/GDF5/ADAMTS7/SULF1/SMAD6/PCSK6/GATA6/GPC3/CRB2/ADAMTS12/BMP6/SPINT1/FBN1	16
BP	GO:0071773	cellular response to BMP stimulus	16/626	165/18723	0.000136185	0.00582061	0.00486021	ITGA3/TGFB2/BAMBI/TGFB3/GDF5/ADAMTS7/SULF1/SMAD6/PCSK6/GATA6/GPC3/CRB2/ADAMTS12/BMP6/SPINT1/FBN1	16
BP	GO:0062009	secondary palate development	6/626	25/18723	0.000140252	0.00593734	0.00495769	MMP25/TGFB2/ITGB8/TGFB3/LRRC32/TBX1	6
BP	GO:0070665	positive regulation of leukocyte proliferation	15/626	150/18723	0.000155344	0.00651418	0.00543935	IGF1/CD74/CORO1A/JAK3/BST1/IGFBP2/SASH3/BST2/LILRB2/IL15/LGALS9/CSF1R/AIF1/HLA-DPA1/LYN	15
BP	GO:0001580	detection of chemical stimulus involved in sensory perception of bitter taste	7/626	36/18723	0.000161932	0.00666471	0.00556504	CST4/TAS2R3/TAS2R4/CST2/CST1/TAS2R13/TAS2R20	7
BP	GO:0042119	neutrophil activation	7/626	36/18723	0.000161932	0.00666471	0.00556504	TYROBP/SPI1/FCGR2B/PREX1/FCER1G/ITGB2/IL15	7
BP	GO:0060541	respiratory system development	18/626	203/18723	0.000167488	0.00683013	0.00570316	ITGA3/TNC/FGF9/PTK7/LOX/SPARC/PDGFRB/TGFB3/RDH10/LAMA5/CHI3L1/GATA6/GPC3/DISP1/SELENON/PDPN/HEG1/MME	18
BP	GO:1903053	regulation of extracellular matrix organization	8/626	48/18723	0.000172815	0.00693673	0.00579218	PHLDB1/TNFRSF1B/FAP/AEBP1/PDPN/MELTF/ANTXR1/SLC2A10	8
BP	GO:1903037	regulation of leukocyte cell-cell adhesion	25/626	336/18723	0.000173223	0.00693673	0.00579218	IGF1/CD74/FCGR2B/CORO1A/IL4I1/JAK3/DOCK8/VSIR/MDK/IGFBP2/SASH3/FGL2/LILRB2/LRRC32/VSIG4/ITGB2/LAPTM5/TNFAIP8L2/IL15/LGALS9/HLA-DRB1/HLA-DRA/AIF1/HLA-DPA1/LYN	25
BP	GO:0097205	renal filtration	6/626	26/18723	0.000177209	0.007033	0.00587256	ITGA3/MCAM/PDGFB/SULF1/ADORA1/SULF2	6
BP	GO:0030199	collagen fibril organization	9/626	61/18723	0.000180893	0.00709459	0.00592399	TGFB2/AEBP1/COL1A1/LOX/LOXL1/PXDN/COL5A1/BMP1/COL3A1	9
BP	GO:0061298	retina vasculature development in camera-type eye	5/626	17/18723	0.000182116	0.00709459	0.00592399	NRP1/PDGFRB/RHOJ/LRP5/COL4A1	5
BP	GO:0032963	collagen metabolic process	12/626	104/18723	0.00018355	0.00709459	0.00592399	MMP25/FAP/MMP2/P3H2/MMP9/VSIR/COL1A1/PDGFRB/TGFB3/COL5A1/CBX8/WNT4	12
BP	GO:0071774	response to fibroblast growth factor	13/626	120/18723	0.000190181	0.00728755	0.00608511	TNC/NDST1/FGF9/COL1A1/FLRT1/POSTN/SULF1/FGF17/WNT4/APLN/TBX1/FLRT2/SULF2	13
BP	GO:0070664	negative regulation of leukocyte proliferation	11/626	90/18723	0.000202657	0.00769925	0.00642888	TYROBP/FCGR2B/IL4I1/VSIR/LILRB2/LRRC32/VSIG4/MNDA/LGALS9/HLA-DRB1/LYN	11
BP	GO:0010466	negative regulation of peptidase activity	21/626	262/18723	0.000206346	0.00772068	0.00644678	LAMP3/LXN/MMP9/CST4/TIMP1/RARRES1/RECK/ITIH5/C3/BST2/GPC3/CRB2/SPINT1/CST2/CST1/A2M/PROS1/SERPINA3/SERPINA1/SERPINB4/C4A	21
BP	GO:0001704	formation of primary germ layer	13/626	121/18723	0.000206695	0.00772068	0.00644678	ITGA3/MMP2/MMP9/FN1/COL5A1/COL4A2/GATA6/COL6A1/COL8A1/CRB2/ITGB2/ATOH8/APELA	13
BP	GO:0019882	antigen processing and presentation	12/626	106/18723	0.000219971	0.00785483	0.00655879	SLC11A1/CD74/FCGR2B/TREM2/FGL2/LILRB2/FCER1G/ERAP2/HLA-DRB1/HLA-DRA/IFI30/HLA-DPA1	12
BP	GO:0061299	retina vasculature morphogenesis in camera-type eye	4/626	10/18723	0.000221296	0.00785483	0.00655879	NRP1/RHOJ/LRP5/COL4A1	4
BP	GO:2000425	regulation of apoptotic cell clearance	4/626	10/18723	0.000221296	0.00785483	0.00655879	TREM2/C3/C2/C4A	4
BP	GO:0002433	immune response-regulating cell surface receptor signaling pathway involved in phagocytosis	6/626	27/18723	0.000221449	0.00785483	0.00655879	FGR/FCGR2B/HCK/MYO1G/PTPRJ/LYN	6
BP	GO:0038096	Fc-gamma receptor signaling pathway involved in phagocytosis	6/626	27/18723	0.000221449	0.00785483	0.00655879	FGR/FCGR2B/HCK/MYO1G/PTPRJ/LYN	6
BP	GO:0072001	renal system development	23/626	302/18723	0.000222438	0.00785483	0.00655879	PLXND1/ITGA3/TGFB2/NRP1/PDGFB/MMP9/PTK7/PDGFRB/PKD2/RDH10/LAMA5/SULF1/SMAD6/ENPEP/GPC3/BMP6/ANGPT1/WNT4/FBN1/DYNC2H1/COL4A1/MME/SULF2	23
BP	GO:0014033	neural crest cell differentiation	11/626	91/18723	0.000223693	0.00785483	0.00655879	NRP1/SEMA5A/FN1/RDH10/EDN3/LAMA5/GSC/SEMA4F/EDNRA/FRZB/TBX1	11
BP	GO:0002688	regulation of leukocyte chemotaxis	13/626	122/18723	0.000224424	0.00785483	0.00655879	CD74/SPI1/RARRES2/BST1/MDK/PADI2/EDN3/CCR1/LGALS9/CMKLR1/CSF1R/AIF1/LYN	13
BP	GO:0002573	myeloid leukocyte differentiation	18/626	208/18723	0.000226744	0.00787404	0.00657483	TYROBP/CD74/SPI1/TREM2/MMP9/CDK6/ITGB8/TCIRG1/GPC3/C1QC/CCR1/IL15/FBN1/CSF1R/EVI2B/HLA-DRB1/L3MBTL3/LYN	18
BP	GO:0002478	antigen processing and presentation of exogenous peptide antigen	7/626	38/18723	0.000231037	0.00790759	0.00660284	CD74/FCGR2B/FCER1G/HLA-DRB1/HLA-DRA/IFI30/HLA-DPA1	7
BP	GO:0042110	T cell activation	32/626	487/18723	0.000231268	0.00790759	0.00660284	IGF1/SLC11A1/CD74/TNFRSF1B/SPI1/FCGR2B/CORO1A/IL4I1/JAK3/DOCK8/VSIR/MDK/TCIRG1/IGFBP2/SASH3/PREX1/FGL2/RIPK3/LILRB2/LRRC32/VSIG4/FCER1G/LAPTM5/WNT4/TNFAIP8L2/IL15/LGALS9/HLA-DRB1/HLA-DRA/AIF1/HLA-DPA1/LYN	32
BP	GO:0007492	endoderm development	10/626	77/18723	0.000237013	0.00795648	0.00664367	MMP2/MMP9/FN1/COL5A1/COL4A2/GATA6/COL6A1/COL8A1/ITGB2/APELA	10
BP	GO:0022409	positive regulation of cell-cell adhesion	22/626	284/18723	0.000238515	0.00795648	0.00664367	IGF1/CD74/PTPRU/CORO1A/IL4I1/JAK3/DOCK8/VSIR/MDK/IGFBP2/SASH3/LILRB2/ANK3/ITGB2/PDPN/IL15/LGALS9/HLA-DRB1/HLA-DRA/AIF1/HLA-DPA1/LYN	22
BP	GO:0051607	defense response to virus	21/626	265/18723	0.00024109	0.00795648	0.00664367	MAVS/SAMHD1/FGL2/RIPK3/BST2/RNASEL/DDX60/IFI44L/PARP9/ITGAX/IFITM3/SKP2/IL15/MLKL/STAT2/ELMOD2/RNF135/IFITM2/DMBT1/USP17L2/IL10RB	21
BP	GO:0140546	defense response to symbiont	21/626	265/18723	0.00024109	0.00795648	0.00664367	MAVS/SAMHD1/FGL2/RIPK3/BST2/RNASEL/DDX60/IFI44L/PARP9/ITGAX/IFITM3/SKP2/IL15/MLKL/STAT2/ELMOD2/RNF135/IFITM2/DMBT1/USP17L2/IL10RB	21
BP	GO:0010811	positive regulation of cell-substrate adhesion	13/626	123/18723	0.000243438	0.00795648	0.00664367	ITGA3/CCDC80/NRP1/PDGFB/CDK6/ECM2/MDK/FN1/PREX1/COL8A1/PTPRJ/COL26A1/WNT4	13
BP	GO:0030168	platelet activation	13/626	123/18723	0.000243438	0.00795648	0.00664367	TYRO3/PDGFB/FN1/DGKI/FCER1G/PDPN/COL3A1/SAA1/C1QTNF1/THBD/PEAR1/HBB/LYN	13
BP	GO:0033002	muscle cell proliferation	20/626	248/18723	0.000267479	0.00867842	0.00724649	IGF1/HDAC4/MMP2/TGFB2/PDGFB/MMP9/FGF9/NPR3/PDGFRB/TGFB3/TPM1/GATA6/SKP2/TENM4/ANGPT1/SELENON/IL15/APLN/MAPK11/AIF1	20
BP	GO:0034341	response to interferon-gamma	14/626	141/18723	0.000274636	0.00878242	0.00733333	SLC11A1/CD74/HCK/NMI/BST2/PARP9/IFITM3/GBP2/GBP4/LGALS9/IFITM2/AIF1/HLA-DPA1/MRC1	14
BP	GO:1903038	negative regulation of leukocyte cell-cell adhesion	14/626	141/18723	0.000274636	0.00878242	0.00733333	CD74/FCGR2B/IL4I1/JAK3/VSIR/MDK/FGL2/LILRB2/LRRC32/VSIG4/LAPTM5/TNFAIP8L2/LGALS9/HLA-DRB1	14
BP	GO:0071621	granulocyte chemotaxis	13/626	125/18723	0.000285628	0.0090687	0.00757237	CD74/TGFB2/RARRES2/BST1/MDK/PREX1/EDN3/ADGRE2/FCER1G/ITGB2/SAA1/CMKLR1/CSF1R	13
BP	GO:1901342	regulation of vasculature development	25/626	348/18723	0.000295947	0.00932967	0.00779028	PLXND1/TBXA2R/STAB1/ADGRA2/TGFB2/NRP1/ITGB8/MDK/SEMA5A/SPARC/ADGRB2/RECK/C3/RHOJ/CHI3L1/COL4A2/SULF1/ITGAX/GATA6/HSPG2/ADAM12/WNT4/CYBB/THBS2/APELA	25
BP	GO:0010718	positive regulation of epithelial to mesenchymal transition	8/626	52/18723	0.000306495	0.00952707	0.00795511	TGFB2/BAMBI/COL1A1/MDK/TGFB3/GLIPR2/CRB2/PDPN	8
BP	GO:0043277	apoptotic cell clearance	8/626	52/18723	0.000306495	0.00952707	0.00795511	TYROBP/MARCO/TYRO3/TREM2/C3/C2/PEAR1/C4A	8
BP	GO:0014812	muscle cell migration	12/626	110/18723	0.000311522	0.00961609	0.00802944	IGF1/HDAC4/NOX4/NRP1/PDGFB/FGF9/MDK/PDGFRB/PLXNA1/POSTN/TPM1/AIF1	12
BP	GO:0002888	positive regulation of myeloid leukocyte mediated immunity	5/626	19/18723	0.000323739	0.00989597	0.00826314	TYROBP/SPI1/MAVS/C3/ITGB2	5
BP	GO:0022408	negative regulation of cell-cell adhesion	17/626	196/18723	0.000326665	0.00989597	0.00826314	CD74/SPI1/FCGR2B/IL4I1/JAK3/VSIR/MDK/FGL2/LILRB2/LRRC32/BMP6/VSIG4/LAPTM5/TNFAIP8L2/LGALS9/C1QTNF1/HLA-DRB1	17
BP	GO:0050764	regulation of phagocytosis	11/626	95/18723	0.000327268	0.00989597	0.00826314	FGR/SLC11A1/FCGR2B/TREM2/HCK/C3/PTPRJ/FCER1G/IL15/C2/C4A	11
BP	GO:0010951	negative regulation of endopeptidase activity	20/626	252/18723	0.000329666	0.00990092	0.00826727	LAMP3/LXN/MMP9/CST4/TIMP1/RARRES1/RECK/ITIH5/C3/BST2/CRB2/SPINT1/CST2/CST1/A2M/PROS1/SERPINA3/SERPINA1/SERPINB4/C4A	20
BP	GO:0050766	positive regulation of phagocytosis	9/626	66/18723	0.000332946	0.00990092	0.00826727	SLC11A1/FCGR2B/TREM2/C3/PTPRJ/FCER1G/IL15/C2/C4A	9
BP	GO:0002862	negative regulation of inflammatory response to antigenic stimulus	6/626	29/18723	0.000335727	0.00990092	0.00826727	FGR/FCGR2B/TREM2/HCK/HLA-DRB1/LYN	6
BP	GO:0002604	regulation of dendritic cell antigen processing and presentation	4/626	11/18723	0.000338569	0.00990092	0.00826727	SLC11A1/CD74/FCGR2B/FGL2	4
BP	GO:0071492	cellular response to UV-A	4/626	11/18723	0.000338569	0.00990092	0.00826727	MMP2/MMP9/TIMP1/MME	4
BP	GO:0019932	second-messenger-mediated signaling	23/626	312/18723	0.00035469	0.0103046	0.00860432	TBXA2R/IGF1/HDAC4/ADCY2/TREM2/BST1/PDE10A/FHL2/ADGRB2/EDN3/PDE11A/ANK2/PTPRJ/GUCY1A2/PPP1R9A/RCAN1/TPCN2/CCR1/OR51E2/CXCR6/CMKLR1/TBC1D10C/SULT1A4	23
BP	GO:0002718	regulation of cytokine production involved in immune response	11/626	96/18723	0.000358684	0.0103159	0.00861376	CD74/TNFRSF1B/MAVS/TGFB2/JAK3/TGFB3/SASH3/BST2/ANGPT1/SCIMP/LAPTM5	11
BP	GO:0050870	positive regulation of T cell activation	18/626	216/18723	0.000359721	0.0103159	0.00861376	IGF1/CD74/CORO1A/IL4I1/JAK3/DOCK8/VSIR/MDK/IGFBP2/SASH3/LILRB2/IL15/LGALS9/HLA-DRB1/HLA-DRA/AIF1/HLA-DPA1/LYN	18
BP	GO:0002699	positive regulation of immune effector process	19/626	235/18723	0.000365515	0.0103603	0.00865089	FGR/TYROBP/CD74/SPI1/MAVS/TREM2/SASH3/C3/ADGRE2/DDX60/PTPRJ/ITGB2/SCIMP/LAPTM5/LGALS9/HLA-DRB1/HLA-DRA/USP17L2/LYN	19
BP	GO:0001822	kidney development	22/626	293/18723	0.000367853	0.0103603	0.00865089	PLXND1/ITGA3/TGFB2/NRP1/PDGFB/MMP9/PTK7/PDGFRB/PKD2/RDH10/LAMA5/SULF1/SMAD6/ENPEP/GPC3/BMP6/ANGPT1/WNT4/FBN1/DYNC2H1/MME/SULF2	22
BP	GO:0002526	acute inflammatory response	12/626	112/18723	0.000368264	0.0103603	0.00865089	FCGR2B/HAMP/FN1/C3/ALOX5AP/OSMR/ADORA1/SAA1/CD163/SERPINA3/TRPV1/SERPINA1	12
BP	GO:0007596	blood coagulation	18/626	217/18723	0.000380355	0.0105667	0.00882324	TBXA2R/FAP/TYRO3/PDGFB/FN1/DGKI/FCER1G/PDPN/COL3A1/SAA1/C1QTNF1/THBD/PROS1/PEAR1/SERPINA1/F5/HBB/LYN	18
BP	GO:0070374	positive regulation of ERK1 and ERK2 cascade	18/626	217/18723	0.000380355	0.0105667	0.00882324	IGF1/MARCO/CD74/TREM2/NRP1/PDGFB/PDGFRB/GLIPR2/AKAP12/CHI3L1/MAP3K12/ANGPT1/SCIMP/CCR1/LGALS9/CSF1R/HLA-DRB1/APELA	18
BP	GO:0043410	positive regulation of MAPK cascade	31/626	480/18723	0.000387493	0.0106726	0.00891164	IGF1/MARCO/CD74/SPI1/NDST1/FCGR2B/TGFB2/TREM2/NRP1/PDGFB/FGF9/PDGFRB/GLIPR2/EDN3/AKAP12/CHI3L1/MAP3K12/IGFBP4/PTPRJ/ANGPT1/SCIMP/LAPTM5/CCR1/LGALS9/KISS1/SH3RF3/C1QTNF1/CSF1R/TBX1/HLA-DRB1/APELA	31
BP	GO:0006022	aminoglycan metabolic process	13/626	129/18723	0.000388968	0.0106726	0.00891164	NDST1/PDGFB/XYLT1/CEMIP/PDGFRB/ITIH5/CHI3L1/LYVE1/GNS/ANGPT1/IL15/BGN/CHST6	13
BP	GO:0044344	cellular response to fibroblast growth factor stimulus	12/626	113/18723	0.000399763	0.0109015	0.00910278	NDST1/FGF9/COL1A1/FLRT1/POSTN/SULF1/FGF17/WNT4/APLN/TBX1/FLRT2/SULF2	12
BP	GO:0061138	morphogenesis of a branching epithelium	16/626	182/18723	0.000417177	0.011307	0.00944137	PLXND1/TNC/NTN4/NRP1/MDK/PLXNA1/PKD2/RDH10/LAMA5/SULF1/GPC3/EDNRA/LRP5/WNT4/SPINT1/COL4A1	16
BP	GO:0002367	cytokine production involved in immune response	11/626	98/18723	0.000429154	0.0115612	0.00965357	CD74/TNFRSF1B/MAVS/TGFB2/JAK3/TGFB3/SASH3/BST2/ANGPT1/SCIMP/LAPTM5	11
BP	GO:0050912	detection of chemical stimulus involved in sensory perception of taste	7/626	42/18723	0.000439949	0.0117806	0.00983677	CST4/TAS2R3/TAS2R4/CST2/CST1/TAS2R13/TAS2R20	7
BP	GO:1903039	positive regulation of leukocyte cell-cell adhesion	19/626	239/18723	0.000450946	0.011946	0.00997493	IGF1/CD74/CORO1A/IL4I1/JAK3/DOCK8/VSIR/MDK/IGFBP2/SASH3/LILRB2/ITGB2/IL15/LGALS9/HLA-DRB1/HLA-DRA/AIF1/HLA-DPA1/LYN	19
BP	GO:0097530	granulocyte migration	14/626	148/18723	0.000451729	0.011946	0.00997493	CD74/TGFB2/RARRES2/BST1/MDK/PREX1/EDN3/ADGRE2/MCOLN2/FCER1G/ITGB2/SAA1/CMKLR1/CSF1R	14
BP	GO:1905517	macrophage migration	8/626	55/18723	0.00045419	0.011946	0.00997493	CD200/TREM2/RARRES2/MDK/MCOLN2/SAA1/CMKLR1/CSF1R	8
BP	GO:0001655	urogenital system development	24/626	338/18723	0.000459296	0.0120092	0.0100277	PLXND1/ITGA3/TNC/TGFB2/NRP1/PDGFB/MMP9/PTK7/PDGFRB/PKD2/RDH10/LAMA5/SULF1/SMAD6/ENPEP/GPC3/BMP6/ANGPT1/WNT4/FBN1/DYNC2H1/COL4A1/MME/SULF2	24
BP	GO:0010810	regulation of cell-substrate adhesion	18/626	221/18723	0.000473496	0.0123081	0.0102773	ITGA3/CCDC80/NRP1/PDGFB/CDK6/ECM2/COL1A1/BST1/MDK/FN1/PREX1/POSTN/COL8A1/PTPRJ/COL26A1/PDPN/WNT4/MELTF	18
BP	GO:1902105	regulation of leukocyte differentiation	21/626	279/18723	0.00048024	0.0124109	0.0103631	TYROBP/CD74/FCGR2B/TREM2/IL4I1/JAK3/CDK6/VSIR/MDK/SASH3/FGL2/LILRB2/C1QC/CCR1/IL15/FBN1/LGALS9/EVI2B/HLA-DRB1/HLA-DRA/LYN	21
BP	GO:0007204	positive regulation of cytosolic calcium ion concentration	23/626	319/18723	0.000484334	0.0124443	0.010391	TBXA2R/MCOLN3/CORO1A/CEMIP/PKD2/GPR65/ANK2/EDNRA/MCOLN2/TPCN2/SELENON/CCR1/BDKRB2/KISS1/CXCR6/SAA1/C1QTNF1/CMKLR1/OXTR/TRPV1/LIME1/NALF1/LYN	23
BP	GO:0016055	Wnt signaling pathway	29/626	444/18723	0.000493398	0.0126043	0.0105246	ITGA3/ADGRA2/PTPRU/GPC4/BAMBI/PLEKHA4/COL1A1/MDK/PTK7/SEMA5A/IGFBP2/PKD2/RECK/GSC/MDFIC/SULF1/PRICKLE1/IGFBP4/NKD2/DCDC2/DAAM2/GPC3/LRP5/WNT4/FRZB/CTHRC1/MCC/SULF2/ALPK2	29
BP	GO:0007599	hemostasis	18/626	222/18723	0.000499648	0.0126189	0.0105368	TBXA2R/FAP/TYRO3/PDGFB/FN1/DGKI/FCER1G/PDPN/COL3A1/SAA1/C1QTNF1/THBD/PROS1/PEAR1/SERPINA1/F5/HBB/LYN	18
BP	GO:0050817	coagulation	18/626	222/18723	0.000499648	0.0126189	0.0105368	TBXA2R/FAP/TYRO3/PDGFB/FN1/DGKI/FCER1G/PDPN/COL3A1/SAA1/C1QTNF1/THBD/PROS1/PEAR1/SERPINA1/F5/HBB/LYN	18
BP	GO:0002861	regulation of inflammatory response to antigenic stimulus	7/626	43/18723	0.000510538	0.0127491	0.0106455	FGR/FCGR2B/TREM2/HCK/C3/HLA-DRB1/LYN	7
BP	GO:0036230	granulocyte activation	7/626	43/18723	0.000510538	0.0127491	0.0106455	TYROBP/SPI1/FCGR2B/PREX1/FCER1G/ITGB2/IL15	7
BP	GO:0198738	cell-cell signaling by wnt	29/626	446/18723	0.000530307	0.0131632	0.0109913	ITGA3/ADGRA2/PTPRU/GPC4/BAMBI/PLEKHA4/COL1A1/MDK/PTK7/SEMA5A/IGFBP2/PKD2/RECK/GSC/MDFIC/SULF1/PRICKLE1/IGFBP4/NKD2/DCDC2/DAAM2/GPC3/LRP5/WNT4/FRZB/CTHRC1/MCC/SULF2/ALPK2	29
BP	GO:0030449	regulation of complement activation	5/626	21/18723	0.000536003	0.0131632	0.0109913	CFH/TREM2/C3/VSIG4/A2M	5
BP	GO:0060445	branching involved in salivary gland morphogenesis	5/626	21/18723	0.000536003	0.0131632	0.0109913	PLXND1/NTN4/NRP1/PLXNA1/LAMA5	5
BP	GO:0045765	regulation of angiogenesis	24/626	342/18723	0.00054331	0.0132693	0.0110799	PLXND1/TBXA2R/STAB1/ADGRA2/TGFB2/NRP1/ITGB8/MDK/SEMA5A/SPARC/ADGRB2/RECK/C3/RHOJ/CHI3L1/COL4A2/SULF1/ITGAX/GATA6/HSPG2/ADAM12/CYBB/THBS2/APELA	24
BP	GO:0031214	biomineral tissue development	15/626	169/18723	0.000565287	0.0137306	0.0114651	FGR/IGF1/COL1A1/TCIRG1/MGP/LOX/SPP1/TGFB3/GPC3/BMP6/ANKH/WNT4/CCR1/TBX1/CCDC154	15
BP	GO:0045824	negative regulation of innate immune response	9/626	71/18723	0.000577839	0.0139592	0.011656	TYRO3/SAMHD1/NMI/VSIG4/LGALS9/STAT2/A2M/USP18/SERPINB4	9
BP	GO:1903510	mucopolysaccharide metabolic process	10/626	86/18723	0.000584928	0.0140541	0.0117352	NDST1/PDGFB/XYLT1/CEMIP/ITIH5/GNS/ANGPT1/IL15/BGN/CHST6	10
BP	GO:0030203	glycosaminoglycan metabolic process	12/626	118/18723	0.000593535	0.0141842	0.0118438	NDST1/PDGFB/XYLT1/CEMIP/PDGFRB/ITIH5/LYVE1/GNS/ANGPT1/IL15/BGN/CHST6	12
BP	GO:0002687	positive regulation of leukocyte migration	13/626	135/18723	0.000602633	0.0143246	0.0119611	CD74/SPI1/TREM2/MADCAM1/RARRES2/DOCK8/MDK/EDN3/CCR1/LGALS9/CMKLR1/CSF1R/AIF1	13
BP	GO:0110148	biomineralization	15/626	171/18723	0.000639353	0.0150794	0.0125913	FGR/IGF1/COL1A1/TCIRG1/MGP/LOX/SPP1/TGFB3/GPC3/BMP6/ANKH/WNT4/CCR1/TBX1/CCDC154	15
BP	GO:0035567	non-canonical Wnt signaling pathway	9/626	72/18723	0.000641169	0.0150794	0.0125913	GPC4/PLEKHA4/PTK7/PRICKLE1/DAAM2/GPC3/WNT4/FRZB/CTHRC1	9
BP	GO:0002920	regulation of humoral immune response	7/626	45/18723	0.000678653	0.0157938	0.0131878	CFH/FCGR2B/TREM2/C3/GATA6/VSIG4/A2M	7
BP	GO:0035272	exocrine system development	7/626	45/18723	0.000678653	0.0157938	0.0131878	PLXND1/NTN4/TGFB2/NRP1/PLXNA1/TGFB3/LAMA5	7
BP	GO:0043299	leukocyte degranulation	9/626	73/18723	0.000710059	0.0164386	0.0137262	FGR/SPI1/FCGR2B/HCK/CORO1A/ADGRE2/ITGB2/LGALS9/LYN	9
BP	GO:0002449	lymphocyte mediated immunity	24/626	350/18723	0.000752416	0.017329	0.0144697	CD74/TNFRSF1B/FCGR2B/TREM2/CORO1A/IL4I1/TCIRG1/SASH3/C3/RIPK3/MYO1G/C1RL/FCER1G/C1QC/C2/LGALS9/C1QB/C1QA/HLA-DRB1/HLA-DRA/CFI/SERPINB4/HLA-DPA1/C4A	24
BP	GO:0070371	ERK1 and ERK2 cascade	23/626	330/18723	0.000771807	0.0176839	0.0147661	IGF1/MARCO/CD74/TREM2/NRP1/PDGFB/PDGFRB/FN1/GLIPR2/AKAP12/CHI3L1/MAP3K12/ANGPT1/SCIMP/CCR1/LGALS9/TBC1D10C/OXTR/CSF1R/HLA-DRB1/SULT1A4/APELA/LYN	23
BP	GO:0043300	regulation of leukocyte degranulation	7/626	46/18723	0.000777716	0.0177279	0.0148029	FGR/SPI1/FCGR2B/ADGRE2/ITGB2/LGALS9/LYN	7
BP	GO:0007565	female pregnancy	16/626	193/18723	0.000792619	0.0179755	0.0150095	ITGA3/CAD/MMP2/MMP9/TIMP1/IGFBP2/SPP1/TGFB3/RECK/WNT4/IGFBP7/LGALS9/STOX2/THBD/OXTR/APELA	16
BP	GO:1902107	positive regulation of leukocyte differentiation	14/626	157/18723	0.000815049	0.0182974	0.0152784	TYROBP/CD74/TREM2/IL4I1/VSIR/MDK/SASH3/LILRB2/CCR1/IL15/LGALS9/EVI2B/HLA-DRB1/HLA-DRA	14
BP	GO:1903708	positive regulation of hemopoiesis	14/626	157/18723	0.000815049	0.0182974	0.0152784	TYROBP/CD74/TREM2/IL4I1/VSIR/MDK/SASH3/LILRB2/CCR1/IL15/LGALS9/EVI2B/HLA-DRB1/HLA-DRA	14
BP	GO:0050869	negative regulation of B cell activation	6/626	34/18723	0.000824859	0.0184246	0.0153846	TYROBP/FCGR2B/LAPTM5/MNDA/TBC1D10C/LYN	6
BP	GO:0046849	bone remodeling	10/626	90/18723	0.000838939	0.0186454	0.0155689	HAMP/MDK/TCIRG1/SPP1/TGFB3/GDF5/LRP5/TNFRSF11B/CTHRC1/CSF1R	10
BP	GO:0051480	regulation of cytosolic calcium ion concentration	24/626	353/18723	0.000847201	0.0187354	0.015644	TBXA2R/MCOLN3/CORO1A/CEMIP/PKD2/GPR65/ANK2/EDNRA/MCOLN2/TPCN2/SELENON/ADORA1/CCR1/BDKRB2/KISS1/CXCR6/SAA1/C1QTNF1/CMKLR1/OXTR/TRPV1/LIME1/NALF1/LYN	24
BP	GO:0050728	negative regulation of inflammatory response	15/626	176/18723	0.000861515	0.0189576	0.0158296	FGR/IGF1/TNFRSF1B/FCGR2B/CD200/TYRO3/TREM2/HCK/HAMP/MDK/TNFAIP8L2/ADORA1/SAA1/HLA-DRB1/LYN	15
BP	GO:0051962	positive regulation of nervous system development	20/626	272/18723	0.000867551	0.0189964	0.015862	PLXND1/PRKCH/TNFRSF1B/NRP1/SRPX2/MDK/SEMA5A/PLXNA1/FN1/RNF112/CLSTN3/TENM4/SPINT1/BDNF/OXTR/FLRT2/THBS2/AGRN/MME/LYN	20
BP	GO:0007160	cell-matrix adhesion	18/626	233/18723	0.000880262	0.0190655	0.0159197	ITGA3/NRP1/MADCAM1/CDK6/ECM2/BST1/FN1/POSTN/LYVE1/ITGA11/PTPRJ/ADAMTS12/ITGB2/WNT4/SNED1/VWA2/COL3A1/THBS3	18
BP	GO:0003044	regulation of systemic arterial blood pressure mediated by a chemical signal	7/626	47/18723	0.000887864	0.0190655	0.0159197	EDN3/ENPEP/TPM1/SLC2A5/OR51E2/OXTR/MME	7
BP	GO:0019884	antigen processing and presentation of exogenous antigen	7/626	47/18723	0.000887864	0.0190655	0.0159197	CD74/FCGR2B/FCER1G/HLA-DRB1/HLA-DRA/IFI30/HLA-DPA1	7
BP	GO:0097028	dendritic cell differentiation	7/626	47/18723	0.000887864	0.0190655	0.0159197	SPI1/FCGR2B/TREM2/ITGB8/LILRB2/LGALS9/LYN	7
BP	GO:0060828	regulation of canonical Wnt signaling pathway	19/626	253/18723	0.000900428	0.0192423	0.0160674	ADGRA2/PTPRU/BAMBI/PLEKHA4/COL1A1/MDK/PTK7/SEMA5A/IGFBP2/RECK/PRICKLE1/IGFBP4/NKD2/DAAM2/GPC3/FRZB/CTHRC1/MCC/SULF2	19
BP	GO:0032526	response to retinoic acid	11/626	107/18723	0.000906146	0.0192719	0.016092	TNC/HSD17B2/COL1A1/PTK7/PDGFRB/IGFBP2/GATA6/BMP6/IGFBP7/TBX1/LYN	11
BP	GO:0032970	regulation of actin filament-based process	26/626	397/18723	0.000910577	0.0192735	0.0160934	SPTB/NOX4/ARHGAP28/NRP1/HCK/CORO1A/BST1/MDK/SEMA5A/PDGFRB/TGFB3/PREX1/CDC42EP1/BST2/SPTBN5/GPR65/TPM1/ANK2/ARHGAP18/EPS8/PPP1R9A/PDPN/WNT4/ADORA1/CSF1R/NEB	26
BP	GO:0002275	myeloid cell activation involved in immune response	10/626	91/18723	0.000914896	0.0192735	0.0160934	FGR/TYROBP/SPI1/TREM2/NMI/ADGRE2/FCER1G/ITGB2/LGALS9/LYN	10
BP	GO:0001763	morphogenesis of a branching structure	16/626	196/18723	0.000934874	0.0196015	0.0163673	PLXND1/TNC/NTN4/NRP1/MDK/PLXNA1/PKD2/RDH10/LAMA5/SULF1/GPC3/EDNRA/LRP5/WNT4/SPINT1/COL4A1	16
BP	GO:0070141	response to UV-A	4/626	14/18723	0.000947944	0.0197822	0.0165182	MMP2/MMP9/TIMP1/MME	4
BP	GO:0002832	negative regulation of response to biotic stimulus	11/626	108/18723	0.000979151	0.0202434	0.0169032	TYRO3/SAMHD1/IL4I1/NMI/FGL2/VSIG4/LGALS9/STAT2/A2M/USP18/SERPINB4	11
BP	GO:0034446	substrate adhesion-dependent cell spreading	11/626	108/18723	0.000979151	0.0202434	0.0169032	NTN4/TYRO3/NRP1/MDK/FN1/PREX1/LAMA5/POSTN/PDPN/MELTF/ANTXR1	11
BP	GO:0001818	negative regulation of cytokine production	24/626	357/18723	0.000989591	0.0203645	0.0170044	TYROBP/IGF1/SLC11A1/FCGR2B/CD200/TGFB2/TREM2/JAK3/VSIR/FN1/TIA1/TGFB3/NMI/BST2/LRRC32/GATA6/ANGPT1/VSIG4/LAPTM5/LGALS9/CMKLR1/TRAIP/HLA-DRB1/SLC2A10	24
BP	GO:0050878	regulation of body fluid levels	25/626	379/18723	0.00102509	0.0208201	0.0173848	TBXA2R/FAP/CAD/TYRO3/PDGFB/NPR3/FN1/DGKI/FCER1G/PDPN/ADORA1/COL3A1/APLN/SAA1/HEG1/C1QTNF1/ADCY6/THBD/OXTR/PROS1/PEAR1/SERPINA1/F5/HBB/LYN	25
BP	GO:0032613	interleukin-10 production	8/626	62/18723	0.00102798	0.0208201	0.0173848	TYROBP/FCGR2B/TREM2/JAK3/VSIR/SASH3/LGALS9/HLA-DRB1	8
BP	GO:0032653	regulation of interleukin-10 production	8/626	62/18723	0.00102798	0.0208201	0.0173848	TYROBP/FCGR2B/TREM2/JAK3/VSIR/SASH3/LGALS9/HLA-DRB1	8
BP	GO:0003148	outflow tract septum morphogenesis	5/626	24/18723	0.00103046	0.0208201	0.0173848	TGFB2/NRP1/SMAD6/GATA6/TBX1	5
BP	GO:0007179	transforming growth factor beta receptor signaling pathway	16/626	198/18723	0.00104129	0.0209437	0.017488	ITGA3/SPI1/TGFB2/BAMBI/ITGB8/LOX/LTBP2/TGFB3/GDF5/NREP/LRRC32/SMAD6/FBN1/COL3A1/LDLRAD4/SLC2A10	16
BP	GO:0003014	renal system process	11/626	110/18723	0.00113977	0.022617	0.0188852	ITGA3/MCAM/PDGFB/NPR3/SULF1/ADORA1/OR51E2/ADCY6/SULF2/TRPV1/HBB	11
BP	GO:0006939	smooth muscle contraction	11/626	110/18723	0.00113977	0.022617	0.0188852	TBXA2R/EDN3/SULF1/EDNRA/TPCN2/ADORA1/BDKRB2/HTR1D/OXTR/SULF2/TRPV1	11
BP	GO:0006953	acute-phase response	7/626	49/18723	0.00114484	0.022617	0.0188852	HAMP/FN1/SAA1/CD163/SERPINA3/TRPV1/SERPINA1	7
BP	GO:0030225	macrophage differentiation	7/626	49/18723	0.00114484	0.022617	0.0188852	SPI1/MMP9/C1QC/IL15/CSF1R/HLA-DRB1/L3MBTL3	7
BP	GO:0002690	positive regulation of leukocyte chemotaxis	10/626	94/18723	0.00117728	0.0231549	0.0193343	CD74/SPI1/RARRES2/MDK/EDN3/CCR1/LGALS9/CMKLR1/CSF1R/AIF1	10
BP	GO:1903131	mononuclear cell differentiation	27/626	426/18723	0.0011888	0.0232785	0.0194375	CD74/SPI1/HDAC4/FCGR2B/TYRO3/TREM2/IL4I1/JAK3/CDK6/ITGB8/VSIR/MDK/TCIRG1/SASH3/PREX1/FGL2/RIPK3/LILRB2/PTPRJ/FCER1G/WNT4/IL15/LGALS9/CSF1R/HLA-DRB1/HLA-DRA/LYN	27
BP	GO:0042692	muscle cell differentiation	25/626	384/18723	0.00123096	0.0239984	0.0200387	IGF1/PRDM6/HDAC4/ATP11A/SPEG/PDGFB/FGF9/HAMP/LOX/PDGFRB/FHL2/TPM1/GATA6/ANK2/ANKRD1/ADAM12/RCAN1/SELENON/WNT4/BDNF/NEB/TBX1/MAPK11/MAPK12/ALPK2	25
BP	GO:0002237	response to molecule of bacterial origin	24/626	363/18723	0.00124188	0.0241056	0.0201282	TBXA2R/SLC11A1/TNFRSF1B/SPI1/FCGR2B/TREM2/GGT5/CSF2RB/HCK/HAMP/SPARC/LOXL1/AKAP12/LILRB2/SMAD6/ANKRD1/BMP6/SCIMP/LGALS9/CD14/THBD/DMBT1/LYN/MRC1	24
BP	GO:0003094	glomerular filtration	5/626	25/18723	0.00125302	0.0241156	0.0201365	MCAM/PDGFB/SULF1/ADORA1/SULF2	5
BP	GO:0002730	regulation of dendritic cell cytokine production	4/626	15/18723	0.00125868	0.0241156	0.0201365	MAVS/JAK3/BST2/SCIMP	4
BP	GO:0042074	cell migration involved in gastrulation	4/626	15/18723	0.00125868	0.0241156	0.0201365	GPC3/CRB2/LRP5/APELA	4
BP	GO:0019722	calcium-mediated signaling	16/626	202/18723	0.00128515	0.0245172	0.0204719	IGF1/HDAC4/TREM2/BST1/FHL2/ADGRB2/ANK2/PTPRJ/PPP1R9A/RCAN1/TPCN2/CCR1/CXCR6/CMKLR1/TBC1D10C/SULT1A4	16
BP	GO:0038093	Fc receptor signaling pathway	7/626	50/18723	0.00129347	0.0245703	0.0205163	FGR/FCGR2B/HCK/MYO1G/PTPRJ/FCER1G/LYN	7
BP	GO:0045730	respiratory burst	6/626	37/18723	0.00130984	0.0247755	0.0206876	SLC11A1/TREM2/NCF4/HCK/CYBB/CYBC1	6
BP	GO:0050727	regulation of inflammatory response	25/626	386/18723	0.0013228	0.0249145	0.0208036	FGR/IGF1/TNFRSF1B/FCGR2B/CD200/TYRO3/TREM2/MMP9/HCK/HAMP/BST1/MDK/NMI/C3/ALOX5AP/OSMR/ADAMTS12/PIK3AP1/TNFAIP8L2/ADORA1/IL15/SAA1/USP18/HLA-DRB1/LYN	25
BP	GO:0060070	canonical Wnt signaling pathway	21/626	303/18723	0.00137663	0.0258191	0.021559	ADGRA2/PTPRU/BAMBI/PLEKHA4/COL1A1/MDK/PTK7/SEMA5A/IGFBP2/RECK/PRICKLE1/IGFBP4/NKD2/DAAM2/GPC3/LRP5/WNT4/FRZB/CTHRC1/MCC/SULF2	21
BP	GO:0006956	complement activation	12/626	130/18723	0.00139698	0.0260907	0.0217858	CFH/TREM2/C3/C1RL/VSIG4/C1QC/C2/C1QB/C1QA/A2M/CFI/C4A	12
BP	GO:0001667	ameboidal-type cell migration	29/626	475/18723	0.00141248	0.0262697	0.0219352	PLXND1/ITGA3/TBXA2R/ADGRA2/FAP/TGFB2/NRP1/PDGFB/MMP9/TIMP1/SRPX2/SEMA5A/SPARC/FN1/GLIPR2/EDN3/RHOJ/LAMA5/AKAP12/PRR5L/SEMA4F/GPC3/CRB2/ANGPT1/LRP5/ATOH8/MCC/TBX1/APELA	29
BP	GO:1903706	regulation of hemopoiesis	24/626	367/18723	0.00143932	0.0266575	0.022259	TYROBP/CD74/SPI1/FCGR2B/TREM2/IL4I1/JAK3/CDK6/VSIR/MDK/LOX/SASH3/FGL2/LILRB2/C1QC/CCR1/IL15/FBN1/LGALS9/GPR171/EVI2B/HLA-DRB1/HLA-DRA/LYN	24
BP	GO:0060562	epithelial tube morphogenesis	22/626	325/18723	0.00144786	0.0267043	0.0222982	PLXND1/TNC/TGFB2/NRP1/MDK/PTK7/PKD2/RDH10/LAMA5/PRICKLE1/ITGAX/GPC3/ADAMTS12/EDNRA/RNF207/LRP5/WNT4/CTHRC1/SPINT1/CSF1R/COL4A1/TCTN1	22
BP	GO:0014032	neural crest cell development	9/626	81/18723	0.00150737	0.0275466	0.0230014	NRP1/SEMA5A/FN1/RDH10/EDN3/LAMA5/SEMA4F/EDNRA/TBX1	9
BP	GO:1905523	positive regulation of macrophage migration	5/626	26/18723	0.00150916	0.0275466	0.0230014	TREM2/RARRES2/MDK/CMKLR1/CSF1R	5
BP	GO:0097242	amyloid-beta clearance	6/626	38/18723	0.00151212	0.0275466	0.0230014	MARCO/MSR1/TREM2/C3/ITGB2/MME	6
BP	GO:0050909	sensory perception of taste	8/626	66/18723	0.00155412	0.0281962	0.0235439	CST4/TAS2R3/TAS2R4/PLCB2/CST2/CST1/TAS2R13/TAS2R20	8
BP	GO:0002833	positive regulation of response to biotic stimulus	14/626	168/18723	0.001568	0.0283324	0.0236575	TYROBP/SPI1/MAVS/COCH/HCK/NMI/DDX60/PARP9/BMP6/SCIMP/MNDA/HLA-DRB1/USP17L2/LYN	14
BP	GO:0002371	dendritic cell cytokine production	4/626	16/18723	0.00163418	0.0293498	0.0245071	MAVS/JAK3/BST2/SCIMP	4
BP	GO:0051209	release of sequestered calcium ion into cytosol	11/626	115/18723	0.00163811	0.0293498	0.0245071	MCOLN3/CORO1A/CEMIP/PKD2/ANK2/MCOLN2/TPCN2/SELENON/TRPV1/LIME1/LYN	11
BP	GO:0008543	fibroblast growth factor receptor signaling pathway	9/626	82/18723	0.00164412	0.0293498	0.0245071	NDST1/FGF9/FLRT1/SULF1/FGF17/WNT4/APLN/FLRT2/SULF2	9
BP	GO:0016064	immunoglobulin mediated immune response	16/626	207/18723	0.00165618	0.0294468	0.0245881	CD74/FCGR2B/TREM2/TCIRG1/C3/C1RL/FCER1G/C1QC/C2/C1QB/C1QA/HLA-DRB1/HLA-DRA/CFI/HLA-DPA1/C4A	16
BP	GO:0002701	negative regulation of production of molecular mediator of immune response	6/626	39/18723	0.00173731	0.0306178	0.0255659	FCGR2B/TGFB2/JAK3/TGFB3/BST2/ANGPT1	6
BP	GO:0002444	myeloid leukocyte mediated immunity	10/626	99/18723	0.00174885	0.0306178	0.0255659	FGR/TYROBP/SPI1/FCGR2B/MAVS/C3/ADGRE2/ITGB2/LGALS9/LYN	10
BP	GO:0010717	regulation of epithelial to mesenchymal transition	10/626	99/18723	0.00174885	0.0306178	0.0255659	PHLDB1/TGFB2/BAMBI/COL1A1/MDK/TGFB3/GLIPR2/CRB2/PDPN/LDLRAD4	10
BP	GO:0070372	regulation of ERK1 and ERK2 cascade	21/626	309/18723	0.00175103	0.0306178	0.0255659	IGF1/MARCO/CD74/TREM2/NRP1/PDGFB/PDGFRB/FN1/GLIPR2/AKAP12/CHI3L1/MAP3K12/ANGPT1/SCIMP/CCR1/LGALS9/TBC1D10C/CSF1R/HLA-DRB1/APELA/LYN	21
BP	GO:0051283	negative regulation of sequestering of calcium ion	11/626	116/18723	0.00175648	0.0306178	0.0255659	MCOLN3/CORO1A/CEMIP/PKD2/ANK2/MCOLN2/TPCN2/SELENON/TRPV1/LIME1/LYN	11
BP	GO:0002719	negative regulation of cytokine production involved in immune response	5/626	27/18723	0.00180182	0.0310431	0.025921	TGFB2/JAK3/TGFB3/BST2/ANGPT1	5
BP	GO:0061437	renal system vasculature development	5/626	27/18723	0.00180182	0.0310431	0.025921	NRP1/PDGFB/PDGFRB/PKD2/ANGPT1	5
BP	GO:0061440	kidney vasculature development	5/626	27/18723	0.00180182	0.0310431	0.025921	NRP1/PDGFB/PDGFRB/PKD2/ANGPT1	5
BP	GO:0052547	regulation of peptidase activity	28/626	461/18723	0.00182652	0.0313074	0.0261417	LAMP3/LXN/MMP9/CST4/TIMP1/VSIR/FN1/RARRES1/RECK/ITIH5/C3/BST2/GPC3/CRB2/LAPTM5/SPINT1/LGALS9/ANTXR1/CST2/CST1/A2M/PROS1/MAPK12/SERPINA3/SERPINA1/SERPINB4/C4A/LYN	28
BP	GO:0007566	embryo implantation	7/626	53/18723	0.00183125	0.0313074	0.0261417	MMP2/MMP9/TIMP1/SPP1/RECK/IGFBP7/APELA	7
BP	GO:0019724	B cell mediated immunity	16/626	210/18723	0.00191917	0.0326847	0.0272917	CD74/FCGR2B/TREM2/TCIRG1/C3/C1RL/FCER1G/C1QC/C2/C1QB/C1QA/HLA-DRB1/HLA-DRA/CFI/HLA-DPA1/C4A	16
BP	GO:0010543	regulation of platelet activation	6/626	40/18723	0.00198705	0.0335835	0.0280422	PDGFB/FCER1G/PDPN/C1QTNF1/THBD/LYN	6
BP	GO:0045777	positive regulation of blood pressure	6/626	40/18723	0.00198705	0.0335835	0.0280422	TBXA2R/RARRES2/TPM1/ADORA1/OR51E2/OXTR	6
BP	GO:0051282	regulation of sequestering of calcium ion	11/626	118/18723	0.00201416	0.0338503	0.0282651	MCOLN3/CORO1A/CEMIP/PKD2/ANK2/MCOLN2/TPCN2/SELENON/TRPV1/LIME1/LYN	11
BP	GO:0007178	transmembrane receptor protein serine/threonine kinase signaling pathway	23/626	355/18723	0.00201807	0.0338503	0.0282651	ITGA3/SPI1/TGFB2/BAMBI/ITGB8/LOX/LTBP2/TGFB3/GDF5/NREP/LRRC32/SULF1/SMAD6/PCSK6/GPC3/CRB2/BMP3/BMP6/FBN1/COL3A1/LDLRAD4/ATOH8/SLC2A10	23
BP	GO:0042102	positive regulation of T cell proliferation	10/626	101/18723	0.00203256	0.0339652	0.0283609	IGF1/CORO1A/JAK3/IGFBP2/SASH3/LILRB2/IL15/LGALS9/AIF1/HLA-DPA1	10
BP	GO:1902893	regulation of pri-miRNA transcription by RNA polymerase II	7/626	54/18723	0.00204447	0.0340227	0.028409	SPI1/HDAC4/TGFB2/PDGFB/SMAD6/ATOH8/APLN	7
BP	GO:0010934	macrophage cytokine production	4/626	17/18723	0.00208096	0.0340227	0.028409	CD74/TGFB2/TGFB3/LAPTM5	4
BP	GO:0010935	regulation of macrophage cytokine production	4/626	17/18723	0.00208096	0.0340227	0.028409	CD74/TGFB2/TGFB3/LAPTM5	4
BP	GO:0038065	collagen-activated signaling pathway	4/626	17/18723	0.00208096	0.0340227	0.028409	COL1A1/COL4A2/ITGA11/COL4A1	4
BP	GO:0070206	protein trimerization	4/626	17/18723	0.00208096	0.0340227	0.028409	CD74/ALOX5AP/DISP1/MLKL	4
BP	GO:0051960	regulation of nervous system development	27/626	443/18723	0.00208193	0.0340227	0.028409	PLXND1/PRKCH/TNFRSF1B/TREM2/NRP1/SRPX2/MDK/SEMA5A/PLXNA1/FN1/SPP1/MYRF/RNF112/SEMA4F/CLSTN3/ITGAX/DAAM2/TENM4/SPINT1/DAB1/BDNF/OXTR/FLRT2/THBS2/AGRN/MME/LYN	27
BP	GO:0002460	adaptive immune response based on somatic recombination of immune receptors built from immunoglobulin superfamily domains	23/626	356/18723	0.00209169	0.0340571	0.0284377	SLC11A1/CD74/TNFRSF1B/FCGR2B/TREM2/IL4I1/JAK3/TCIRG1/SASH3/C3/RIPK3/MYO1G/C1RL/FCER1G/C1QC/C2/C1QB/C1QA/HLA-DRB1/HLA-DRA/CFI/HLA-DPA1/C4A	23
BP	GO:0010714	positive regulation of collagen metabolic process	5/626	28/18723	0.00213397	0.0344928	0.0288015	VSIR/PDGFRB/TGFB3/CBX8/WNT4	5
BP	GO:0061082	myeloid leukocyte cytokine production	5/626	28/18723	0.00213397	0.0344928	0.0288015	CD74/MAVS/TGFB2/TGFB3/LAPTM5	5
BP	GO:0030282	bone mineralization	11/626	119/18723	0.00215407	0.0346647	0.0289451	FGR/IGF1/MGP/LOX/TGFB3/GPC3/BMP6/ANKH/WNT4/CCR1/CCDC154	11
BP	GO:0050731	positive regulation of peptidyl-tyrosine phosphorylation	15/626	193/18723	0.00216387	0.0346647	0.0289451	IGF1/CD74/NOX4/TREM2/NRP1/PDGFB/PARP9/PTPRJ/FCGR1A/BMP6/ANGPT1/ADORA1/IL15/CSF1R/LYN	15
BP	GO:0098742	cell-cell adhesion via plasma-membrane adhesion molecules	19/626	273/18723	0.00217528	0.0346647	0.0289451	GPC4/TGFB2/ARVCF/CLDN15/PALLD/PCDH10/CLSTN3/CDH24/CDH11/TENM2/CRB2/TENM4/ITGB2/CADM3/CLDN2/DAB1/SELL/TENM3/PCDHAC2	19
BP	GO:0007584	response to nutrient	14/626	174/18723	0.00217925	0.0346647	0.0289451	TBXA2R/CYP24A1/TNC/HAMP/COL1A1/SPARC/IGFBP2/SPP1/POSTN/HLCS/IL15/TNFRSF11B/CYBB/C2	14
BP	GO:0050671	positive regulation of lymphocyte proliferation	12/626	137/18723	0.00218361	0.0346647	0.0289451	IGF1/CD74/CORO1A/JAK3/BST1/IGFBP2/SASH3/LILRB2/IL15/LGALS9/AIF1/HLA-DPA1	12
BP	GO:0051346	negative regulation of hydrolase activity	24/626	379/18723	0.00220138	0.0348225	0.0290768	LAMP3/LXN/TGFB2/MMP9/CST4/TIMP1/RARRES1/RECK/ITIH5/C3/APOC1/BST2/GPC3/CRB2/SPINT1/CST2/CST1/A2M/PROS1/SERPINA3/SERPINA1/SERPINB4/USP17L2/C4A	24
BP	GO:0032956	regulation of actin cytoskeleton organization	23/626	358/18723	0.00224581	0.0353994	0.0295585	SPTB/NOX4/ARHGAP28/NRP1/HCK/CORO1A/BST1/MDK/SEMA5A/PDGFRB/TGFB3/PREX1/CDC42EP1/BST2/SPTBN5/GPR65/TPM1/ARHGAP18/EPS8/PPP1R9A/WNT4/CSF1R/NEB	23
BP	GO:1905521	regulation of macrophage migration	6/626	41/18723	0.002263	0.0354689	0.0296166	CD200/TREM2/RARRES2/MDK/CMKLR1/CSF1R	6
BP	GO:0001755	neural crest cell migration	7/626	55/18723	0.00227638	0.0354689	0.0296166	NRP1/SEMA5A/FN1/EDN3/LAMA5/SEMA4F/TBX1	7
BP	GO:0061614	pri-miRNA transcription by RNA polymerase II	7/626	55/18723	0.00227638	0.0354689	0.0296166	SPI1/HDAC4/TGFB2/PDGFB/SMAD6/ATOH8/APLN	7
BP	GO:0014031	mesenchymal cell development	9/626	86/18723	0.00229382	0.0354689	0.0296166	NRP1/SEMA5A/FN1/RDH10/EDN3/LAMA5/SEMA4F/EDNRA/TBX1	9
BP	GO:0048864	stem cell development	9/626	86/18723	0.00229382	0.0354689	0.0296166	NRP1/SEMA5A/FN1/RDH10/EDN3/LAMA5/SEMA4F/EDNRA/TBX1	9
BP	GO:0048771	tissue remodeling	14/626	175/18723	0.0022981	0.0354689	0.0296166	MMP2/TIMP1/HAMP/MDK/TCIRG1/SPP1/TGFB3/GDF5/LRP5/IL15/TNFRSF11B/CTHRC1/BGN/CSF1R	14
BP	GO:0032946	positive regulation of mononuclear cell proliferation	12/626	138/18723	0.00232089	0.0356967	0.0298068	IGF1/CD74/CORO1A/JAK3/BST1/IGFBP2/SASH3/LILRB2/IL15/LGALS9/AIF1/HLA-DPA1	12
BP	GO:0003279	cardiac septum development	10/626	103/18723	0.00235224	0.0359303	0.0300018	PLXND1/NDST1/TGFB2/NRP1/PTK7/SMAD6/GATA6/ANK2/HEG1/TBX1	10
BP	GO:0014013	regulation of gliogenesis	10/626	103/18723	0.00235224	0.0359303	0.0300018	PRKCH/TNFRSF1B/TREM2/MDK/RNF112/DAAM2/TENM4/SPINT1/DAB1/LYN	10
BP	GO:0002366	leukocyte activation involved in immune response	19/626	275/18723	0.00236117	0.0359432	0.0300126	FGR/TYROBP/SLC11A1/CD74/SPI1/FCGR2B/TREM2/CORO1A/JAK3/MDK/NMI/ADGRE2/FGL2/FCER1G/ITGB2/LGALS9/HLA-DRB1/HLA-DRA/LYN	19
BP	GO:0050808	synapse organization	26/626	426/18723	0.00244919	0.03703	0.0309201	PLXND1/ITGA3/TNC/FCGR2B/GPC4/TREM2/NRP1/SRPX2/SPARC/C3/LILRB2/CLSTN3/ANK3/PPP1R9A/C1QC/ZDHHC12/BSN/C1QB/C1QA/BDNF/OXTR/CACNB4/FLRT2/THBS2/COL4A1/AGRN	26
BP	GO:0048545	response to steroid hormone	22/626	339/18723	0.00244923	0.03703	0.0309201	PTPRU/CAD/TGFB2/COL1A1/MDK/LOX/SPARC/IGFBP2/PADI2/SPP1/TGFB3/SKP2/HNMT/BMP6/IGFBP7/CYBB/OR51E2/PAQR8/OXTR/ND3/AIF1/DNAAF4	22
BP	GO:0048706	embryonic skeletal system development	11/626	121/18723	0.00245756	0.0370301	0.0309201	ALX4/NDST1/XYLT1/COL1A1/TGFB3/RDH10/GSC/SULF1/TBX1/SULF2/SLC2A10	11
BP	GO:0045621	positive regulation of lymphocyte differentiation	10/626	104/18723	0.00252656	0.0378134	0.0315742	CD74/IL4I1/VSIR/MDK/SASH3/LILRB2/IL15/LGALS9/HLA-DRB1/HLA-DRA	10
BP	GO:1901890	positive regulation of cell junction assembly	10/626	104/18723	0.00252656	0.0378134	0.0315742	NRP1/SRPX2/CLSTN3/PTPRJ/WNT4/BDNF/OXTR/FLRT2/THBS2/AGRN	10
BP	GO:1902895	positive regulation of pri-miRNA transcription by RNA polymerase II	6/626	42/18723	0.00256684	0.0382873	0.0319699	SPI1/TGFB2/PDGFB/SMAD6/ATOH8/APLN	6
BP	GO:0002283	neutrophil activation involved in immune response	4/626	18/18723	0.00260545	0.0383485	0.032021	TYROBP/SPI1/FCER1G/ITGB2	4
BP	GO:0030889	negative regulation of B cell proliferation	4/626	18/18723	0.00260545	0.0383485	0.032021	TYROBP/FCGR2B/MNDA/LYN	4
BP	GO:0031643	positive regulation of myelination	4/626	18/18723	0.00260545	0.0383485	0.032021	TNFRSF1B/MYRF/ITGAX/TENM4	4
BP	GO:0150079	negative regulation of neuroinflammatory response	4/626	18/18723	0.00260545	0.0383485	0.032021	IGF1/TNFRSF1B/CD200/TREM2	4
BP	GO:0051208	sequestering of calcium ion	11/626	122/18723	0.00262178	0.0383723	0.0320409	MCOLN3/CORO1A/CEMIP/PKD2/ANK2/MCOLN2/TPCN2/SELENON/TRPV1/LIME1/LYN	11
BP	GO:0030217	T cell differentiation	18/626	257/18723	0.00262433	0.0383723	0.0320409	CD74/SPI1/IL4I1/JAK3/VSIR/MDK/TCIRG1/SASH3/PREX1/FGL2/RIPK3/LILRB2/FCER1G/WNT4/IL15/LGALS9/HLA-DRB1/HLA-DRA	18
BP	GO:0002263	cell activation involved in immune response	19/626	279/18723	0.00277319	0.0404159	0.0337473	FGR/TYROBP/SLC11A1/CD74/SPI1/FCGR2B/TREM2/CORO1A/JAK3/MDK/NMI/ADGRE2/FGL2/FCER1G/ITGB2/LGALS9/HLA-DRB1/HLA-DRA/LYN	19
BP	GO:0051785	positive regulation of nuclear division	7/626	57/18723	0.0028006	0.040682	0.0339695	IGF1/PDGFB/PDGFRB/EDN3/NPM2/LRP5/WNT4	7
BP	GO:0032496	response to lipopolysaccharide	22/626	343/18723	0.00282523	0.040906	0.0341565	TBXA2R/SLC11A1/TNFRSF1B/SPI1/TREM2/GGT5/CSF2RB/HCK/HAMP/SPARC/LOXL1/AKAP12/LILRB2/SMAD6/ANKRD1/BMP6/SCIMP/LGALS9/CD14/THBD/LYN/MRC1	22
BP	GO:0010171	body morphogenesis	6/626	43/18723	0.0029003	0.0415376	0.0346839	PHLDB1/MMP2/COL1A1/TGFB3/GPC3/TBX1	6
BP	GO:0034142	toll-like receptor 4 signaling pathway	6/626	43/18723	0.0029003	0.0415376	0.0346839	TREM2/NMI/PIK3AP1/SCIMP/CD14/LYN	6
BP	GO:0061383	trabecula morphogenesis	6/626	43/18723	0.0029003	0.0415376	0.0346839	MMP2/TGFB2/COL1A1/FHL2/THBS3/HEG1	6
BP	GO:0090263	positive regulation of canonical Wnt signaling pathway	10/626	106/18723	0.00290623	0.0415376	0.0346839	ADGRA2/BAMBI/PLEKHA4/COL1A1/PTK7/SEMA5A/RECK/DAAM2/GPC3/SULF2	10
BP	GO:0097553	calcium ion transmembrane import into cytosol	12/626	142/18723	0.00294224	0.0419175	0.0350012	MCOLN3/CORO1A/CEMIP/PKD2/ANK2/MCOLN2/TPCN2/SELENON/TRPV1/LIME1/NALF1/LYN	12
BP	GO:0061035	regulation of cartilage development	8/626	73/18723	0.00296763	0.0421206	0.0351707	MDK/EFEMP1/GDF5/ADAMTS7/ADAMTS12/BMP6/FRZB/BMP1	8
BP	GO:0048660	regulation of smooth muscle cell proliferation	14/626	180/18723	0.00297545	0.0421206	0.0351707	IGF1/HDAC4/MMP2/PDGFB/MMP9/FGF9/NPR3/PDGFRB/TGFB3/TPM1/SKP2/IL15/APLN/AIF1	14
BP	GO:0051056	regulation of small GTPase mediated signal transduction	20/626	302/18723	0.0029996	0.0423278	0.0353437	ITGA3/IGF1/ARHGAP28/TGFB2/NRP1/CYTH4/DOCK8/RASGRF2/PDGFRB/PLEKHG1/IQSEC3/PREX1/FGD3/GPR65/ARHGAP18/EPS8/PLEKHG4B/COL3A1/HEG1/RGL2	20
BP	GO:0044706	multi-multicellular organism process	16/626	220/18723	0.00306079	0.0430545	0.0359505	ITGA3/CAD/MMP2/MMP9/TIMP1/IGFBP2/SPP1/TGFB3/RECK/WNT4/IGFBP7/LGALS9/STOX2/THBD/OXTR/APELA	16
BP	GO:0006826	iron ion transport	7/626	58/18723	0.0030951	0.0433998	0.0362388	SLC11A1/CYBRD1/SLC46A1/HAMP/SLC40A1/MELTF/TTYH1	7
BP	GO:0034109	homotypic cell-cell adhesion	9/626	90/18723	0.00313277	0.0437899	0.0365646	PTPRU/TYRO3/FN1/ANK3/PDPN/C1QTNF1/PEAR1/HBB/LYN	9
BP	GO:2000027	regulation of animal organ morphogenesis	11/626	125/18723	0.00316826	0.0441471	0.0368629	NTN4/GPC4/PLEKHA4/PTK7/SULF1/PRICKLE1/GPC3/WNT4/TNFRSF11B/CTHRC1/TBX1	11
BP	GO:0010759	positive regulation of macrophage chemotaxis	4/626	19/18723	0.00321391	0.0445041	0.037161	RARRES2/MDK/CMKLR1/CSF1R	4
BP	GO:0032026	response to magnesium ion	4/626	19/18723	0.00321391	0.0445041	0.037161	ANK3/BMP6/TNFRSF11B/CD14	4
BP	GO:0003018	vascular process in circulatory system	18/626	263/18723	0.00335578	0.0463244	0.0386809	TBXA2R/ABCB1/NPR3/EDN3/AKAP12/PTPRJ/EDNRA/SLC16A12/BMP6/ANGPT1/ADORA1/SLC6A20/BDKRB2/APLN/ADCY6/HTR1D/OXTR/SLC2A10	18
BP	GO:0045582	positive regulation of T cell differentiation	9/626	91/18723	0.0033762	0.0464619	0.0387957	CD74/IL4I1/VSIR/MDK/SASH3/LILRB2/LGALS9/HLA-DRB1/HLA-DRA	9
BP	GO:0071711	basement membrane organization	5/626	31/18723	0.00339742	0.0466096	0.0389191	PHLDB1/NTN4/PXDN/FLRT2/COL4A1	5
BP	GO:0048659	smooth muscle cell proliferation	14/626	184/18723	0.00362824	0.0496232	0.0414354	IGF1/HDAC4/MMP2/PDGFB/MMP9/FGF9/NPR3/PDGFRB/TGFB3/TPM1/SKP2/IL15/APLN/AIF1	14
BP	GO:0085029	extracellular matrix assembly	6/626	45/18723	0.00366302	0.0499452	0.0417043	PHLDB1/NTN4/LOX/PXDN/ANTXR1/THSD4	6

## Sheet: CC_up
Supplementary file 2. Gene Ontology Analysis
ONTOLOGY	ID	Description	GeneRatio	BgRatio	pvalue	p.adjust	qvalue	geneID	Count
CC	GO:0062023	collagen-containing extracellular matrix	65/651	425/19550	3.29617e-25	1.40417e-22	1.1554e-22	VCAN/TNC/CDON/NTN4/GPC4/MMP2/P3H2/CCDC80/TGFB2/PDGFB/COCH/MMP9/TIMP1/SRPX2/FGF9/RARRES2/AEBP1/COL1A1/MDK/MGP/SPARC/EFEMP1/FN1/MFAP2/LTBP2/TGFB3/ITIH5/FGL2/LOXL1/PXDN/COL5A1/LAMA5/MATN3/POSTN/COL4A2/SULF1/PCSK6/COL6A1/COL6A2/HSPG2/TINAGL1/ADAMTSL4/COL8A1/GPC3/ANGPT1/C1QC/COL26A1/NTN3/IGFBP7/CTHRC1/VWA2/FBN1/COL3A1/LGALS9/THBS3/C1QB/C1QA/A2M/BGN/THBS2/COL4A1/THSD4/AGRN/SERPINA3/SERPINA1	65
CC	GO:0005788	endoplasmic reticulum lumen	39/651	313/19550	1.32033e-12	2.81231e-10	2.31406e-10	VCAN/TNC/H6PD/P3H2/PDGFB/APOL1/TIMP1/COL1A1/FN1/GPX7/SPP1/C3/COL5A1/MATN3/COL4A2/GOLM1/RDH5/ADAMTS7/IGFBP4/COL6A1/COL6A2/ADAMTSL4/COL8A1/GPC3/PRSS23/COL26A1/WNT4/IGFBP7/MELTF/GPX8/ERAP2/FBN1/COL3A1/CES3/POGLUT3/COL4A1/SERPINA1/F5/C4A	39
CC	GO:0005604	basement membrane	20/651	96/19550	4.2583e-11	6.04679e-09	4.97549e-09	TNC/NTN4/P3H2/CCDC80/TIMP1/FGF9/SPARC/FN1/LOXL1/COL5A1/LAMA5/COL4A2/HSPG2/COL8A1/NTN3/VWA2/FBN1/THBS2/COL4A1/AGRN	20
CC	GO:0005581	collagen trimer	18/651	87/19550	4.52281e-10	4.81679e-08	3.96341e-08	MARCO/MSR1/COL1A1/LOX/COL5A1/C1QTNF6/COL4A2/COL6A1/COL6A2/COL8A1/C1QC/COL26A1/CTHRC1/COL3A1/C1QB/C1QA/C1QTNF1/COL4A1	18
CC	GO:0030667	secretory granule membrane	30/651	311/19550	1.98866e-07	1.69433e-05	1.39415e-05	ICA1/ALDH3B1/MMP25/TYROBP/SLC11A1/TNFRSF1B/ATP11A/LAMP3/MOXD1/BST1/TCIRG1/SPARC/CD93/CCDC136/SLC44A2/BST2/LILRB2/ITGAX/SLC2A5/PTPRJ/FCER1G/ITGB2/CYBB/CD14/TBC1D10C/DMBT1/SELL/TMEM63A/MME/CLEC5A	30
CC	GO:0031093	platelet alpha granule lumen	13/651	67/19550	2.66454e-07	1.89182e-05	1.55665e-05	IGF1/TGFB2/PDGFB/TIMP1/SPARC/FN1/TGFB3/SCCPDH/A2M/PROS1/SERPINA3/SERPINA1/F5	13
CC	GO:0030139	endocytic vesicle	30/651	336/19550	1.03334e-06	6.28862e-05	5.17448e-05	STAB1/SLC11A1/MARCO/CD74/MSR1/RAB11FIP3/NCF4/CORO1A/CEMIP/ATP6V0A4/TCIRG1/SPARC/RAB11FIP4/FCGR1A/RAB11FIP1/SCIMP/WNT4/CYBB/SAA1/CD163/FMNL1/DMBT1/HBA2/HLA-DRB1/MPEG1/HLA-DRA/HBA1/HLA-DPA1/HBB/LYN	30
CC	GO:0031091	platelet alpha granule	14/651	91/19550	1.79623e-06	9.56494e-05	7.87034e-05	IGF1/TGFB2/PDGFB/TIMP1/SPARC/FN1/TGFB3/SCCPDH/A2M/PROS1/THBS2/SERPINA3/SERPINA1/F5	14
CC	GO:0035579	specific granule membrane	13/651	91/19550	9.68024e-06	0.000458198	0.00037702	ALDH3B1/MMP25/TNFRSF1B/ATP11A/BST1/CD93/SLC44A2/SLC2A5/PTPRJ/ITGB2/CYBB/TMEM63A/CLEC5A	13
CC	GO:0098644	complex of collagen trimers	6/651	21/19550	4.71244e-05	0.0020075	0.00165183	COL1A1/COL5A1/COL4A2/COL8A1/COL3A1/COL4A1	6
CC	GO:0030666	endocytic vesicle membrane	18/651	193/19550	8.41187e-05	0.00325769	0.00268053	STAB1/SLC11A1/MARCO/CD74/MSR1/CORO1A/ATP6V0A4/TCIRG1/FCGR1A/RAB11FIP1/WNT4/CYBB/CD163/DMBT1/HLA-DRB1/HLA-DRA/HLA-DPA1/LYN	18
CC	GO:0031253	cell projection membrane	26/651	346/19550	0.000104074	0.00368897	0.0030354	FGR/PLXND1/ITGA3/RASGRP2/CYBRD1/SLC46A1/FAP/SLC26A4/GABRE/ATP6V0A4/IQCE/DOCK8/PKD2/TAS2R4/ADGRE2/TPM1/PTPRJ/EPS8/SCIMP/PDPN/ADORA1/ANTXR1/TBC1D10C/TRPV1/SLC34A3/AIF1	26
CC	GO:0031256	leading edge membrane	17/651	180/19550	0.000112574	0.00368897	0.0030354	FGR/PLXND1/RASGRP2/FAP/GABRE/DOCK8/ADGRE2/MYO1G/TPM1/PTPRJ/EPS8/SCIMP/PDPN/ADORA1/ANTXR1/TRPV1/AIF1	17
CC	GO:0070821	tertiary granule membrane	10/651	73/19550	0.000146637	0.00420891	0.00346322	SLC11A1/ATP11A/CD93/LILRB2/ITGAX/FCER1G/ITGB2/CYBB/TMEM63A/CLEC5A	10
CC	GO:0034358	plasma lipoprotein particle	7/651	36/19550	0.000158081	0.00420891	0.00346322	MSR1/APOL1/PLTP/APOC1/VLDLR/SAA1/LCAT	7
CC	GO:1990777	lipoprotein particle	7/651	36/19550	0.000158081	0.00420891	0.00346322	MSR1/APOL1/PLTP/APOC1/VLDLR/SAA1/LCAT	7
CC	GO:0005775	vacuolar lumen	16/651	174/19550	0.000241197	0.00604412	0.00497329	CD74/VCAN/CTSA/GPC4/LYZ/PDGFRB/PADI2/C3/GNS/HSPG2/GPC3/MNDA/BGN/AGRN/SERPINA3/IFI30	16
CC	GO:0032994	protein-lipid complex	7/651	39/19550	0.000267126	0.00632198	0.00520193	MSR1/APOL1/PLTP/APOC1/VLDLR/SAA1/LCAT	7
CC	GO:0042581	specific granule	15/651	160/19550	0.000303232	0.00679878	0.00559425	ALDH3B1/MMP25/TNFRSF1B/ATP11A/LYZ/BST1/CD93/SLC44A2/CHI3L1/SLC2A5/PTPRJ/ITGB2/CYBB/TMEM63A/CLEC5A	15
CC	GO:0072562	blood microparticle	14/651	146/19550	0.000378692	0.00765752	0.00630085	CFH/APOL1/FN1/C3/C1RL/C1QC/C1QB/A2M/PROS1/HBA2/SERPINA3/HBA1/C4A/HBB	14
CC	GO:0043202	lysosomal lumen	11/651	97/19550	0.000380117	0.00765752	0.00630085	CD74/VCAN/CTSA/GPC4/PDGFRB/GNS/HSPG2/GPC3/BGN/AGRN/IFI30	11
CC	GO:0070820	tertiary granule	15/651	164/19550	0.000395459	0.00765752	0.00630085	SLC11A1/ATP11A/LYZ/MMP9/TCIRG1/CD93/LILRB2/ITGAX/FCER1G/ITGB2/CYBB/TBC1D10C/TMEM63A/HBB/CLEC5A	15
CC	GO:0008305	integrin complex	6/651	31/19550	0.000481527	0.00891872	0.00733861	ITGA3/ITGB8/ITGA11/ITGAX/ITGB2/LYN	6
CC	GO:0034774	secretory granule lumen	23/651	322/19550	0.000524415	0.00930836	0.00765921	FGR/IGF1/CTSA/LYZ/TGFB2/PDGFB/TIMP1/RARRES2/SPARC/FN1/PADI2/TGFB3/C3/CHI3L1/GNS/SCCPDH/MNDA/PCSK1/A2M/PROS1/SERPINA3/SERPINA1/F5	23
CC	GO:0060205	cytoplasmic vesicle lumen	23/651	325/19550	0.000596058	0.0100635	0.00828055	FGR/IGF1/CTSA/LYZ/TGFB2/PDGFB/TIMP1/RARRES2/SPARC/FN1/PADI2/TGFB3/C3/CHI3L1/GNS/SCCPDH/MNDA/PCSK1/A2M/PROS1/SERPINA3/SERPINA1/F5	23
CC	GO:0031983	vesicle lumen	23/651	327/19550	0.000648428	0.0100635	0.00828055	FGR/IGF1/CTSA/LYZ/TGFB2/PDGFB/TIMP1/RARRES2/SPARC/FN1/PADI2/TGFB3/C3/CHI3L1/GNS/SCCPDH/MNDA/PCSK1/A2M/PROS1/SERPINA3/SERPINA1/F5	23
CC	GO:0031258	lamellipodium membrane	5/651	22/19550	0.000662734	0.0100635	0.00828055	PLXND1/FAP/DOCK8/PDPN/ANTXR1	5
CC	GO:0001931	uropod	4/651	13/19550	0.000685072	0.0100635	0.00828055	BST1/SELPLG/PSTPIP1/SCIMP	4
CC	GO:0031254	cell trailing edge	4/651	13/19550	0.000685072	0.0100635	0.00828055	BST1/SELPLG/PSTPIP1/SCIMP	4
CC	GO:0045177	apical part of cell	28/651	435/19550	0.000726783	0.0103203	0.00849188	CYBRD1/SLC46A1/FAP/ABCB1/NOX4/SLC26A4/HAMP/ATP6V0A4/TCIRG1/PDGFRB/FN1/IGFBP2/BST2/SPTBN5/ENPEP/SLC2A5/ANK2/OSMR/CRB2/SHROOM4/PDPN/SLC6A20/SHROOM1/KISS1/DAB1/OXTR/DYNC2H1/SLC34A3	28
CC	GO:0071682	endocytic vesicle lumen	5/651	23/19550	0.000823821	0.0113209	0.0093152	SPARC/SAA1/HBA2/HBA1/HBB	5
CC	GO:0101003	ficolin-1-rich granule membrane	8/651	61/19550	0.000898953	0.0119673	0.00984709	SLC11A1/TCIRG1/CD93/LILRB2/ITGAX/FCER1G/ITGB2/TBC1D10C	8
CC	GO:0045178	basal part of cell	20/651	276/19550	0.000992059	0.0128066	0.0105377	ITGA3/PHLDB1/SLC46A1/FAP/PDGFB/VSIG1/KCNQ4/PKD2/SLC40A1/ANK2/NKD2/ANK3/SLC16A12/DISP1/SHROOM4/PDPN/ADORA1/TSHR/KCNE3/ALPK2	20
CC	GO:0098576	lumenal side of membrane	6/651	36/19550	0.00110623	0.0134644	0.0110789	CD74/CTSA/PKD2/HLA-DRB1/HLA-DRA/HLA-DPA1	6
CC	GO:0098636	protein complex involved in cell adhesion	6/651	36/19550	0.00110623	0.0134644	0.0110789	ITGA3/ITGB8/ITGA11/ITGAX/ITGB2/LYN	6
CC	GO:0034364	high-density lipoprotein particle	5/651	27/19550	0.00177074	0.0209538	0.0172414	APOL1/PLTP/APOC1/SAA1/LCAT	5
CC	GO:0009897	external side of plasma membrane	26/651	421/19550	0.00198244	0.021842	0.0179723	ITGA3/CD74/MSR1/LY75/CLEC2D/FCGR2B/MCAM/GPC4/ABCB1/ENPEP/ITGAX/OSMR/GFRA1/ADGRA3/FCER1G/ITGB2/CCR1/ANTXR1/CD14/CXCR6/HEG1/CD163/THBD/HLA-DRB1/TRPV1/FCGR3A	26
CC	GO:0031252	cell leading edge	26/651	422/19550	0.00204817	0.021842	0.0179723	FGR/PLXND1/RASGRP2/FAP/GABRE/CORO1A/CDK6/DOCK8/PKD2/FGD3/ADGRE2/PALLD/MYO1G/PSTPIP1/TPM1/ARHGAP18/PTPRJ/EPS8/PPP1R9A/SCIMP/PDPN/ADORA1/ANTXR1/MCC/TRPV1/AIF1	26
CC	GO:0031527	filopodium membrane	4/651	17/19550	0.00205089	0.021842	0.0179723	ITGA3/PDPN/ANTXR1/TBC1D10C	4
CC	GO:0042613	MHC class II protein complex	4/651	17/19550	0.00205089	0.021842	0.0179723	CD74/HLA-DRB1/HLA-DRA/HLA-DPA1	4
CC	GO:0005796	Golgi lumen	10/651	104/19550	0.00245694	0.024429	0.020101	VCAN/GPC4/PDGFB/PCSK6/HSPG2/GPC3/WNT4/BGN/PROS1/AGRN	10
CC	GO:0071556	integral component of lumenal side of endoplasmic reticulum membrane	5/651	29/19550	0.00246584	0.024429	0.020101	CD74/PKD2/HLA-DRB1/HLA-DRA/HLA-DPA1	5
CC	GO:0098553	lumenal side of endoplasmic reticulum membrane	5/651	29/19550	0.00246584	0.024429	0.020101	CD74/PKD2/HLA-DRB1/HLA-DRA/HLA-DPA1	5
CC	GO:0001726	ruffle	14/651	178/19550	0.00259611	0.0251351	0.020682	FGR/RASGRP2/FAP/CDK6/FGD3/ADGRE2/PALLD/TPM1/ARHGAP18/PTPRJ/EPS8/SCIMP/PDPN/AIF1	14
CC	GO:0016324	apical plasma membrane	23/651	367/19550	0.00292687	0.0277077	0.0227988	CYBRD1/SLC46A1/ABCB1/NOX4/SLC26A4/ATP6V0A4/TCIRG1/PDGFRB/FN1/IGFBP2/BST2/ENPEP/SLC2A5/ANK2/OSMR/CRB2/SHROOM4/PDPN/SLC6A20/SHROOM1/KISS1/OXTR/SLC34A3	23
CC	GO:0001772	immunological synapse	6/651	44/19550	0.00320223	0.0296554	0.0244014	CORO1A/IL4I1/PTPRJ/SCIMP/HLA-DRB1/HLA-DRA	6
CC	GO:0101002	ficolin-1-rich granule	14/651	185/19550	0.00368212	0.0321817	0.0264801	SLC11A1/MMP9/TCIRG1/CD93/FGL2/LILRB2/GNS/ITGAX/FCER1G/ITGB2/MNDA/TBC1D10C/SERPINA1/HBB	14
CC	GO:0005614	interstitial matrix	3/651	10/19550	0.00370165	0.0321817	0.0264801	TNC/CCDC80/ADAMTSL4	3
CC	GO:0097197	tetraspanin-enriched microdomain	3/651	10/19550	0.00370165	0.0321817	0.0264801	SAMHD1/SCIMP/PDPN	3
CC	GO:0002116	semaphorin receptor complex	3/651	11/19550	0.00496472	0.04147	0.0341228	PLXND1/NRP1/PLXNA1	3
CC	GO:0031838	haptoglobin-hemoglobin complex	3/651	11/19550	0.00496472	0.04147	0.0341228	HBA2/HBA1/HBB	3
CC	GO:0032587	ruffle membrane	9/651	99/19550	0.00575617	0.0465733	0.038322	FGR/RASGRP2/FAP/ADGRE2/TPM1/PTPRJ/EPS8/PDPN/AIF1	9
CC	GO:0009925	basal plasma membrane	17/651	257/19550	0.00579433	0.0465733	0.038322	ITGA3/SLC46A1/PDGFB/VSIG1/KCNQ4/PKD2/SLC40A1/ANK2/NKD2/ANK3/SLC16A12/DISP1/SHROOM4/PDPN/ADORA1/TSHR/ALPK2	17
CC	GO:0045335	phagocytic vesicle	11/651	137/19550	0.006157	0.0466237	0.0383634	SLC11A1/NCF4/CORO1A/ATP6V0A4/TCIRG1/RAB11FIP1/SCIMP/CYBB/FMNL1/DMBT1/MPEG1	11
CC	GO:0001527	microfibril	3/651	12/19550	0.00645727	0.0466237	0.0383634	MFAP2/FBN1/THSD4	3
CC	GO:0005583	fibrillar collagen trimer	3/651	12/19550	0.00645727	0.0466237	0.0383634	COL1A1/COL5A1/COL3A1	3
CC	GO:0005833	hemoglobin complex	3/651	12/19550	0.00645727	0.0466237	0.0383634	HBA2/HBA1/HBB	3
CC	GO:0098643	banded collagen fibril	3/651	12/19550	0.00645727	0.0466237	0.0383634	COL1A1/COL5A1/COL3A1	3
CC	GO:1990909	Wnt signalosome	3/651	12/19550	0.00645727	0.0466237	0.0383634	ADGRA2/RECK/LRP5	3
CC	GO:0005765	lysosomal membrane	23/651	395/19550	0.00705859	0.0487806	0.0401382	CD74/MCOLN3/CTSA/ATP11A/CYBRD1/LAMP3/ATP6V0A4/SLC15A3/TCIRG1/SLC44A2/BST2/ENPEP/IFITM3/COL6A1/VLDLR/TPCN2/LAPTM5/IFITM2/HLA-DRB1/TMEM63A/HLA-DRA/HLA-DPA1/LYN	23
CC	GO:0098852	lytic vacuole membrane	23/651	395/19550	0.00705859	0.0487806	0.0401382	CD74/MCOLN3/CTSA/ATP11A/CYBRD1/LAMP3/ATP6V0A4/SLC15A3/TCIRG1/SLC44A2/BST2/ENPEP/IFITM3/COL6A1/VLDLR/TPCN2/LAPTM5/IFITM2/HLA-DRB1/TMEM63A/HLA-DRA/HLA-DPA1/LYN	23
CC	GO:0005925	focal adhesion	24/651	418/19550	0.00709952	0.0487806	0.0401382	ITGA3/TNC/MCAM/FAP/NOX4/NRP1/HCK/ITGB8/PTK7/PDGFRB/FHL2/FLRT1/CDC42EP1/PALLD/AKAP12/TNS3/ITGA11/HSPG2/SHROOM4/ITGB2/FLRT2/AFAP1/MME/TSPAN4	24

## Sheet: MF_up
Supplementary file 2. Gene Ontology Analysis
ONTOLOGY	ID	Description	GeneRatio	BgRatio	pvalue	p.adjust	qvalue	geneID	Count
MF	GO:0005201	extracellular matrix structural constituent	34/636	172/18368	1.08613e-16	7.75495e-14	6.83689e-14	VCAN/TNC/SRPX2/AEBP1/COL1A1/MGP/SPARC/EFEMP1/FN1/MFAP2/LTBP2/FGL2/PXDN/COL5A1/LAMA5/MATN3/CHI3L1/POSTN/COL4A2/COL6A1/COL6A2/HSPG2/TINAGL1/COL8A1/IGFBP7/CTHRC1/FBN1/COL3A1/THBS3/BGN/THBS2/COL4A1/THSD4/AGRN	34
MF	GO:0005539	glycosaminoglycan binding	29/636	230/18368	1.87193e-09	6.6828e-07	5.89167e-07	CFH/STAB1/VCAN/LXN/CCDC80/TREM2/NRP1/FGF9/CEMIP/ECM2/MDK/SEMA5A/FN1/LTBP2/ADGRE2/COL5A1/POSTN/LYVE1/GNS/SULF1/PCSK6/FBN1/THBS3/SAA1/BGN/THBS2/AGRN/SELL/SULF2	29
MF	GO:0048407	platelet-derived growth factor binding	7/636	11/18368	1.68871e-08	3.09962e-06	2.73268e-06	PDGFB/COL1A1/PDGFRB/COL5A1/COL6A1/COL3A1/COL4A1	7
MF	GO:0019838	growth factor binding	21/636	141/18368	1.73648e-08	3.09962e-06	2.73268e-06	NRP1/PDGFB/SRPX2/COL1A1/PDGFRB/IGFBP2/LTBP2/TGFB3/PXDN/COL5A1/LRRC32/PCSK6/IGFBP4/COL6A1/NKD2/OSMR/IGFBP7/ESM1/COL3A1/A2M/COL4A1	21
MF	GO:0005518	collagen binding	14/636	69/18368	8.21895e-08	1.17367e-05	1.03472e-05	ITGA3/PDGFB/COCH/MMP9/AEBP1/ECM2/LOX/SPARC/FN1/ITGA11/COL6A1/COL6A2/ANTXR1/C1QTNF1	14
MF	GO:0005178	integrin binding	17/636	144/18368	1.03629e-05	0.00123319	0.0010872	ITGA3/IGF1/FAP/MADCAM1/ITGB8/ECM2/FN1/SPP1/COL5A1/LAMA5/ITGAX/ITGB2/ESM1/FBN1/COL3A1/TSPAN4/LYN	17
MF	GO:0030414	peptidase inhibitor activity	19/636	187/18368	2.78261e-05	0.00283826	0.00250226	LXN/CST4/TIMP1/RARRES1/RECK/ITIH5/C3/BST2/GPC3/CRB2/SPINT1/CST2/CST1/A2M/PROS1/SERPINA3/SERPINA1/SERPINB4/C4A	19
MF	GO:0061135	endopeptidase regulator activity	19/636	194/18368	4.62736e-05	0.00395725	0.00348877	LXN/CST4/TIMP1/VSIR/RARRES1/RECK/ITIH5/C3/BST2/CRB2/SPINT1/CST2/CST1/A2M/PROS1/SERPINA3/SERPINA1/SERPINB4/C4A	19
MF	GO:0061134	peptidase regulator activity	21/636	230/18368	5.30811e-05	0.00395725	0.00348877	LXN/CST4/TIMP1/VSIR/FN1/RARRES1/RECK/ITIH5/C3/BST2/GPC3/CRB2/SPINT1/CST2/CST1/A2M/PROS1/SERPINA3/SERPINA1/SERPINB4/C4A	21
MF	GO:0004866	endopeptidase inhibitor activity	18/636	180/18368	5.54237e-05	0.00395725	0.00348877	LXN/CST4/TIMP1/RARRES1/RECK/ITIH5/C3/BST2/CRB2/SPINT1/CST2/CST1/A2M/PROS1/SERPINA3/SERPINA1/SERPINB4/C4A	18
MF	GO:0008201	heparin binding	17/636	166/18368	6.57386e-05	0.00408778	0.00360385	CFH/LXN/CCDC80/NRP1/FGF9/ECM2/MDK/FN1/LTBP2/COL5A1/POSTN/PCSK6/FBN1/THBS3/SAA1/THBS2/SELL	17
MF	GO:0030020	extracellular matrix structural constituent conferring tensile strength	8/636	41/18368	6.87021e-05	0.00408778	0.00360385	COL1A1/COL5A1/COL4A2/COL6A1/COL6A2/COL8A1/COL3A1/COL4A1	8
MF	GO:0050840	extracellular matrix binding	9/636	56/18368	0.000119487	0.0065626	0.00578569	ITGA3/NTN4/SPARC/SPP1/TINAGL1/OLFML2B/BGN/DMBT1/AGRN	9
MF	GO:1901681	sulfur compound binding	22/636	265/18368	0.000145286	0.00695032	0.00612751	CFH/LXN/CCDC80/NRP1/FGF9/ECM2/MDK/SEMA5A/FN1/LTBP2/ADGRE2/COL5A1/POSTN/PCSK6/HLCS/FBN1/THBS3/SAA1/THBS2/AGRN/SELL/SULT1A4	22
MF	GO:0001540	amyloid-beta binding	11/636	84/18368	0.000147218	0.00695032	0.00612751	MARCO/CD74/APBA2/MSR1/FCGR2B/TGFB2/TREM2/LILRB2/HSPG2/ITGB2/C1QA	11
MF	GO:0008191	metalloendopeptidase inhibitor activity	5/636	16/18368	0.000155749	0.00695032	0.00612751	LXN/TIMP1/RARRES1/RECK/BST2	5
MF	GO:0015278	calcium-release channel activity	5/636	17/18368	0.000214384	0.00900412	0.00793818	MCOLN3/PKD2/MCOLN2/TPCN2/TRPV1	5
MF	GO:0038024	cargo receptor activity	10/636	77/18368	0.000313047	0.0124175	0.0109475	STAB1/MARCO/MSR1/VLDLR/ITGB2/CD163/HHIPL1/DMBT1/CFI/MRC1	10
MF	GO:0019955	cytokine binding	14/636	139/18368	0.000336845	0.0126583	0.0111597	CD74/TNFRSF1B/NRP1/TGFB3/GDF5/PXDN/LRRC32/OSMR/PDPN/CCR1/CXCR6/A2M/CSF1R/ACKR1	14
MF	GO:0042277	peptide binding	24/636	321/18368	0.00035866	0.0128042	0.0112884	MARCO/CD74/APBA2/MSR1/FCGR2B/TGFB2/TREM2/CEMIP/NPR3/KCNIP2/LILRB2/SLC40A1/ENPEP/HSPG2/ITGB2/ERAP2/CD14/C1QA/CMKLR1/OXTR/HLA-DRB1/MME/HLA-DRA/HLA-DPA1	24
MF	GO:0019864	IgG binding	4/636	11/18368	0.000386861	0.0131533	0.0115961	FCGR2B/FCGR1A/FCER1G/FCGR3A	4
MF	GO:0140375	immune receptor activity	14/636	144/18368	0.000483391	0.0156882	0.013831	CD74/FCGR2B/CSF2RB/LILRB2/OSMR/GFRA1/FCER1G/CCR1/CXCR6/CMKLR1/HLA-DRB1/HLA-DRA/HLA-DPA1/IL10RB	14
MF	GO:0033218	amide binding	27/636	400/18368	0.000781455	0.0242591	0.0213872	MARCO/CD74/APBA2/MSR1/FCGR2B/SLC46A1/TGFB2/TREM2/PLTP/CEMIP/NPR3/KCNIP2/LILRB2/SLC40A1/ENPEP/HSPG2/HLCS/ITGB2/ERAP2/CD14/C1QA/CMKLR1/OXTR/HLA-DRB1/MME/HLA-DRA/HLA-DPA1	27
MF	GO:0043548	phosphatidylinositol 3-kinase binding	6/636	34/18368	0.000989084	0.0294253	0.0259418	TYRO3/CORO1A/PDGFRB/PLGLB2/PIK3AP1/DAB1	6
MF	GO:0005044	scavenger receptor activity	7/636	47/18368	0.0010884	0.0310846	0.0274047	STAB1/MARCO/MSR1/CD163/HHIPL1/DMBT1/CFI	7
MF	GO:0043394	proteoglycan binding	6/636	36/18368	0.00135094	0.0365343	0.0322092	CFH/TNC/SEMA5A/FN1/COL5A1/AGRN	6
MF	GO:0001846	opsonin binding	4/636	15/18368	0.00143272	0.0365343	0.0322092	CD93/VSIG4/ITGB2/C4A	4
MF	GO:0005161	platelet-derived growth factor receptor binding	4/636	15/18368	0.00143272	0.0365343	0.0322092	PDGFB/PDGFRB/PTPRJ/LYN	4
MF	GO:0008083	growth factor activity	14/636	162/18368	0.00153698	0.0378415	0.0333617	IGF1/TGFB2/PDGFB/TIMP1/FGF9/MDK/EFEMP1/TGFB3/GDF5/BMP3/BMP6/FGF17/BMP1/BDNF	14
MF	GO:0004435	phosphatidylinositol phospholipase C activity	5/636	26/18368	0.00176083	0.0396832	0.0349853	PLCB2/EDNRA/GDPD5/CCR1/BDKRB2	5
MF	GO:0099604	ligand-gated calcium channel activity	5/636	26/18368	0.00176083	0.0396832	0.0349853	MCOLN3/PKD2/MCOLN2/TPCN2/TRPV1	5
MF	GO:0004601	peroxidase activity	7/636	51/18368	0.00177852	0.0396832	0.0349853	GPX7/PXDN/ALOX5AP/GPX8/HBA2/HBA1/HBB	7

## Sheet: BP_down
Supplementary file 2. Gene Ontology Analysis
ONTOLOGY	ID	Description	GeneRatio	BgRatio	pvalue	p.adjust	qvalue	geneID	Count
BP	GO:0062197	cellular response to chemical stress	58/936	337/18723	9.84889e-17	5.30461e-13	4.25783e-13	PTGS2/AKR1B1/DNAJA1/MT3/SIRT1/HMOX1/BMP7/RELB/HSPB1/EZH2/PPIF/UCP1/SOD3/FBXW7/EFHD1/NFE2L2/ERRFI1/SFPQ/PRDX1/TNFAIP3/FOXO3/NR4A3/ATF4/SESN2/GCH1/KDM6B/OSER1/ARNTL/STK26/ETS1/PNPLA8/IL6/TXN/CPEB2/CYP1B1/MCL1/RHOB/MMP3/SLC7A11/NR4A2/G6PD/ZC3H12A/GJB2/BAG5/EIF2AK3/RELA/ZNF622/NET1/DDIT3/NQO1/PYCR1/ZFP36L1/AKR1C3/HSPA1B/HSPA1A/DDX3X/AQP1/SRXN1	58
BP	GO:0008544	epidermis development	53/936	324/18723	1.88272e-14	5.07017e-11	4.06965e-11	PAX6/SLC4A7/COL17A1/TP63/DCT/SULT2B1/DSP/FA2H/ESRP1/EZH2/CYP27B1/VDR/COL7A1/HES1/ERRFI1/IRF6/INHBA/SNAI1/SOX9/KRT17/SPINK5/GRHL1/EMP1/EDAR/SCEL/ZNF750/EPHA2/CRABP2/ST14/GRHL3/FOXQ1/FABP5/AQP3/NAB2/EVPL/MAP2K1/SPRR1B/KRT15/OVOL1/RELA/SFN/MAFF/ZFP36L1/KRT5/KRT16/KRT14/GJB5/AKR1C3/LAMB3/MAFG/OPN3/TRIM16/SPRR2A	53
BP	GO:0034599	cellular response to oxidative stress	48/936	288/18723	1.60643e-13	2.88407e-10	2.31495e-10	MT3/SIRT1/HMOX1/BMP7/HSPB1/EZH2/PPIF/UCP1/SOD3/FBXW7/NFE2L2/SFPQ/PRDX1/TNFAIP3/FOXO3/NR4A3/ATF4/SESN2/GCH1/KDM6B/OSER1/ARNTL/STK26/ETS1/PNPLA8/IL6/TXN/CPEB2/CYP1B1/MCL1/RHOB/MMP3/SLC7A11/NR4A2/G6PD/ZC3H12A/GJB2/BAG5/RELA/ZNF622/NET1/NQO1/PYCR1/AKR1C3/HSPA1B/HSPA1A/AQP1/SRXN1	48
BP	GO:0006979	response to oxidative stress	61/936	446/18723	7.73566e-13	1.04161e-09	8.36062e-10	GCLM/RRM2B/PTGS2/MT3/SIRT1/HMOX1/BMP7/HSPB1/EZH2/PPIF/AREG/UCP1/SOD3/FBXW7/CRYAB/SELENOK/SDC1/NFE2L2/SFPQ/PRDX1/TNFAIP3/FOXO3/NR4A3/ATF4/SESN2/GCH1/KDM6B/OSER1/BTG1/ARNTL/STK26/ETS1/PNPLA8/NUDT15/IL6/TRA2B/TXN/CPEB2/CYP1B1/MCL1/RHOB/MMP3/SLC7A11/NR4A2/PPP1R15B/G6PD/ZC3H12A/CA3/GJB2/BAG5/RELA/ZNF622/NET1/FOSL1/NQO1/PYCR1/AKR1C3/HSPA1B/HSPA1A/AQP1/SRXN1	61
BP	GO:0071496	cellular response to external stimulus	48/936	320/18723	8.41764e-12	8.3103e-09	6.6704e-09	PDK4/RRAGD/HSPA5/PTGS2/WNT11/ICAM1/SIRT1/XBP1/HMOX1/TNFRSF10A/NAMPT/PTN/CYP27B1/VDR/SRF/NFE2L2/GADD45A/FOXO3/GOT1/KCNJ2/CDKN1A/IRF1/SOX9/ATF4/SESN2/HABP4/SLC38A2/STK26/NUDT15/CTSV/PMAIP1/UCN2/CHEK1/BAG3/NR4A2/KLF10/ATF3/DAPL1/ZC3H12A/AQP3/MFSD2A/MN1/PPM1D/EIF2AK3/FOSL1/AKR1C3/AQP1/MAP1LC3B2	48
BP	GO:0097193	intrinsic apoptotic signaling pathway	45/936	288/18723	9.25767e-12	8.3103e-09	6.6704e-09	PLAUR/CD44/RRM2B/TP63/PTGS2/CYLD/DNAJA1/PPP1R15A/SIRT1/XBP1/HMOX1/BBC3/HSPB1/PPIF/FBXW7/PERP/SELENOK/NFE2L2/SFPQ/IVNS1ABP/SNAI1/CDKN1A/ATF4/ELL3/CHAC1/CDKN2D/CYP1B1/PMAIP1/EPHA2/MCL1/MSX1/MOAP1/BAG5/NKX3-1/DDIT4/EIF2AK3/CEBPB/ZNF622/DDIT3/SFN/TOPORS/HSPA1A/CRIP1/MLLT11/DDX3X	45
BP	GO:0045926	negative regulation of growth	41/936	249/18723	1.43744e-11	1.10601e-08	8.87757e-09	SPAG9/ADRB1/FGFR3/MAP2/WNT11/MT3/SIRT1/CRYAB/CYP27B1/CDKN1B/PPP2CA/RGS4/INHBA/CDKN1A/RNF6/CDKN2D/GDF15/SESN2/BTG1/TMPRSS4/SEMA7A/OSGIN1/MEIS1/ING1/G6PD/MSX1/GDF9/SERTAD3/CDKN2AIP/CCDC85B/SERTAD2/RGMA/NOG/TSPYL2/MT1X/DCC/DCUN1D3/DACT3/HSPA1B/HSPA1A/DDX3X	41
BP	GO:2001233	regulation of apoptotic signaling pathway	50/936	356/18723	3.59819e-11	2.42248e-08	1.94445e-08	CX3CL1/PLAUR/RB1CC1/GCLM/CD44/RRM2B/TP63/PTGS2/CYLD/DNAJA1/ICAM1/SIRT1/XBP1/HMOX1/BBC3/HSPB1/SERPINE1/UNC5B/PPIF/FBXW7/NFE2L2/SFPQ/IVNS1ABP/CTH/TNFAIP3/INHBA/G0S2/SNAI1/BCL2L12/ELL3/CDKN2D/PSME3/PMAIP1/MCL1/ITPRIP/NR4A2/DEDD2/LMNA/ATF3/MSX1/GHITM/BAG5/NKX3-1/EIF2AK3/RELA/DDIT3/NOG/HSPA1B/HSPA1A/DDX3X	50
BP	GO:0030308	negative regulation of cell growth	34/936	188/18723	5.88648e-11	3.52273e-08	2.82758e-08	SPAG9/MAP2/WNT11/MT3/SIRT1/CRYAB/CYP27B1/CDKN1B/PPP2CA/RGS4/INHBA/CDKN1A/RNF6/CDKN2D/SESN2/BTG1/SEMA7A/OSGIN1/ING1/G6PD/MSX1/GDF9/SERTAD3/CDKN2AIP/CCDC85B/SERTAD2/RGMA/TSPYL2/DCC/DCUN1D3/DACT3/HSPA1B/HSPA1A/DDX3X	34
BP	GO:0048732	gland development	56/936	436/18723	8.39075e-11	4.51926e-08	3.62746e-08	PAX6/RB1CC1/CDH1/TP63/WNT11/CRKL/XBP1/HMOX1/SIX4/BMP7/FA2H/PTN/EZH2/AREG/FBXW7/CDKN1B/VDR/SRF/VEGFA/HMGCS1/HES1/ID2/IRF6/TNFAIP3/SOX9/BMP2/ETS1/EDAR/IL6/HLX/BAAT/FGF2/EGF/CYP1A1/EPHA2/LMO4/XDH/HK2/ZBTB7B/MSX1/TGFA/CLDN1/PYGO2/ELF3/ARF6/NKX3-1/MAP2K1/CEBPB/RELA/EPHB3/NOG/ZNF703/IRS2/SERPINB5/CRIP1/CEBPA	56
BP	GO:0000302	response to reactive oxygen species	36/936	222/18723	3.91689e-10	1.91785e-07	1.53939e-07	MT3/SIRT1/HMOX1/BMP7/EZH2/PPIF/AREG/UCP1/SOD3/CRYAB/SDC1/NFE2L2/PRDX1/TNFAIP3/FOXO3/NR4A3/SESN2/GCH1/KDM6B/OSER1/STK26/ETS1/NUDT15/IL6/TRA2B/TXN/CYP1B1/RHOB/PPP1R15B/RELA/NET1/FOSL1/NQO1/PYCR1/AKR1C3/AQP1	36
BP	GO:0031667	response to nutrient levels	57/936	474/18723	7.29126e-10	3.17805e-07	2.55091e-07	PDK4/GCLM/RRAGD/ADRB1/HSPA5/PTGS2/WNT11/MT3/ICAM1/SIRT1/XBP1/HMOX1/BMP7/NAMPT/PTN/ALDH3A1/UCP1/CYP27B1/VDR/SRF/HMGCS1/HMGCR/NFE2L2/FOXO3/CDKN1A/ATF4/CDKN2D/GDF15/SESN2/MAP1B/SLC38A2/SPX/STK26/CTSV/CYP1A1/PMAIP1/UCN2/ADM/KLF10/SLC16A1/STC1/G6PD/SRSF2/ATF3/DAPL1/ZC3H12A/AQP3/MFSD2A/MN1/PPM1D/EIF2AK3/RELA/DDIT3/NQO1/CCK/AKR1C3/MAP1LC3B2	57
BP	GO:0006986	response to unfolded protein	27/936	137/18723	7.67076e-10	3.17805e-07	2.55091e-07	HSPA5/DNAJA1/PPP1R15A/XBP1/HSPB1/HSPA9/NFE2L2/CTH/HSPH1/SERP1/HSPA2/ATF4/DNAJB9/CHAC1/DNAJB1/DNAJB5/MANF/BAG3/PPP1R15B/DNAJB4/ATF3/HSPA4L/EIF2AK3/DDIT3/HSPA14/HSPA1B/HSPA1A	27
BP	GO:0035966	response to topologically incorrect protein	29/936	159/18723	1.22844e-09	4.72599e-07	3.79339e-07	HSPA5/DNAJA1/PPP1R15A/XBP1/HSPB1/HSPA9/NFE2L2/CTH/HSPH1/SERP1/HSPA2/SDF2L1/ATF4/DNAJB9/CHAC1/DNAJB1/DNAJB5/MANF/BAG3/PPP1R15B/DNAJB4/ATF3/HSPA4L/EIF2AK3/KLHL15/DDIT3/HSPA14/HSPA1B/HSPA1A	29
BP	GO:0009913	epidermal cell differentiation	33/936	202/18723	1.73394e-09	6.226e-07	4.9974e-07	PAX6/SLC4A7/TP63/SULT2B1/DSP/FA2H/ESRP1/EZH2/CYP27B1/VDR/HES1/ERRFI1/IRF6/KRT17/SPINK5/GRHL1/SCEL/EPHA2/ST14/AQP3/EVPL/MAP2K1/SPRR1B/OVOL1/SFN/MAFF/ZFP36L1/KRT16/AKR1C3/MAFG/OPN3/TRIM16/SPRR2A	33
BP	GO:2001234	negative regulation of apoptotic signaling pathway	35/936	224/18723	1.90312e-09	6.40638e-07	5.14218e-07	CX3CL1/PLAUR/RB1CC1/GCLM/CD44/RRM2B/PTGS2/DNAJA1/ICAM1/SIRT1/XBP1/HMOX1/HSPB1/SERPINE1/UNC5B/PPIF/NFE2L2/IVNS1ABP/CTH/TNFAIP3/SNAI1/ELL3/CDKN2D/PSME3/MCL1/ITPRIP/NR4A2/LMNA/GHITM/BAG5/RELA/NOG/HSPA1B/HSPA1A/DDX3X	35
BP	GO:0030856	regulation of epithelial cell differentiation	28/936	154/18723	2.54673e-09	8.06863e-07	6.47642e-07	PAX6/TP63/SULT2B1/ESRP1/SERPINE1/EZH2/CYP27B1/CDKN1B/VDR/VEGFA/HES1/ERRFI1/SOX9/LIF/BTG1/GRHL1/SPRY2/FGF2/ZEB1/XDH/AQP3/CEBPB/SFN/MAFF/ZFP36L1/MAFG/S1PR3/TRIM16	28
BP	GO:0050673	epithelial cell proliferation	52/936	437/18723	5.92245e-09	1.77213e-06	1.42243e-06	PAX6/TP63/SIRT1/XBP1/HMOX1/SIX4/PTN/AREG/FBXW7/CDKN1B/VDR/VEGFA/HES1/ID2/ERRFI1/F3/IRF6/TNFAIP3/KLF9/NR4A3/TWIST1/SOX9/BMP2/NR1D1/DLL4/ZNF304/EHF/IL6/MYC/FGFBP1/FGF2/EGF/CDH13/EPHA2/XDH/TGFA/CLDN1/PYGO2/NKX3-1/MAP2K1/KRT4/MTSS1/CEBPB/SFN/EPGN/NOG/ZNF703/ZFP36L1/NRARP/SERPINB5/ZBED9/EPPK1	52
BP	GO:0031668	cellular response to extracellular stimulus	36/936	246/18723	6.78083e-09	1.91877e-06	1.54013e-06	PDK4/RRAGD/HSPA5/ICAM1/SIRT1/XBP1/HMOX1/NAMPT/PTN/CYP27B1/VDR/SRF/NFE2L2/FOXO3/CDKN1A/ATF4/SESN2/SLC38A2/STK26/NUDT15/CTSV/PMAIP1/UCN2/NR4A2/KLF10/ATF3/DAPL1/ZC3H12A/AQP3/MFSD2A/MN1/PPM1D/EIF2AK3/FOSL1/AKR1C3/MAP1LC3B2	36
BP	GO:0001558	regulation of cell growth	50/936	414/18723	7.12502e-09	1.91877e-06	1.54013e-06	SPAG9/NEDD4L/MAP2/RAB21/WNT11/MT3/SIRT1/CRKL/CRYAB/CYP27B1/CDKN1B/SRF/VEGFA/HBEGF/PPP2CA/RGS4/SGK1/INHBA/CDKN1A/RNF6/KRT17/CDKN2D/SESN2/MAP1B/H3-3B/BTG1/SDCBP/SEMA7A/OSGIN1/CRABP2/ING1/G6PD/MSX1/GDF9/SERTAD3/MFSD2A/CDKN2AIP/SLC25A33/NET1/CCDC85B/SFN/SERTAD2/RGMA/TSPYL2/DCC/DCUN1D3/DACT3/HSPA1B/HSPA1A/DDX3X	50
BP	GO:0031669	cellular response to nutrient levels	33/936	215/18723	8.68341e-09	2.22709e-06	1.78761e-06	PDK4/RRAGD/HSPA5/ICAM1/SIRT1/XBP1/HMOX1/NAMPT/PTN/CYP27B1/VDR/SRF/NFE2L2/FOXO3/CDKN1A/ATF4/SESN2/SLC38A2/STK26/CTSV/PMAIP1/UCN2/KLF10/ATF3/DAPL1/ZC3H12A/AQP3/MFSD2A/MN1/PPM1D/EIF2AK3/AKR1C3/MAP1LC3B2	33
BP	GO:0001666	response to hypoxia	41/936	307/18723	9.45409e-09	2.31453e-06	1.8578e-06	NOS2/PTGS2/MT3/ICAM1/ALKBH5/SIRT1/HMOX1/SLC8A3/BMP7/NDRG1/PTN/ALDH3A1/SOD3/CRYAB/CDKN1B/SRF/VEGFA/NFE2L2/FOXO3/TWIST1/HIF3A/BMP2/EGLN3/ETS1/HILPDA/MYC/CPEB2/CYP1A1/PMAIP1/ATP1B1/ADM/NR4A2/STC1/HK2/LMNA/AQP3/NKX3-1/ANGPTL4/DDIT4/ZFP36L1/AQP1	41
BP	GO:0043588	skin development	37/936	263/18723	1.23713e-08	2.74742e-06	2.20526e-06	PAX6/TP63/DSP/FA2H/CYP27B1/VDR/SRF/ERRFI1/IRF6/INHBA/SNAI1/SOX9/KRT17/SPINK5/GRHL1/EDAR/SCEL/EPHA2/ST14/GRHL3/CLDN1/FOXQ1/AQP3/EVPL/MAP2K1/SPRR1B/OVOL1/RELA/SFN/ZFP36L1/KRT16/GJB3/CLDN4/AKR1C3/OPN3/TRIM16/SPRR2A	37
BP	GO:0036293	response to decreased oxygen levels	42/936	322/18723	1.25685e-08	2.74742e-06	2.20526e-06	NOS2/PTGS2/MT3/ICAM1/ALKBH5/SIRT1/HMOX1/SLC8A3/BMP7/NDRG1/NAMPT/PTN/ALDH3A1/SOD3/CRYAB/CDKN1B/SRF/VEGFA/NFE2L2/FOXO3/TWIST1/HIF3A/BMP2/EGLN3/ETS1/HILPDA/MYC/CPEB2/CYP1A1/PMAIP1/ATP1B1/ADM/NR4A2/STC1/HK2/LMNA/AQP3/NKX3-1/ANGPTL4/DDIT4/ZFP36L1/AQP1	42
BP	GO:0034614	cellular response to reactive oxygen species	27/936	155/18723	1.27526e-08	2.74742e-06	2.20526e-06	MT3/SIRT1/BMP7/EZH2/PPIF/UCP1/SOD3/NFE2L2/PRDX1/TNFAIP3/FOXO3/NR4A3/GCH1/KDM6B/OSER1/STK26/ETS1/IL6/TXN/CYP1B1/RHOB/RELA/NET1/NQO1/PYCR1/AKR1C3/AQP1	27
BP	GO:0042542	response to hydrogen peroxide	26/936	146/18723	1.47309e-08	3.05157e-06	2.44939e-06	SIRT1/HMOX1/EZH2/PPIF/AREG/CRYAB/SDC1/NFE2L2/TNFAIP3/FOXO3/NR4A3/KDM6B/OSER1/STK26/ETS1/IL6/TXN/CYP1B1/RHOB/PPP1R15B/RELA/NET1/FOSL1/NQO1/PYCR1/AQP1	26
BP	GO:0006457	protein folding	32/936	212/18723	2.19564e-08	4.35551e-06	3.49602e-06	FKBP4/HSPA5/DNAJA2/DNAJA1/ERO1B/DNAJB11/AHSA1/RP2/DNAJB6/HSPB1/PPIF/GRPEL1/CRYAB/HSPA9/TCP1/HSPH1/TBCC/HSPA2/SDF2L1/DNAJB1/DNAJB5/PFDN2/CCT5/BAG3/VBP1/DNAJB4/HSPA4L/BAG5/CCT2/HSPA14/HSPA1B/HSPA1A	32
BP	GO:0045598	regulation of fat cell differentiation	25/936	139/18723	2.26428e-08	4.35551e-06	3.49602e-06	TFE3/FERMT2/PTGS2/SIRT1/XBP1/BMP7/KLF5/HES1/ID2/BMP2/NR1D1/ARNTL/IL6/ADIRF/NOCT/ZBTB7B/ZC3H12A/SYAP1/CEBPB/DDIT3/CCDC85B/ZFP36L1/INSIG1/CEBPA/CCDC71L	25
BP	GO:0043620	regulation of DNA-templated transcription in response to stress	15/936	53/18723	2.85305e-08	5.2988e-06	4.25316e-06	HSPA5/MT3/HMOX1/VEGFA/NFE2L2/ATF4/SESN2/DNAJB1/CHEK1/BAG3/ATF3/CEBPB/RELA/DDIT3/HSPA1A	15
BP	GO:0046685	response to arsenic-containing substance	12/936	33/18723	3.04197e-08	5.46135e-06	4.38364e-06	HMOX1/PPIF/CDKN1A/ATF4/SLC38A2/CPEB2/CYP1A1/ATF3/ZC3H12A/ZFAND2A/DDX3X/NEFL	12
BP	GO:0070482	response to oxygen levels	43/936	347/18723	3.85446e-08	6.69682e-06	5.37531e-06	NOS2/PTGS2/MT3/ICAM1/ALKBH5/SIRT1/HMOX1/SLC8A3/BMP7/NDRG1/NAMPT/PTN/ALDH3A1/SOD3/CRYAB/CDKN1B/SRF/VEGFA/NFE2L2/FOXO3/TWIST1/HIF3A/CDKN1A/BMP2/EGLN3/ETS1/HILPDA/MYC/CPEB2/CYP1A1/PMAIP1/ATP1B1/ADM/NR4A2/STC1/HK2/LMNA/AQP3/NKX3-1/ANGPTL4/DDIT4/ZFP36L1/AQP1	43
BP	GO:0043618	regulation of transcription from RNA polymerase II promoter in response to stress	14/936	47/18723	4.02712e-08	6.77814e-06	5.44058e-06	HSPA5/MT3/HMOX1/VEGFA/NFE2L2/ATF4/SESN2/DNAJB1/CHEK1/BAG3/ATF3/CEBPB/DDIT3/HSPA1A	14
BP	GO:2001242	regulation of intrinsic apoptotic signaling pathway	27/936	164/18723	4.37804e-08	7.14549e-06	5.73544e-06	PLAUR/CD44/RRM2B/PTGS2/CYLD/DNAJA1/SIRT1/XBP1/BBC3/HSPB1/PPIF/FBXW7/NFE2L2/SFPQ/IVNS1ABP/SNAI1/ELL3/CDKN2D/PMAIP1/MCL1/MSX1/BAG5/NKX3-1/EIF2AK3/DDIT3/HSPA1A/DDX3X	27
BP	GO:0001890	placenta development	25/936	144/18723	4.69676e-08	7.44022e-06	5.97201e-06	PTGS2/BMP7/PTN/DNAJB6/CYP27B1/CDKN1B/VDR/HES1/SNAI1/LIF/SOX15/CTSV/ADM/ST14/STC1/TPPP3/GJB2/MAP2K1/CEBPB/FOSL1/PHLDA2/ZFP36L1/GJB3/GJB5/CEBPA	25
BP	GO:0016049	cell growth	53/936	482/18723	6.15934e-08	9.47834e-06	7.60794e-06	SPAG9/NEDD4L/MAP2/RAB21/WNT11/MT3/SIRT1/CRKL/CRYAB/CYP27B1/CDKN1B/SRF/VEGFA/HBEGF/PPP2CA/RGS4/SGK1/INHBA/CDKN1A/SOX9/FLRT3/RNF6/KRT17/CDKN2D/SESN2/MAP1B/H3-3B/BTG1/SDCBP/SEMA7A/OSGIN1/CRABP2/ING1/TIAM1/G6PD/MSX1/GDF9/SERTAD3/MFSD2A/CDKN2AIP/SLC25A33/NET1/CCDC85B/SFN/SERTAD2/RGMA/TSPYL2/DCC/DCUN1D3/DACT3/HSPA1B/HSPA1A/DDX3X	53
BP	GO:0070301	cellular response to hydrogen peroxide	20/936	98/18723	6.52352e-08	9.75992e-06	7.83395e-06	SIRT1/EZH2/PPIF/NFE2L2/TNFAIP3/FOXO3/NR4A3/KDM6B/OSER1/STK26/ETS1/IL6/TXN/CYP1B1/RHOB/RELA/NET1/NQO1/PYCR1/AQP1	20
BP	GO:0050678	regulation of epithelial cell proliferation	45/936	381/18723	7.86163e-08	1.1444e-05	9.18569e-06	PAX6/TP63/SIRT1/XBP1/HMOX1/SIX4/PTN/AREG/FBXW7/CDKN1B/VDR/VEGFA/HES1/ERRFI1/F3/TNFAIP3/KLF9/NR4A3/TWIST1/SOX9/BMP2/NR1D1/DLL4/ZNF304/MYC/FGFBP1/FGF2/EGF/CDH13/XDH/TGFA/CLDN1/PYGO2/NKX3-1/KRT4/MTSS1/SFN/EPGN/NOG/ZNF703/ZFP36L1/NRARP/SERPINB5/ZBED9/EPPK1	45
BP	GO:0045682	regulation of epidermis development	16/936	65/18723	8.62126e-08	1.22195e-05	9.80817e-06	TP63/SULT2B1/ESRP1/EZH2/CYP27B1/VDR/HES1/ERRFI1/GRHL1/AQP3/NAB2/SFN/MAFF/ZFP36L1/MAFG/TRIM16	16
BP	GO:0045604	regulation of epidermal cell differentiation	15/936	58/18723	1.07399e-07	1.42623e-05	1.14479e-05	TP63/SULT2B1/ESRP1/EZH2/CYP27B1/VDR/HES1/ERRFI1/GRHL1/AQP3/SFN/MAFF/ZFP36L1/MAFG/TRIM16	15
BP	GO:0048608	reproductive structure development	48/936	424/18723	1.07836e-07	1.42623e-05	1.14479e-05	HSPA5/TP63/PTGS2/TFAP2C/ICAM1/SIRT1/CRKL/SIX4/BMP7/PTN/DNAJB6/CYP27B1/CDKN1B/VDR/VEGFA/HMGCS1/HES1/SDC1/FOXO3/INHBA/SNAI1/SOX9/LIF/SOX15/CTSV/ADM/ST14/ADAMTS1/STC1/TPPP3/TIPARP/PTX3/GDF9/GJB2/NKX3-1/MAP2K1/CEBPB/FOSL1/NRIP1/PHLDA2/NOG/ZFP36L1/GJB3/GJB5/AKR1C3/SERPINB5/CRIP1/CEBPA	48
BP	GO:0045600	positive regulation of fat cell differentiation	16/936	66/18723	1.0857e-07	1.42623e-05	1.14479e-05	TFE3/PTGS2/XBP1/BMP7/KLF5/ID2/BMP2/ADIRF/NOCT/ZBTB7B/ZC3H12A/SYAP1/CEBPB/ZFP36L1/CEBPA/CCDC71L	16
BP	GO:0061458	reproductive system development	48/936	427/18723	1.33624e-07	1.71357e-05	1.37542e-05	HSPA5/TP63/PTGS2/TFAP2C/ICAM1/SIRT1/CRKL/SIX4/BMP7/PTN/DNAJB6/CYP27B1/CDKN1B/VDR/VEGFA/HMGCS1/HES1/SDC1/FOXO3/INHBA/SNAI1/SOX9/LIF/SOX15/CTSV/ADM/ST14/ADAMTS1/STC1/TPPP3/TIPARP/PTX3/GDF9/GJB2/NKX3-1/MAP2K1/CEBPB/FOSL1/NRIP1/PHLDA2/NOG/ZFP36L1/GJB3/GJB5/AKR1C3/SERPINB5/CRIP1/CEBPA	48
BP	GO:0045444	fat cell differentiation	32/936	229/18723	1.39018e-07	1.74128e-05	1.39767e-05	ADRB1/TFE3/FERMT2/PTGS2/IL11/SIRT1/XBP1/BMP7/KLF5/UCP1/HES1/ID2/NR4A3/BMP2/NR1D1/ARNTL/IL6/ADIRF/NOCT/NR4A2/ZBTB7B/ZC3H12A/SYAP1/CEBPB/DDIT3/CCDC85B/SOCS1/ZFP36L1/INSIG1/LAMB3/CEBPA/CCDC71L	32
BP	GO:0048545	response to steroid hormone	41/936	339/18723	1.5595e-07	1.90897e-05	1.53226e-05	CRY1/PLPP1/TP63/PTGS2/DNAJA1/ICAM1/SIRT1/BMP7/PTN/ALDH3A1/AREG/KDM3A/SDC1/ERRFI1/FOXO3/KLF9/NR4A3/GOT1/UFM1/CDKN1A/NR1D1/RNF6/ARNTL/IL6/IL1RN/CTSV/ADM/EIF4E/STC1/CLDN1/GJB2/NKX3-1/DDIT4/RELA/FOSL1/TAF7/ZFP36L1/CLDN4/AKR1C3/AQP1/NEFL	41
BP	GO:0034504	protein localization to nucleus	37/936	290/18723	1.62982e-07	1.95072e-05	1.56577e-05	CDH1/FERMT2/PTGS2/SIX4/NFKBIA/BMP7/DNAJB6/ZPR1/BYSL/TCP1/UFM1/FAM53C/CDKN1A/NUP153/SOX9/LIF/SESN2/RAN/NXT1/TXN/TRIM29/TOR1AIP1/CCT5/BAG3/ING1/LMNA/MSX1/ZC3H12A/NOLC1/CCT2/EIF2AK3/KPNA2/KPNA4/ILRUN/TOPORS/NUP62CL/PPP3R1	37
BP	GO:0071243	cellular response to arsenic-containing substance	9/936	20/18723	1.91427e-07	2.24136e-05	1.79906e-05	HMOX1/PPIF/ATF4/SLC38A2/CPEB2/ATF3/ZC3H12A/ZFAND2A/DDX3X	9
BP	GO:0051084	'de novo' posttranslational protein folding	12/936	39/18723	2.53857e-07	2.90909e-05	2.33503e-05	HSPA5/HSPA9/HSPH1/HSPA2/SDF2L1/DNAJB1/DNAJB5/DNAJB4/CCT2/HSPA14/HSPA1B/HSPA1A	12
BP	GO:1902882	regulation of response to oxidative stress	19/936	98/18723	3.23718e-07	3.63238e-05	2.91559e-05	SIRT1/BMP7/HSPB1/FBXW7/NFE2L2/SFPQ/FOXO3/NR4A3/ATF4/SESN2/GCH1/STK26/PNPLA8/TXN/MCL1/MMP3/SLC7A11/BAG5/PYCR1	19
BP	GO:1900407	regulation of cellular response to oxidative stress	18/936	89/18723	3.39826e-07	3.73531e-05	2.99821e-05	SIRT1/BMP7/HSPB1/FBXW7/NFE2L2/SFPQ/FOXO3/NR4A3/ATF4/GCH1/STK26/PNPLA8/TXN/MCL1/MMP3/SLC7A11/BAG5/PYCR1	18
BP	GO:0030216	keratinocyte differentiation	23/936	139/18723	3.93528e-07	4.23908e-05	3.40257e-05	PAX6/TP63/DSP/CYP27B1/VDR/ERRFI1/IRF6/KRT17/GRHL1/SCEL/EPHA2/ST14/AQP3/EVPL/MAP2K1/SPRR1B/SFN/ZFP36L1/KRT16/AKR1C3/OPN3/TRIM16/SPRR2A	23
BP	GO:0007568	aging	40/936	339/18723	4.24035e-07	4.47815e-05	3.59445e-05	CX3CL1/GCLM/TP63/PTGS2/NFKB2/ARG2/ICAM1/SIRT1/NAMPT/SERPINE1/ALDH3A1/CRYAB/CDKN1B/SRF/HMGCR/ID2/NFE2L2/FOXO3/SERP1/GJB6/TWIST1/CDKN1A/JUND/ARNTL/CTSV/HMGA1/FGF2/CYP1A1/ADM/CHEK1/PDCD4/LMNA/CLDN1/GJB2/MAP2K1/RELA/NQO1/KRT16/KRT14/H2AX	40
BP	GO:0036294	cellular response to decreased oxygen levels	25/936	161/18723	4.34817e-07	4.5037e-05	3.61496e-05	PTGS2/MT3/ICAM1/SIRT1/HMOX1/SLC8A3/BMP7/NDRG1/NAMPT/PTN/VEGFA/NFE2L2/FOXO3/TWIST1/EGLN3/HILPDA/MYC/CPEB2/PMAIP1/STC1/LMNA/AQP3/NKX3-1/ZFP36L1/AQP1	25
BP	GO:0030522	intracellular receptor signaling pathway	34/936	265/18723	4.505e-07	4.54255e-05	3.64615e-05	CRY1/BIRC3/PLPP1/TP63/CYLD/DNAJA1/SIRT1/CRKL/NFKBIA/RIPK2/EZH2/CYP27B1/VDR/KDM3A/TNFAIP3/NR4A3/UFM1/TWIST1/BMP2/NR1D1/RNF6/ARNTL/SLC15A4/TIFA/NR4A2/FABP5/NKX3-1/MN1/RELA/TAF7/AKR1C3/HSPA1B/HSPA1A/TRIM16	34
BP	GO:0051085	chaperone cofactor-dependent protein refolding	11/936	34/18723	4.55436e-07	4.54255e-05	3.64615e-05	HSPA5/HSPA9/HSPH1/HSPA2/SDF2L1/DNAJB1/DNAJB5/DNAJB4/HSPA14/HSPA1B/HSPA1A	11
BP	GO:0071456	cellular response to hypoxia	24/936	151/18723	4.75703e-07	4.65843e-05	3.73916e-05	PTGS2/MT3/ICAM1/SIRT1/HMOX1/SLC8A3/BMP7/NDRG1/PTN/VEGFA/NFE2L2/FOXO3/TWIST1/EGLN3/HILPDA/MYC/CPEB2/PMAIP1/STC1/LMNA/AQP3/NKX3-1/ZFP36L1/AQP1	24
BP	GO:0097191	extrinsic apoptotic signaling pathway	30/936	219/18723	5.24687e-07	5.04637e-05	4.05055e-05	CX3CL1/RB1CC1/GCLM/FGFR3/CYLD/ICAM1/HMOX1/TNFRSF10A/SERPINE1/UNC5B/TNFAIP3/FOXO3/INHBA/G0S2/BCL2L12/PSME3/PMAIP1/MCL1/ITPRIP/BAG3/DEDD2/LMNA/ATF3/MOAP1/RELA/BLOC1S2/HSPA1B/HSPA1A/MLLT11/DDX3X	30
BP	GO:0061077	chaperone-mediated protein folding	15/936	67/18723	8.18558e-07	7.64659e-05	6.13765e-05	FKBP4/HSPA5/DNAJB6/HSPB1/HSPA9/HSPH1/HSPA2/SDF2L1/DNAJB1/DNAJB5/DNAJB4/CCT2/HSPA14/HSPA1B/HSPA1A	15
BP	GO:0006458	'de novo' protein folding	12/936	43/18723	8.27328e-07	7.64659e-05	6.13765e-05	HSPA5/HSPA9/HSPH1/HSPA2/SDF2L1/DNAJB1/DNAJB5/DNAJB4/CCT2/HSPA14/HSPA1B/HSPA1A	12
BP	GO:0070997	neuron death	41/936	361/18723	8.37632e-07	7.64659e-05	6.13765e-05	CRLF1/CX3CL1/GCLM/HSPA5/TP63/MT3/SIRT1/HMOX1/SIX4/NAMPT/UNC5B/CSF3/FBXW7/ZPR1/GBE1/FOXO3/NR4A3/EFNB2/ATF4/EGLN3/UBE2M/NES/RRAS2/TFAP2A/MCL1/NTRK2/SLC7A11/NR4A2/EPHB1/G6PD/REL/FOXQ1/BAG5/DDIT4/CEBPB/DDIT3/CLCF1/NQO1/DCC/CNTF/NEFL	41
BP	GO:0045104	intermediate filament cytoskeleton organization	13/936	51/18723	9.08465e-07	8.15499e-05	6.54573e-05	PKP1/DSP/NEFH/NEFM/DNAJB6/KRT17/NES/EVPL/KRT3/KRT16/KRT14/EPPK1/NEFL	13
BP	GO:0001837	epithelial to mesenchymal transition	24/936	157/18723	9.84466e-07	8.69235e-05	6.97705e-05	FERMT2/WNT11/BMP7/EZH2/PPP2CA/TWIST1/SNAI1/SOX9/BMP2/ELL3/SPRY2/IL6/SDCBP/ZNF750/PDCD4/TIAM1/MSX1/KBTBD8/NOLC1/NOG/ZNF703/DACT3/HNRNPAB/PPP3R1	24
BP	GO:0045741	positive regulation of epidermal growth factor-activated receptor activity	7/936	13/18723	1.0047e-06	8.72794e-05	7.00562e-05	AREG/FBXW7/HBEGF/EGF/ADRA2A/TGFA/EPGN	7
BP	GO:0034620	cellular response to unfolded protein	18/936	96/18723	1.10172e-06	9.41883e-05	7.56017e-05	HSPA5/PPP1R15A/XBP1/HSPA9/NFE2L2/CTH/SERP1/HSPA2/ATF4/DNAJB9/BAG3/PPP1R15B/ATF3/EIF2AK3/DDIT3/HSPA14/HSPA1B/HSPA1A	18
BP	GO:0072593	reactive oxygen species metabolic process	31/936	239/18723	1.13519e-06	9.43591e-05	7.57388e-05	PDK4/NOS2/ARG2/MT3/BMP7/UCP1/SOD3/CRYAB/NFE2L2/GADD45A/PRDX1/FOXO3/CDKN1A/SESN2/GCH1/TFAP2A/CYP1B1/CYP1A1/PMAIP1/MMP3/XDH/HK2/G6PD/ZC3H12A/DDIT4/ARF4/DCXR/SLC25A33/NQO1/AKR1C1/AKR1C3	31
BP	GO:0035967	cellular response to topologically incorrect protein	20/936	116/18723	1.1422e-06	9.43591e-05	7.57388e-05	HSPA5/PPP1R15A/XBP1/HSPA9/NFE2L2/CTH/SERP1/HSPA2/SDF2L1/ATF4/DNAJB9/BAG3/PPP1R15B/ATF3/EIF2AK3/KLHL15/DDIT3/HSPA14/HSPA1B/HSPA1A	20
BP	GO:0045103	intermediate filament-based process	13/936	52/18723	1.15628e-06	9.43591e-05	7.57388e-05	PKP1/DSP/NEFH/NEFM/DNAJB6/KRT17/NES/EVPL/KRT3/KRT16/KRT14/EPPK1/NEFL	13
BP	GO:0051384	response to glucocorticoid	23/936	148/18723	1.2288e-06	9.84511e-05	7.90234e-05	PTGS2/ICAM1/ALDH3A1/AREG/SDC1/ERRFI1/FOXO3/KLF9/GOT1/CDKN1A/IL6/IL1RN/CTSV/ADM/EIF4E/STC1/CLDN1/GJB2/DDIT4/FOSL1/ZFP36L1/AQP1/NEFL	23
BP	GO:0036003	positive regulation of transcription from RNA polymerase II promoter in response to stress	9/936	24/18723	1.24298e-06	9.84511e-05	7.90234e-05	HSPA5/MT3/VEGFA/NFE2L2/ATF4/SESN2/ATF3/CEBPB/DDIT3	9
BP	GO:2001243	negative regulation of intrinsic apoptotic signaling pathway	18/936	98/18723	1.50791e-06	0.000116105	9.31932e-05	PLAUR/CD44/RRM2B/PTGS2/DNAJA1/SIRT1/XBP1/HSPB1/PPIF/NFE2L2/IVNS1ABP/SNAI1/ELL3/CDKN2D/MCL1/BAG5/HSPA1A/DDX3X	18
BP	GO:0022612	gland morphogenesis	20/936	118/18723	1.50897e-06	0.000116105	9.31932e-05	PAX6/TP63/XBP1/BMP7/PTN/AREG/FBXW7/VDR/TNFAIP3/SOX9/EDAR/IL6/EPHA2/TGFA/ELF3/NKX3-1/CEBPB/NOG/SERPINB5/CRIP1	20
BP	GO:1901214	regulation of neuron death	37/936	319/18723	1.72941e-06	0.000131192	0.000105303	CRLF1/CX3CL1/GCLM/MT3/SIRT1/HMOX1/SIX4/UNC5B/CSF3/FBXW7/ZPR1/GBE1/FOXO3/NR4A3/EFNB2/ATF4/EGLN3/UBE2M/NES/RRAS2/TFAP2A/MCL1/NTRK2/SLC7A11/NR4A2/EPHB1/G6PD/REL/FOXQ1/DDIT4/CEBPB/DDIT3/CLCF1/NQO1/DCC/CNTF/NEFL	37
BP	GO:2001236	regulation of extrinsic apoptotic signaling pathway	23/936	151/18723	1.7555e-06	0.000131321	0.000105407	CX3CL1/RB1CC1/GCLM/CYLD/ICAM1/HMOX1/SERPINE1/UNC5B/TNFAIP3/INHBA/G0S2/BCL2L12/PSME3/PMAIP1/MCL1/ITPRIP/DEDD2/LMNA/ATF3/RELA/HSPA1B/HSPA1A/DDX3X	23
BP	GO:0071900	regulation of protein serine/threonine kinase activity	40/936	359/18723	1.84656e-06	0.000133296	0.000106992	DBF4/FERMT2/DNAJA1/SIRT1/SLC8A3/BMP7/CCNE1/EZH2/GTPBP4/BCCIP/CDKN1B/SASH1/VEGFA/HMGCR/PPP2CA/GADD45A/TNFAIP3/CKS2/CDKN1A/BMP2/CDKN2D/SESN2/SPRY2/FGF2/CCNG2/EGF/PDCD4/ADRA2A/TIAM1/TGFA/CCNL1/DUSP7/MAP2K1/SYAP1/TRIB1/SFN/EPGN/SERTAD1/DDX3X/CEBPA	40
BP	GO:0045109	intermediate filament organization	9/936	25/18723	1.85615e-06	0.000133296	0.000106992	PKP1/DSP/NEFH/NEFM/DNAJB6/KRT17/KRT14/EPPK1/NEFL	9
BP	GO:0070423	nucleotide-binding oligomerization domain containing signaling pathway	9/936	25/18723	1.85615e-06	0.000133296	0.000106992	BIRC3/CYLD/NFKBIA/RIPK2/TNFAIP3/SLC15A4/RELA/HSPA1B/HSPA1A	9
BP	GO:0051960	regulation of nervous system development	46/936	443/18723	2.27628e-06	0.000161316	0.000129483	CX3CL1/PAX6/MAP2/DCT/RAB21/MT3/BMP7/PTN/EZH2/RHEB/ZPR1/SRF/VEGFA/HES1/ID2/BHLHE41/BMP2/FLRT3/NR1D1/RNF6/LIF/ELL3/DLL4/MAP1B/WASF3/ARNTL/BHLHE40/IL6/SEMA7A/AMIGO2/DMRTA2/CRABP2/NTRK2/EPHB1/TIAM1/MAP2K1/TPPP/EIF2AK3/RELA/LRRN3/CLCF1/RGMA/EPHB3/NOG/DCC/NEFL	46
BP	GO:0048511	rhythmic process	35/936	298/18723	2.46285e-06	0.000172272	0.000138277	NOS2/CRY1/USP2/ADRB1/HSPA5/NFKB2/SIRT1/RELB/NAMPT/PTN/EZH2/FBXW7/ID2/SFPQ/FOXO3/KLF9/INHBA/TWIST1/BHLHE41/NR1D1/ATF4/JUND/ARNTL/BHLHE40/ETS1/NTRK2/NOCT/ADAMTS1/KLF10/PTX3/GDF9/NFIL3/NRIP1/CLDN4/OPN3	35
BP	GO:0071453	cellular response to oxygen levels	25/936	177/18723	2.61174e-06	0.000180344	0.000144756	PTGS2/MT3/ICAM1/SIRT1/HMOX1/SLC8A3/BMP7/NDRG1/NAMPT/PTN/VEGFA/NFE2L2/FOXO3/TWIST1/EGLN3/HILPDA/MYC/CPEB2/PMAIP1/STC1/LMNA/AQP3/NKX3-1/ZFP36L1/AQP1	25
BP	GO:0035872	nucleotide-binding domain, leucine rich repeat containing receptor signaling pathway	9/936	26/18723	2.71317e-06	0.000182664	0.000146618	BIRC3/CYLD/NFKBIA/RIPK2/TNFAIP3/SLC15A4/RELA/HSPA1B/HSPA1A	9
BP	GO:0046697	decidualization	9/936	26/18723	2.71317e-06	0.000182664	0.000146618	PTGS2/PTN/CYP27B1/VDR/LIF/CTSV/STC1/TPPP3/GJB2	9
BP	GO:0106106	cold-induced thermogenesis	22/936	144/18723	2.78454e-06	0.000182897	0.000146805	ADRB1/TFE3/ACHE/GRB10/RHEB/UCP1/VEGFA/KDM3A/G0S2/NR1D1/ATF4/GADD45G/KDM6B/ARNTL/NOVA1/ZBTB7B/SLC25A44/FABP5/ALDH1A1/CEBPB/DDIT3/GPR3	22
BP	GO:0120161	regulation of cold-induced thermogenesis	22/936	144/18723	2.78454e-06	0.000182897	0.000146805	ADRB1/TFE3/ACHE/GRB10/RHEB/UCP1/VEGFA/KDM3A/G0S2/NR1D1/ATF4/GADD45G/KDM6B/ARNTL/NOVA1/ZBTB7B/SLC25A44/FABP5/ALDH1A1/CEBPB/DDIT3/GPR3	22
BP	GO:0031960	response to corticosteroid	24/936	167/18723	3.02545e-06	0.000196326	0.000157584	PTGS2/ICAM1/ALDH3A1/AREG/SDC1/ERRFI1/FOXO3/KLF9/GOT1/CDKN1A/IL6/IL1RN/CTSV/ADM/EIF4E/STC1/CLDN1/GJB2/DDIT4/FOSL1/ZFP36L1/AKR1C3/AQP1/NEFL	24
BP	GO:0009267	cellular response to starvation	23/936	156/18723	3.10795e-06	0.000197174	0.000158265	PDK4/RRAGD/HSPA5/SIRT1/XBP1/NFE2L2/FOXO3/CDKN1A/ATF4/SESN2/SLC38A2/STK26/CTSV/PMAIP1/KLF10/ATF3/DAPL1/ZC3H12A/MFSD2A/PPM1D/EIF2AK3/AKR1C3/MAP1LC3B2	23
BP	GO:1903201	regulation of oxidative stress-induced cell death	15/936	74/18723	3.11173e-06	0.000197174	0.000158265	SIRT1/HSPB1/FBXW7/NFE2L2/SFPQ/FOXO3/NR4A3/ATF4/STK26/TXN/MCL1/MMP3/SLC7A11/BAG5/PYCR1	15
BP	GO:0033561	regulation of water loss via skin	9/936	27/18723	3.88971e-06	0.000243604	0.000195533	TP63/FA2H/SRF/GRHL1/GRHL3/CLDN1/SFN/KRT16/CLDN4	9
BP	GO:0071214	cellular response to abiotic stimulus	37/936	331/18723	4.13875e-06	0.00025331	0.000203323	CRY1/HSPA5/PTGS2/AKR1B1/WNT11/SIRT1/TNFRSF10A/RELB/NAMPT/PTN/CRYAB/EFHD1/ERRFI1/GADD45A/GOT1/KCNJ2/CDKN1A/IRF1/SOX9/ATF4/HABP4/SLC38A2/MYC/SDE2/RHOB/ADIRF/CHEK1/MMP3/BAG3/NET1/H2AW/ZFP36L1/H2AX/OPN3/CRIP1/DDX3X/AQP1	37
BP	GO:0104004	cellular response to environmental stimulus	37/936	331/18723	4.13875e-06	0.00025331	0.000203323	CRY1/HSPA5/PTGS2/AKR1B1/WNT11/SIRT1/TNFRSF10A/RELB/NAMPT/PTN/CRYAB/EFHD1/ERRFI1/GADD45A/GOT1/KCNJ2/CDKN1A/IRF1/SOX9/ATF4/HABP4/SLC38A2/MYC/SDE2/RHOB/ADIRF/CHEK1/MMP3/BAG3/NET1/H2AW/ZFP36L1/H2AX/OPN3/CRIP1/DDX3X/AQP1	37
BP	GO:0036473	cell death in response to oxidative stress	17/936	95/18723	4.24889e-06	0.000257129	0.000206389	SIRT1/HSPB1/FBXW7/NFE2L2/SFPQ/FOXO3/NR4A3/ATF4/STK26/TXN/CYP1B1/MCL1/MMP3/SLC7A11/BAG5/ZNF622/PYCR1	17
BP	GO:0070431	nucleotide-binding oligomerization domain containing 2 signaling pathway	7/936	16/18723	5.86651e-06	0.000350824	0.000281594	NFKBIA/RIPK2/TNFAIP3/SLC15A4/RELA/HSPA1B/HSPA1A	7
BP	GO:0043281	regulation of cysteine-type endopeptidase activity involved in apoptotic process	27/936	209/18723	5.92739e-06	0.000350824	0.000281594	PLAUR/BIRC3/CD44/TP63/PTGS2/MT3/SIRT1/BBC3/DNAJB6/CRYAB/VEGFA/F3/BCL2L12/CDKN2D/EGLN3/MYC/PMAIP1/XDH/NKX3-1/ARL6IP1/SOX7/EIF2AK3/CYCS/SFN/CCK/DDX3X/AQP1	27
BP	GO:1901522	positive regulation of transcription from RNA polymerase II promoter involved in cellular response to chemical stimulus	8/936	22/18723	6.46524e-06	0.000378497	0.000303807	MT3/XBP1/VEGFA/NFE2L2/BMP2/ATF4/SESN2/RELA	8
BP	GO:0072331	signal transduction by p53 class mediator	23/936	163/18723	6.6062e-06	0.000382591	0.000307093	CD44/USP2/RRM2B/TP63/SIRT1/USP10/NDRG1/CDKN1B/NOP2/PERP/SGK1/FOXO3/TWIST1/SNAI1/CDKN1A/ELL3/SESN2/PMAIP1/CHEK1/MSX1/DDIT4/PPM1D/TOPORS	23
BP	GO:2000116	regulation of cysteine-type endopeptidase activity	29/936	235/18723	6.75601e-06	0.000387105	0.000310716	PLAUR/BIRC3/CD44/TP63/PTGS2/MT3/SIRT1/RIPK2/BBC3/DNAJB6/CRYAB/PERP/VEGFA/F3/BCL2L12/CDKN2D/EGLN3/MYC/PMAIP1/XDH/NKX3-1/ARL6IP1/SOX7/EIF2AK3/CYCS/SFN/CCK/DDX3X/AQP1	29
BP	GO:1903706	regulation of hemopoiesis	39/936	367/18723	7.73321e-06	0.000434647	0.000348876	PITHD1/TFE3/RCOR1/XBP1/NFKBIA/RIPK2/PTN/CSF3/FBXW7/IL23A/HSPA9/ID2/FOXO3/INHBA/IRF1/LIF/SPINK5/ETS1/HLX/MYC/MEIS1/NFKBIZ/KLF10/H4C8/H4C15/ZBTB7B/ZC3H12A/NFKBID/CEBPB/TRIB1/TOB2/SOCS1/ZFP36L1/H4C3/H4-16/NRARP/PNP/HSPA1B/HSPA1A	39
BP	GO:0043523	regulation of neuron apoptotic process	27/936	212/18723	7.74714e-06	0.000434647	0.000348876	CRLF1/CX3CL1/GCLM/MT3/HMOX1/SIX4/UNC5B/FBXW7/ZPR1/GBE1/FOXO3/ATF4/EGLN3/UBE2M/NES/TFAP2A/MCL1/NTRK2/NR4A2/G6PD/FOXQ1/CEBPB/DDIT3/CLCF1/NQO1/CNTF/NEFL	27
BP	GO:0032496	response to lipopolysaccharide	37/936	343/18723	9.38025e-06	0.000520846	0.000418065	CX3CL1/NOS2/PTGS2/NFKB2/CXCL2/ICAM1/XBP1/NFKBIA/RIPK2/NFKBIB/SERPINE1/CSF3/CYP27B1/SASH1/TNFAIP3/GJB6/NR1D1/TICAM1/JUND/GCH1/IRAK2/AKIRIN2/IL6/CYP1A1/ADM/PDCD4/NOCT/CLDN1/CXCL3/CXCL1/ZC3H12A/GJB2/CXCL8/CEBPB/RELA/TRIB1/S100A14	37
BP	GO:0042026	protein refolding	8/936	23/18723	9.47983e-06	0.000521004	0.000418192	HSPA5/DNAJA2/HSPA9/HSPA2/BAG5/HSPA14/HSPA1B/HSPA1A	8
BP	GO:0002262	myeloid cell homeostasis	22/936	157/18723	1.16592e-05	0.000621745	0.000499053	ALAS1/JMJD6/RCOR1/HMOX1/SRF/VEGFA/HSPA9/ID2/PRDX1/FOXO3/INHBA/ETS1/IL6/SLC15A4/LYAR/SLC7A11/G6PD/BPGM/HCAR2/ZFP36L1/HSPA1B/HSPA1A	22
BP	GO:1990845	adaptive thermogenesis	22/936	157/18723	1.16592e-05	0.000621745	0.000499053	ADRB1/TFE3/ACHE/GRB10/RHEB/UCP1/VEGFA/KDM3A/G0S2/NR1D1/ATF4/GADD45G/KDM6B/ARNTL/NOVA1/ZBTB7B/SLC25A44/FABP5/ALDH1A1/CEBPB/DDIT3/GPR3	22
BP	GO:2000377	regulation of reactive oxygen species metabolic process	22/936	157/18723	1.16592e-05	0.000621745	0.000499053	ARG2/MT3/BMP7/UCP1/CRYAB/NFE2L2/GADD45A/FOXO3/CDKN1A/GCH1/TFAP2A/CYP1B1/MMP3/XDH/HK2/G6PD/ZC3H12A/ARF4/DCXR/SLC25A33/AKR1C1/AKR1C3	22
BP	GO:0030104	water homeostasis	13/936	64/18723	1.37079e-05	0.000723831	0.000580994	NEDD4L/TP63/AKR1B1/FA2H/SRF/GRHL1/GRHL3/CLDN1/AQP3/SFN/KRT16/CLDN4/AQP1	13
BP	GO:0051098	regulation of binding	38/936	363/18723	1.42036e-05	0.000742723	0.000596159	PAX6/PLAUR/MAP2/HMOX1/NFKBIA/MAPRE1/RIPK2/GTPBP4/CSF3/HDAC5/FBXW7/PPP2CA/HES1/IFIT2/MSX2/TWIST1/CDKN1A/BMP2/TICAM1/LIF/HABP4/ZNF304/RAN/NES/TXN/GTF2B/EGF/EIF4A3/ZNF593/TIAM1/MSX1/PYGO2/CDT1/DDIT3/PHLDA2/RGMA/NOG/ILRUN	38
BP	GO:0050679	positive regulation of epithelial cell proliferation	26/936	207/18723	1.4558e-05	0.000753938	0.00060516	TP63/SIRT1/XBP1/HMOX1/PTN/AREG/VEGFA/F3/TNFAIP3/NR4A3/TWIST1/SOX9/BMP2/ZNF304/MYC/FGFBP1/FGF2/EGF/CDH13/TGFA/CLDN1/EPGN/NOG/ZNF703/NRARP/ZBED9	26
BP	GO:0036499	PERK-mediated unfolded protein response	7/936	18/18723	1.49418e-05	0.000766441	0.000615196	HSPA5/PPP1R15A/NFE2L2/ATF4/PPP1R15B/EIF2AK3/DDIT3	7
BP	GO:0030879	mammary gland development	20/936	137/18723	1.56134e-05	0.000789974	0.000634085	XBP1/AREG/VDR/VEGFA/ID2/IRF6/SOX9/FGF2/EGF/EPHA2/XDH/HK2/ZBTB7B/MSX1/TGFA/PYGO2/ELF3/CEBPB/ZNF703/IRS2	20
BP	GO:0010463	mesenchymal cell proliferation	10/936	39/18723	1.56939e-05	0.000789974	0.000634085	WNT11/BMP7/PTN/PRRX1/SOX9/BMP2/MYC/LMNA/MSX1/IRS2	10
BP	GO:0051402	neuron apoptotic process	29/936	246/18723	1.63781e-05	0.00081678	0.000655602	CRLF1/CX3CL1/GCLM/HSPA5/TP63/MT3/HMOX1/SIX4/UNC5B/FBXW7/ZPR1/GBE1/FOXO3/ATF4/EGLN3/UBE2M/NES/TFAP2A/MCL1/NTRK2/NR4A2/G6PD/FOXQ1/CEBPB/DDIT3/CLCF1/NQO1/CNTF/NEFL	29
BP	GO:0042594	response to starvation	25/936	197/18723	1.76976e-05	0.00087449	0.000701923	PDK4/RRAGD/HSPA5/SIRT1/XBP1/NFE2L2/FOXO3/CDKN1A/ATF4/SESN2/SLC38A2/STK26/CTSV/PMAIP1/ADM/KLF10/ATF3/DAPL1/ZC3H12A/MFSD2A/PPM1D/EIF2AK3/DDIT3/AKR1C3/MAP1LC3B2	25
BP	GO:0030099	myeloid cell differentiation	39/936	381/18723	1.84271e-05	0.000902259	0.000724213	ALAS1/PITHD1/TFE3/JMJD6/PIR/RCOR1/IL11/SIRT1/NFKBIA/RELB/CSF3/FBXW7/IL23A/SRF/VEGFA/HSPA9/ID2/FOXO3/INHBA/LIF/ETS1/MYC/EPHA2/MEIS1/LYAR/KLF10/H4C8/H4C15/G6PD/CEBPB/BPGM/TRIB1/TOB2/ZFP36L1/H4C3/H4-16/HSPA1B/HSPA1A/CEBPA	39
BP	GO:0045637	regulation of myeloid cell differentiation	26/936	210/18723	1.8801e-05	0.000912271	0.000732248	PITHD1/TFE3/RCOR1/NFKBIA/CSF3/FBXW7/IL23A/HSPA9/ID2/FOXO3/INHBA/LIF/ETS1/MYC/MEIS1/KLF10/H4C8/H4C15/CEBPB/TRIB1/TOB2/ZFP36L1/H4C3/H4-16/HSPA1B/HSPA1A	26
BP	GO:0061436	establishment of skin barrier	8/936	25/18723	1.9124e-05	0.000919657	0.000738177	TP63/FA2H/GRHL1/GRHL3/CLDN1/SFN/KRT16/CLDN4	8
BP	GO:0001659	temperature homeostasis	23/936	174/18723	1.96067e-05	0.000926331	0.000743534	ADRB1/TFE3/PTGS2/ACHE/GRB10/RHEB/UCP1/VEGFA/KDM3A/G0S2/NR1D1/ATF4/GADD45G/KDM6B/ARNTL/NOVA1/ZBTB7B/SLC25A44/FABP5/ALDH1A1/CEBPB/DDIT3/GPR3	23
BP	GO:0007584	response to nutrient	23/936	174/18723	1.96067e-05	0.000926331	0.000743534	GCLM/PTGS2/XBP1/HMOX1/BMP7/PTN/ALDH3A1/CYP27B1/VDR/SRF/HMGCS1/HMGCR/CDKN2D/MAP1B/CYP1A1/SLC16A1/STC1/SRSF2/AQP3/MN1/RELA/NQO1/AKR1C3	23
BP	GO:0050891	multicellular organismal water homeostasis	12/936	57/18723	1.99871e-05	0.000936093	0.00075137	TP63/AKR1B1/FA2H/SRF/GRHL1/GRHL3/CLDN1/AQP3/SFN/KRT16/CLDN4/AQP1	12
BP	GO:0051101	regulation of DNA binding	18/936	118/18723	2.24052e-05	0.0010403	0.000835012	PAX6/PLAUR/HMOX1/NFKBIA/FBXW7/HES1/MSX2/TWIST1/LIF/HABP4/TXN/GTF2B/EGF/ZNF593/MSX1/CDT1/DDIT3/ILRUN	18
BP	GO:2001237	negative regulation of extrinsic apoptotic signaling pathway	16/936	97/18723	2.35058e-05	0.00108207	0.000868542	CX3CL1/RB1CC1/GCLM/ICAM1/HMOX1/SERPINE1/UNC5B/TNFAIP3/PSME3/MCL1/ITPRIP/LMNA/RELA/HSPA1B/HSPA1A/DDX3X	16
BP	GO:0043434	response to peptide hormone	41/936	414/18723	2.47292e-05	0.00112874	0.000906001	PDK4/CRY1/PTGS2/ICAM1/SIRT1/XBP1/BMP7/SLC39A14/GRB10/HDAC5/AREG/CDKN1B/NFE2L2/ERRFI1/NR4A3/GOT1/GNAI1/GDF15/JUND/SESN2/MAP1B/IRS4/BTG1/CPEB2/ADM/NR4A2/ZBTB7B/GJB2/RAB8B/AHCYL1/SYAP1/YWHAG/KBTBD2/SLC25A33/RELA/SOCS1/ZFP36L1/IRS2/INSIG1/TRIM16/NEFL	41
BP	GO:0032922	circadian regulation of gene expression	13/936	68/18723	2.71995e-05	0.00123106	0.000988132	CRY1/USP2/SIRT1/RELB/NAMPT/ID2/BHLHE41/NR1D1/ATF4/ARNTL/BHLHE40/NOCT/NRIP1	13
BP	GO:0043154	negative regulation of cysteine-type endopeptidase activity involved in apoptotic process	14/936	78/18723	2.84334e-05	0.00127618	0.00102435	PLAUR/BIRC3/CD44/PTGS2/MT3/DNAJB6/CRYAB/VEGFA/BCL2L12/CDKN2D/ARL6IP1/SFN/DDX3X/AQP1	14
BP	GO:0010717	regulation of epithelial to mesenchymal transition	16/936	99/18723	3.0516e-05	0.00135834	0.00109029	FERMT2/BMP7/EZH2/PPP2CA/TWIST1/SNAI1/BMP2/ELL3/SPRY2/IL6/SDCBP/ZNF750/TIAM1/NOG/ZNF703/DACT3	16
BP	GO:1903320	regulation of protein modification by small protein conjugation or removal	28/936	242/18723	3.20726e-05	0.00140806	0.0011302	CRY1/BIRC3/PHF23/HSPA5/UBE2D1/DNAJA1/OTUB2/RIPK2/GTPBP4/UBE2S/FBXW7/SASH1/FBXO2/IVNS1ABP/TNFAIP3/TICAM1/SPRY2/SQSTM1/ZC3H12A/GNL3/BAG5/RELA/UBE2N/DCUN1D3/TOPORS/HSPA1B/HSPA1A/DDX3X	28
BP	GO:0071383	cellular response to steroid hormone stimulus	25/936	204/18723	3.21558e-05	0.00140806	0.0011302	CRY1/PLPP1/TP63/DNAJA1/ICAM1/SIRT1/BMP7/KDM3A/ERRFI1/FOXO3/KLF9/NR4A3/UFM1/NR1D1/RNF6/ARNTL/EIF4E/STC1/GJB2/NKX3-1/DDIT4/TAF7/ZFP36L1/AKR1C3/AQP1	25
BP	GO:0002237	response to molecule of bacterial origin	37/936	363/18723	3.28545e-05	0.00142705	0.00114545	CX3CL1/NOS2/PTGS2/NFKB2/CXCL2/ICAM1/XBP1/NFKBIA/RIPK2/NFKBIB/SERPINE1/CSF3/CYP27B1/SASH1/TNFAIP3/GJB6/NR1D1/TICAM1/JUND/GCH1/IRAK2/AKIRIN2/IL6/CYP1A1/ADM/PDCD4/NOCT/CLDN1/CXCL3/CXCL1/ZC3H12A/GJB2/CXCL8/CEBPB/RELA/TRIB1/S100A14	37
BP	GO:0050767	regulation of neurogenesis	37/936	364/18723	3.48615e-05	0.00150211	0.00120569	CX3CL1/PAX6/MAP2/DCT/RAB21/MT3/BMP7/PTN/EZH2/RHEB/SRF/VEGFA/HES1/ID2/BHLHE41/BMP2/NR1D1/RNF6/LIF/ELL3/DLL4/MAP1B/ARNTL/BHLHE40/IL6/SEMA7A/DMRTA2/CRABP2/NTRK2/TIAM1/MAP2K1/RELA/CLCF1/RGMA/NOG/DCC/NEFL	37
BP	GO:0045766	positive regulation of angiogenesis	23/936	181/18723	3.7065e-05	0.00157191	0.00126172	SIRT1/XBP1/HMOX1/HSPB1/SERPINE1/SASH1/VEGFA/NFE2L2/F3/TWIST1/ZNF304/BTG1/ETS1/CYP1B1/FGF2/RHOB/ADM/HK2/JAK1/ZC3H12A/ANGPTL4/CXCL8/AQP1	23
BP	GO:1904018	positive regulation of vasculature development	23/936	181/18723	3.7065e-05	0.00157191	0.00126172	SIRT1/XBP1/HMOX1/HSPB1/SERPINE1/SASH1/VEGFA/NFE2L2/F3/TWIST1/ZNF304/BTG1/ETS1/CYP1B1/FGF2/RHOB/ADM/HK2/JAK1/ZC3H12A/ANGPTL4/CXCL8/AQP1	23
BP	GO:0061138	morphogenesis of a branching epithelium	23/936	182/18723	4.04631e-05	0.00169185	0.00135799	TP63/SIX4/BMP7/AREG/VDR/SRF/VEGFA/SOX9/BMP2/DLL4/SPRY2/MYC/FGF2/EGF/EPHA2/ADM/ST14/NKX3-1/NOG/TACSTD2/NRARP/FKBPL/PPP3R1	23
BP	GO:0001893	maternal placenta development	9/936	35/18723	4.08357e-05	0.00169185	0.00135799	PTGS2/PTN/CYP27B1/VDR/LIF/CTSV/STC1/TPPP3/GJB2	9
BP	GO:0033280	response to vitamin D	9/936	35/18723	4.08357e-05	0.00169185	0.00135799	PTGS2/BMP7/PTN/CYP27B1/VDR/CDKN2D/STC1/AQP3/MN1	9
BP	GO:0001657	ureteric bud development	15/936	91/18723	4.23086e-05	0.00171837	0.00137928	CRLF1/ARG2/WNT11/SIX4/BMP7/VEGFA/HES1/SDC1/SDC4/SOX9/BMP2/MYC/FGF2/NOG/TACSTD2	15
BP	GO:0048872	homeostasis of number of cells	30/936	272/18723	4.23431e-05	0.00171837	0.00137928	ALAS1/JMJD6/RCOR1/HMOX1/EZH2/SRF/VEGFA/HSPA9/ID2/PRDX1/TNFAIP3/FOXO3/INHBA/SOX9/ETS1/IL6/SLC15A4/PMAIP1/LYAR/SLC7A11/TSC22D3/G6PD/RAC3/BPGM/IL20RB/HCAR2/ZFP36L1/PLA2G2A/HSPA1B/HSPA1A	30
BP	GO:0033674	positive regulation of kinase activity	44/936	467/18723	4.24329e-05	0.00171837	0.00137928	DBF4/FGFR3/FERMT2/WNT11/MT3/SIRT1/EEF1A2/TNFRSF10A/EZH2/AREG/FBXW7/IL23A/CDKN1B/NEDD9/SASH1/VEGFA/HBEGF/PPP2CA/CKS2/SDC4/CDKN1A/BMP2/VAV3/SPRY2/TXN/FGF2/EGF/EPHA2/LMO4/NTRK2/ADRA2A/EPHB1/TIAM1/TGFA/NAB2/MAP2K1/SYAP1/ZNF622/EPHB3/EPGN/SOCS1/ZFP91/EMP2/DDX3X	44
BP	GO:0071216	cellular response to biotic stimulus	28/936	246/18723	4.31186e-05	0.00173311	0.00139111	CX3CL1/NOS2/HSPA5/CXCL2/ICAM1/XBP1/NFKBIA/RIPK2/NFKBIB/SERPINE1/CSF3/SASH1/TNFAIP3/NR1D1/TICAM1/IRAK2/IL6/PDCD4/PPP1R15B/CXCL3/CXCL1/ZC3H12A/CXCL8/EIF2AK3/CEBPB/RELA/TRIB1/DDIT3	28
BP	GO:0001889	liver development	20/936	147/18723	4.42234e-05	0.00176435	0.00141618	RB1CC1/XBP1/HMOX1/PTN/EZH2/FBXW7/HMGCS1/HES1/TNFAIP3/SOX9/IL6/HLX/BAAT/CYP1A1/TGFA/CLDN1/ARF6/CEBPB/RELA/CEBPA	20
BP	GO:1900180	regulation of protein localization to nucleus	19/936	136/18723	4.71086e-05	0.00186564	0.00149748	CDH1/FERMT2/PTGS2/ZPR1/BYSL/TCP1/UFM1/LIF/SESN2/RAN/TRIM29/CCT5/BAG3/LMNA/ZC3H12A/NOLC1/CCT2/EIF2AK3/ILRUN	19
BP	GO:0072163	mesonephric epithelium development	15/936	92/18723	4.82501e-05	0.00188315	0.00151154	CRLF1/ARG2/WNT11/SIX4/BMP7/VEGFA/HES1/SDC1/SDC4/SOX9/BMP2/MYC/FGF2/NOG/TACSTD2	15
BP	GO:0072164	mesonephric tubule development	15/936	92/18723	4.82501e-05	0.00188315	0.00151154	CRLF1/ARG2/WNT11/SIX4/BMP7/VEGFA/HES1/SDC1/SDC4/SOX9/BMP2/MYC/FGF2/NOG/TACSTD2	15
BP	GO:0001933	negative regulation of protein phosphorylation	35/936	342/18723	4.89749e-05	0.00189769	0.00152321	DBNDD1/PAX6/SPAG9/DNAJA1/SIRT1/GADD45B/CRKL/SLC8A3/BMP7/HSPB1/CDKN1B/HMGCR/PPP2CA/ERRFI1/GADD45A/TNFAIP3/TWIST1/CDKN1A/BMP2/CDKN2D/SPRY2/DUSP6/PDCD4/XDH/PPP1R15B/ZC3H12A/DUSP7/DDIT4/YWHAG/TRIB1/SFN/TAF7/NOG/SOCS1/CEBPA	35
BP	GO:0001892	embryonic placenta development	14/936	82/18723	5.07173e-05	0.00195117	0.00156613	BMP7/DNAJB6/HES1/SNAI1/LIF/SOX15/ADM/ST14/MAP2K1/CEBPB/PHLDA2/ZFP36L1/GJB5/CEBPA	14
BP	GO:0030330	DNA damage response, signal transduction by p53 class mediator	13/936	72/18723	5.1102e-05	0.00195202	0.00156682	CD44/SIRT1/USP10/NDRG1/CDKN1B/FOXO3/TWIST1/SNAI1/CDKN1A/SESN2/PMAIP1/MSX1/PPM1D	13
BP	GO:0042326	negative regulation of phosphorylation	38/936	385/18723	5.21326e-05	0.00195414	0.00156852	DBNDD1/PAX6/SPAG9/DNAJA1/SIRT1/GADD45B/CRKL/SLC8A3/BMP7/GRB10/HSPB1/CDKN1B/HMGCR/PPP2CA/ERRFI1/GADD45A/TNFAIP3/INHBA/TWIST1/CDKN1A/BMP2/CDKN2D/SPRY2/DUSP6/PDCD4/XDH/PPP1R15B/ZC3H12A/DUSP7/DDIT4/YWHAG/TRIB1/SFN/TAF7/NOG/SOCS1/IRS2/CEBPA	38
BP	GO:0007623	circadian rhythm	25/936	210/18723	5.2246e-05	0.00195414	0.00156852	NOS2/CRY1/USP2/ADRB1/SIRT1/RELB/NAMPT/EZH2/FBXW7/ID2/SFPQ/KLF9/BHLHE41/NR1D1/ATF4/JUND/ARNTL/BHLHE40/NTRK2/NOCT/KLF10/NFIL3/NRIP1/CLDN4/OPN3	25
BP	GO:0031396	regulation of protein ubiquitination	25/936	210/18723	5.2246e-05	0.00195414	0.00156852	CRY1/BIRC3/PHF23/HSPA5/UBE2D1/DNAJA1/OTUB2/RIPK2/GTPBP4/UBE2S/FBXW7/SASH1/FBXO2/IVNS1ABP/TNFAIP3/TICAM1/SPRY2/SQSTM1/BAG5/UBE2N/DCUN1D3/TOPORS/HSPA1B/HSPA1A/DDX3X	25
BP	GO:0048762	mesenchymal cell differentiation	27/936	236/18723	5.36737e-05	0.0019937	0.00160028	FERMT2/WNT11/EFNB1/BMP7/EZH2/PPP2CA/HES1/TWIST1/SNAI1/SOX9/BMP2/ELL3/SPRY2/IL6/SDCBP/SEMA7A/ZNF750/PDCD4/TIAM1/MSX1/KBTBD8/NOLC1/NOG/ZNF703/DACT3/HNRNPAB/PPP3R1	27
BP	GO:0070059	intrinsic apoptotic signaling pathway in response to endoplasmic reticulum stress	12/936	63/18723	5.72126e-05	0.0021106	0.0016941	PPP1R15A/SIRT1/XBP1/BBC3/SELENOK/ATF4/CHAC1/PMAIP1/EIF2AK3/CEBPB/DDIT3/HSPA1A	12
BP	GO:0061008	hepaticobiliary system development	20/936	150/18723	5.91597e-05	0.00216758	0.00173984	RB1CC1/XBP1/HMOX1/PTN/EZH2/FBXW7/HMGCS1/HES1/TNFAIP3/SOX9/IL6/HLX/BAAT/CYP1A1/TGFA/CLDN1/ARF6/CEBPB/RELA/CEBPA	20
BP	GO:0010001	glial cell differentiation	26/936	225/18723	6.19558e-05	0.00223467	0.00179369	PAX6/MT3/SLC8A3/FA2H/NDRG1/PTN/RHEB/HES1/ID2/SOX9/BMP2/NR1D1/LIF/WASF3/IL6/FGF2/NTRK2/NAB2/MAP2K1/TPPP/GAP43/RELA/CLCF1/NOG/PPP3R1/CNTF	26
BP	GO:0002934	desmosome organization	5/936	10/18723	6.30652e-05	0.00223467	0.00179369	DSG2/DSP/PERP/GRHL1/PKP3	5
BP	GO:0030638	polyketide metabolic process	5/936	10/18723	6.30652e-05	0.00223467	0.00179369	AKR1B1/AKR1C2/AKR1C1/AKR1C3/AKR1B10	5
BP	GO:0030647	aminoglycoside antibiotic metabolic process	5/936	10/18723	6.30652e-05	0.00223467	0.00179369	AKR1B1/AKR1C2/AKR1C1/AKR1C3/AKR1B10	5
BP	GO:0044598	doxorubicin metabolic process	5/936	10/18723	6.30652e-05	0.00223467	0.00179369	AKR1B1/AKR1C2/AKR1C1/AKR1C3/AKR1B10	5
BP	GO:0045216	cell-cell junction organization	24/936	200/18723	6.44687e-05	0.00225197	0.00180758	CDH1/DSG2/FERMT2/FSCN1/PKP1/WNT11/DSP/PERP/SRF/VEGFA/GJB6/PARD6B/SNAI1/POF1B/GRHL1/DSG1/EPHA2/CLDN1/GJB2/MTSS1/CLDN7/ZNF703/PKP3/CLDN4	24
BP	GO:0048754	branching morphogenesis of an epithelial tube	20/936	151/18723	6.50525e-05	0.00225197	0.00180758	SIX4/BMP7/AREG/VDR/SRF/VEGFA/SOX9/BMP2/DLL4/SPRY2/MYC/FGF2/EGF/EPHA2/NKX3-1/NOG/TACSTD2/NRARP/FKBPL/PPP3R1	20
BP	GO:0052547	regulation of peptidase activity	43/936	461/18723	6.52053e-05	0.00225197	0.00180758	PLAUR/BIRC3/CD44/PSME4/TP63/PTGS2/MT3/SIRT1/RIPK2/BBC3/DNAJB6/SERPINE1/CRYAB/PERP/VEGFA/COL7A1/F3/BCL2L12/CDKN2D/EGLN3/PSME3/SPINK5/AKIRIN2/MYC/PMAIP1/EFNA3/XDH/CPAMD8/PTTG1/NKX3-1/ARL6IP1/SOX7/EIF2AK3/CYCS/SFN/CCK/CLDN4/SERPINB2/SERPINB5/DDX3X/AQP1/ANXA8L1/ANXA8	43
BP	GO:0052548	regulation of endopeptidase activity	41/936	432/18723	6.5226e-05	0.00225197	0.00180758	PLAUR/BIRC3/CD44/TP63/PTGS2/MT3/SIRT1/RIPK2/BBC3/DNAJB6/SERPINE1/CRYAB/PERP/VEGFA/COL7A1/F3/BCL2L12/CDKN2D/EGLN3/PSME3/SPINK5/AKIRIN2/MYC/PMAIP1/EFNA3/XDH/CPAMD8/PTTG1/NKX3-1/ARL6IP1/SOX7/EIF2AK3/CYCS/SFN/CCK/SERPINB2/SERPINB5/DDX3X/AQP1/ANXA8L1/ANXA8	41
BP	GO:0060563	neuroepithelial cell differentiation	7/936	22/18723	6.71497e-05	0.00226043	0.00181437	WNT11/SERPINE1/BCCIP/HES1/BMP2/FGF2/CEBPB	7
BP	GO:0072574	hepatocyte proliferation	7/936	22/18723	6.71497e-05	0.00226043	0.00181437	XBP1/PTN/FBXW7/TNFAIP3/IL6/TGFA/CEBPB	7
BP	GO:0072575	epithelial cell proliferation involved in liver morphogenesis	7/936	22/18723	6.71497e-05	0.00226043	0.00181437	XBP1/PTN/FBXW7/TNFAIP3/IL6/TGFA/CEBPB	7
BP	GO:0140467	integrated stress response signaling	7/936	22/18723	6.71497e-05	0.00226043	0.00181437	HSPA5/PPP1R15A/NFE2L2/ATF4/PPP1R15B/EIF2AK3/DDIT3	7
BP	GO:0038066	p38MAPK cascade	11/936	55/18723	7.26936e-05	0.00243185	0.00195196	CYLD/EZR/GADD45B/SASH1/VEGFA/GADD45A/BMP2/GADD45G/XDH/ZC3H12A/ZFP36L1	11
BP	GO:0006984	ER-nucleus signaling pathway	10/936	46/18723	7.32095e-05	0.00243399	0.00195368	HSPA5/PPP1R15A/FBXW7/NFE2L2/ATF4/PPP1R15B/ZBTB7B/EIF2AK3/DDIT3/INSIG1	10
BP	GO:0034101	erythrocyte homeostasis	18/936	129/18723	7.51318e-05	0.00248258	0.00199268	ALAS1/JMJD6/RCOR1/HMOX1/SRF/VEGFA/HSPA9/ID2/PRDX1/FOXO3/INHBA/ETS1/LYAR/G6PD/BPGM/ZFP36L1/HSPA1B/HSPA1A	18
BP	GO:0060021	roof of mouth development	14/936	85/18723	7.62605e-05	0.00250451	0.00201028	WNT11/PRRX1/IRF6/INHBA/TWIST1/SNAI1/TFAP2A/CSRNP1/MSX1/PYGO2/TIPARP/TMEM107/EPHB3/INSIG1	14
BP	GO:0001823	mesonephros development	15/936	96/18723	7.99738e-05	0.00261054	0.00209539	CRLF1/ARG2/WNT11/SIX4/BMP7/VEGFA/HES1/SDC1/SDC4/SOX9/BMP2/MYC/FGF2/NOG/TACSTD2	15
BP	GO:0008637	apoptotic mitochondrial changes	16/936	107/18723	8.05444e-05	0.00261333	0.00209763	PLAUR/GCLM/BBC3/PPIF/IFIT2/PMAIP1/HK2/LMNA/GHITM/MOAP1/SFN/TMEM102/CCK/BLOC1S2/HSPA1A/MLLT11	16
BP	GO:0042060	wound healing	40/936	422/18723	8.19977e-05	0.00263751	0.00211704	CX3CL1/PLAUR/CD44/FERMT2/DSP/XBP1/HMOX1/RAB3A/HSPB1/SERPINE1/ELK3/SRF/VEGFA/HBEGF/HMGCR/SDC1/NFE2L2/F3/TNFAIP3/SDC4/CDKN1A/VAV3/ETS1/IL6/ARHGAP24/FGF2/ADRA2A/SLC7A11/GRHL3/TGFA/CLDN1/EVPL/CYP4F11/RAP2B/NOG/CLDN4/SERPINB2/KRT6A/EPPK1/ANXA8	40
BP	GO:1901031	regulation of response to reactive oxygen species	9/936	38/18723	8.23682e-05	0.00263751	0.00211704	BMP7/NFE2L2/FOXO3/NR4A3/SESN2/GCH1/STK26/TXN/PYCR1	9
BP	GO:0007176	regulation of epidermal growth factor-activated receptor activity	8/936	30/18723	8.28121e-05	0.00263751	0.00211704	AREG/FBXW7/HBEGF/ERRFI1/EGF/ADRA2A/TGFA/EPGN	8
BP	GO:0001649	osteoblast differentiation	26/936	229/18723	8.32486e-05	0.00263751	0.00211704	TP63/FERMT2/WNT11/ACHE/BMP7/GTPBP4/AREG/ATP5F1B/MSX2/TWIST1/SNAI1/SOX9/BMP2/ATF4/JUND/RRAS2/IL6/SEMA7A/FGF2/TOB1/EPHA2/NOCT/DDX21/CEBPB/NOG/CEBPA	26
BP	GO:0001503	ossification	39/936	408/18723	8.37427e-05	0.00263765	0.00211715	FGFR3/TP63/FERMT2/PTGS2/WNT11/TXLNG/ACHE/BMP7/PTN/GTPBP4/AREG/ATP5F1B/CYP27B1/MSX2/TWIST1/SNAI1/SOX9/BMP2/SBDS/ATF4/JUND/RRAS2/IL6/TFAP2A/SEMA7A/FGF2/TOB1/EPHA2/NOCT/KLF10/STC1/DDX21/NAB2/MN1/EIF2AK3/CEBPB/NOG/TOB2/CEBPA	39
BP	GO:2000117	negative regulation of cysteine-type endopeptidase activity	14/936	86/18723	8.69631e-05	0.00272316	0.00218578	PLAUR/BIRC3/CD44/PTGS2/MT3/DNAJB6/CRYAB/VEGFA/BCL2L12/CDKN2D/ARL6IP1/SFN/DDX3X/AQP1	14
BP	GO:1900744	regulation of p38MAPK cascade	10/936	47/18723	8.88718e-05	0.00276684	0.00222085	CYLD/EZR/GADD45B/SASH1/VEGFA/GADD45A/BMP2/GADD45G/XDH/ZC3H12A	10
BP	GO:0007173	epidermal growth factor receptor signaling pathway	16/936	108/18723	9.02414e-05	0.00279333	0.00224211	PLAUR/RPS6KA5/AREG/FBXW7/HBEGF/ERRFI1/SOX9/EGF/CDH13/GRB7/FAM83A/ADRA2A/TGFA/FAM83B/ARF4/EPGN	16
BP	GO:0019430	removal of superoxide radicals	7/936	23/18723	9.23803e-05	0.00280426	0.00225088	MT3/BMP7/SOD3/NFE2L2/PRDX1/GCH1/NQO1	7
BP	GO:0072576	liver morphogenesis	7/936	23/18723	9.23803e-05	0.00280426	0.00225088	XBP1/PTN/FBXW7/TNFAIP3/IL6/TGFA/CEBPB	7
BP	GO:0034728	nucleosome organization	21/936	167/18723	9.26342e-05	0.00280426	0.00225088	PSME4/SOX9/H3-3B/HMGA1/POLE3/H4C8/H4C15/H1-4/SPTY2D1/H2AW/TSPYL2/H2BC21/H1-10/H1-2/H2AX/H2BU1/H4C3/H4-16/H2BC18/BRD2/H2BC15	21
BP	GO:0060562	epithelial tube morphogenesis	33/936	325/18723	9.26769e-05	0.00280426	0.00225088	WNT11/SIX4/BMP7/AREG/VDR/SRF/VEGFA/HES1/TWIST1/SDC4/SOX9/BMP2/DLL4/SPRY2/MYC/FGF2/EGF/EPHA2/LMO4/RHOB/ADM/ST14/GRHL3/NKX3-1/LUZP1/MTSS1/RGMA/NOG/TACSTD2/NRARP/BRD2/FKBPL/PPP3R1	33
BP	GO:2000177	regulation of neural precursor cell proliferation	14/936	87/18723	9.89477e-05	0.00297728	0.00238976	CX3CL1/PAX6/DCT/PTN/VEGFA/ID2/FOXO3/ELL3/DLL4/NES/FGF2/EGF/DMRTA2/CEND1	14
BP	GO:0050731	positive regulation of peptidyl-tyrosine phosphorylation	23/936	193/18723	0.000101035	0.00302321	0.00242662	CRLF1/CD44/FGFR3/ICAM1/IL11/RIPK2/CSF3/AREG/FBXW7/IL23A/NEDD9/VEGFA/HBEGF/HES1/LIF/IL6/EGF/ADRA2A/TGFA/CLCF1/EPGN/CCK/CNTF	23
BP	GO:0007569	cell aging	18/936	132/18723	0.000101695	0.00302612	0.00242897	TP63/ARG2/ICAM1/SIRT1/NAMPT/SERPINE1/CDKN1B/SRF/ID2/TWIST1/CDKN1A/ARNTL/HMGA1/CHEK1/PDCD4/LMNA/MAP2K1/H2AX	18
BP	GO:0051962	positive regulation of nervous system development	29/936	272/18723	0.000103604	0.00306601	0.00246098	CX3CL1/PAX6/DCT/RAB21/PTN/RHEB/SRF/VEGFA/HES1/ID2/BMP2/FLRT3/LIF/ELL3/MAP1B/IL6/SEMA7A/AMIGO2/DMRTA2/CRABP2/NTRK2/EPHB1/TIAM1/MAP2K1/RELA/LRRN3/CLCF1/EPHB3/NEFL	29
BP	GO:0030323	respiratory tube development	22/936	181/18723	0.000106002	0.00311981	0.00250416	JMJD6/WNT11/PCSK5/RAB3A/PTN/FBXW7/SRF/VEGFA/HES1/ERRFI1/HSD11B1/SOX9/LIF/SPRY2/FGF2/SLC7A11/EIF4E/YWHAZ/MAP2K1/NOG/PPP3R1/CEBPA	22
BP	GO:0048710	regulation of astrocyte differentiation	8/936	31/18723	0.000106759	0.00312502	0.00250835	HES1/ID2/BMP2/NR1D1/LIF/IL6/CLCF1/NOG	8
BP	GO:1901654	response to ketone	23/936	194/18723	0.000109328	0.00312603	0.00250916	AKR1B1/ICAM1/SIRT1/PTN/ERRFI1/FOXO3/KLF9/CDKN1A/GNAI1/FOXP2/EIF4E/AKR1C2/CLDN1/GJB2/NKX3-1/DDIT4/RELA/FOSL1/NQO1/CLDN4/AKR1C3/AQP1/NEFL	23
BP	GO:0045765	regulation of angiogenesis	34/936	342/18723	0.000110465	0.00312603	0.00250916	SIRT1/XBP1/HMOX1/PTN/HSPB1/SERPINE1/SASH1/VEGFA/NFE2L2/GADD45A/F3/TNFAIP3/TWIST1/ZNF304/BTG1/SPINK5/ETS1/SPRY2/IL6/CYP1B1/FGF2/EPHA2/EFNA3/RHOB/ADM/ADAMTS1/HK2/JAK1/ZC3H12A/ANGPTL4/CXCL8/FKBPL/EMP2/AQP1	34
BP	GO:0036490	regulation of translation in response to endoplasmic reticulum stress	5/936	11/18723	0.000110856	0.00312603	0.00250916	PPP1R15A/SESN2/PPP1R15B/EIF2AK3/DDX3X	5
BP	GO:0043619	regulation of transcription from RNA polymerase II promoter in response to oxidative stress	5/936	11/18723	0.000110856	0.00312603	0.00250916	MT3/HMOX1/NFE2L2/ATF4/SESN2	5
BP	GO:0061029	eyelid development in camera-type eye	5/936	11/18723	0.000110856	0.00312603	0.00250916	SRF/INHBA/TWIST1/TFAP2A/GRHL3	5
BP	GO:0090084	negative regulation of inclusion body assembly	5/936	11/18723	0.000110856	0.00312603	0.00250916	DNAJB6/HSPA2/DNAJB1/HSPA1B/HSPA1A	5
BP	GO:1990440	positive regulation of transcription from RNA polymerase II promoter in response to endoplasmic reticulum stress	5/936	11/18723	0.000110856	0.00312603	0.00250916	HSPA5/ATF4/ATF3/CEBPB/DDIT3	5
BP	GO:0008630	intrinsic apoptotic signaling pathway in response to DNA damage	15/936	99/18723	0.000114504	0.00321207	0.00257822	CD44/TP63/SIRT1/HMOX1/SNAI1/CDKN1A/ELL3/CDKN2D/EPHA2/MCL1/MOAP1/DDIT4/SFN/TOPORS/CRIP1	15
BP	GO:0042063	gliogenesis	31/936	301/18723	0.000115415	0.00322087	0.00258528	CX3CL1/PAX6/MT3/CRKL/SLC8A3/FA2H/NDRG1/PTN/EZH2/RHEB/AREG/HES1/ID2/SOX9/BMP2/NR1D1/LIF/WASF3/IL6/FGF2/NTRK2/TIAM1/NAB2/MAP2K1/TPPP/GAP43/RELA/CLCF1/NOG/PPP3R1/CNTF	31
BP	GO:0010631	epithelial cell migration	35/936	357/18723	0.000116121	0.00322386	0.00258768	PTGS2/FAT2/SIRT1/HMOX1/PTN/HSPB1/HDAC5/FBXW7/LPXN/ATP5F1B/SASH1/SRF/VEGFA/HBEGF/NFE2L2/GADD45A/EFNB2/SOX9/DLL4/ETS1/FGFBP1/CYP1B1/FGF2/EGF/CDH13/EPHA2/RHOB/STC1/ZC3H12A/ARF6/TACSTD2/KRT16/S100A2/EMP2/EPPK1	35
BP	GO:0031098	stress-activated protein kinase signaling cascade	27/936	247/18723	0.000116909	0.00322908	0.00259187	RB1CC1/CYLD/AKR1B1/DNAJA1/EZR/GADD45B/CRKL/RIPK2/CRYAB/SASH1/VEGFA/HMGCR/GADD45A/PRDX1/BMP2/GADD45G/EDAR/MYC/SDCBP/PDCD4/EPHB1/XDH/ZC3H12A/MAP2K1/TRIB1/ZNF622/ZFP36L1	27
BP	GO:0090083	regulation of inclusion body assembly	6/936	17/18723	0.000118141	0.00324645	0.00260582	DNAJB6/HSPA2/DNAJB1/BAG5/HSPA1B/HSPA1A	6
BP	GO:0070841	inclusion body assembly	7/936	24/18723	0.00012482	0.00341259	0.00273917	DNAJB6/HSPA2/DNAJB1/BAG3/BAG5/HSPA1B/HSPA1A	7
BP	GO:1901661	quinone metabolic process	9/936	40/18723	0.000126286	0.00343524	0.00275735	AKR1B1/HMGCR/COQ10B/AKR1C2/CYP4F11/AKR1C1/AKR1C3/PPTC7/AKR1B10	9
BP	GO:0001763	morphogenesis of a branching structure	23/936	196/18723	0.00012775	0.0034537	0.00277217	TP63/SIX4/BMP7/AREG/VDR/SRF/VEGFA/SOX9/BMP2/DLL4/SPRY2/MYC/FGF2/EGF/EPHA2/ADM/ST14/NKX3-1/NOG/TACSTD2/NRARP/FKBPL/PPP3R1	23
BP	GO:0001667	ameboidal-type cell migration	43/936	475/18723	0.000128247	0.0034537	0.00277217	PTGS2/WNT11/FAT2/EFNB1/SIRT1/HMOX1/BMP7/PTN/HSPB1/ZFAND5/HDAC5/SMURF2/FBXW7/LPXN/ATP5F1B/SASH1/SRF/VEGFA/HBEGF/NFE2L2/GADD45A/TWIST1/SDC4/EFNB2/SOX9/DLL4/ETS1/FGFBP1/CYP1B1/SEMA7A/FGF2/EGF/CDH13/EPHA2/RHOB/STC1/ZC3H12A/ARF6/TACSTD2/KRT16/S100A2/EMP2/EPPK1	43
BP	GO:0071222	cellular response to lipopolysaccharide	24/936	209/18723	0.000129092	0.00345571	0.00277378	CX3CL1/NOS2/CXCL2/ICAM1/XBP1/NFKBIA/RIPK2/NFKBIB/SERPINE1/CSF3/SASH1/TNFAIP3/NR1D1/TICAM1/IRAK2/IL6/PDCD4/CXCL3/CXCL1/ZC3H12A/CXCL8/CEBPB/RELA/TRIB1	24
BP	GO:1901653	cellular response to peptide	35/936	359/18723	0.000129605	0.00345571	0.00277378	PDK4/AKR1B1/ICAM1/SIRT1/XBP1/KLF5/RIPK2/SLC39A14/NAMPT/GRB10/HDAC5/NFE2L2/ERRFI1/FOXO3/NR4A3/GOT1/GDF15/MAP1B/IRS4/CPEB2/NR4A2/KLF10/ZBTB7B/GJB2/RAB8B/AHCYL1/SYAP1/YWHAG/SLC25A33/KLF11/RELA/SOCS1/ZFP36L1/IRS2/INSIG1	35
BP	GO:1900745	positive regulation of p38MAPK cascade	8/936	32/18723	0.000136155	0.00361247	0.0028996	GADD45B/SASH1/VEGFA/GADD45A/BMP2/GADD45G/XDH/ZC3H12A	8
BP	GO:0090132	epithelium migration	35/936	360/18723	0.000136862	0.00361343	0.00290038	PTGS2/FAT2/SIRT1/HMOX1/PTN/HSPB1/HDAC5/FBXW7/LPXN/ATP5F1B/SASH1/SRF/VEGFA/HBEGF/NFE2L2/GADD45A/EFNB2/SOX9/DLL4/ETS1/FGFBP1/CYP1B1/FGF2/EGF/CDH13/EPHA2/RHOB/STC1/ZC3H12A/ARF6/TACSTD2/KRT16/S100A2/EMP2/EPPK1	35
BP	GO:0048640	negative regulation of developmental growth	16/936	112/18723	0.000140006	0.00367839	0.00295252	SPAG9/ADRB1/FGFR3/MAP2/MT3/CDKN1B/RGS4/CDKN1A/RNF6/GDF15/SEMA7A/MEIS1/G6PD/RGMA/NOG/DCC	16
BP	GO:0060485	mesenchyme development	30/936	291/18723	0.000145184	0.00379592	0.00304686	FERMT2/WNT11/EFNB1/SIX4/BMP7/EZH2/PPP2CA/HES1/TWIST1/SNAI1/SOX9/BMP2/ELL3/SPRY2/IL6/MYC/SDCBP/SEMA7A/ZNF750/PDCD4/TIAM1/MSX1/KBTBD8/NOLC1/NOG/ZNF703/ZFP36L1/DACT3/HNRNPAB/PPP3R1	30
BP	GO:1901617	organic hydroxy compound biosynthetic process	26/936	237/18723	0.00014642	0.00380975	0.00305796	CYP51A1/MSMO1/IDI1/DCT/AKR1B1/ITPKC/SIRT1/SQLE/CYP27B1/HMGCS1/HMGCR/GOT1/SNAI1/BMP2/NR1D1/GCH1/PSAT1/BAAT/FGF2/SLC7A11/IPMK/NR4A2/G6PD/INSIG1/AKR1C3/OPN3	26
BP	GO:0050730	regulation of peptidyl-tyrosine phosphorylation	28/936	264/18723	0.000148046	0.00383353	0.00307704	CRLF1/CD44/FGFR3/ICAM1/IL11/RIPK2/CSF3/AREG/FBXW7/IL23A/NEDD9/VEGFA/HBEGF/PPP2CA/HES1/ERRFI1/LIF/IL6/EGF/ADRA2A/TGFA/CLCF1/TMEM102/RAP2B/EPGN/SOCS1/CCK/CNTF	28
BP	GO:0042180	cellular ketone metabolic process	24/936	211/18723	0.000149594	0.00385508	0.00309434	PDK4/ELOVL5/PTGS2/AKR1B1/SIRT1/HMGCR/COQ10B/NR4A3/TWIST1/SOX9/BMP2/NR1D1/ADM/SLC7A11/AKR1C2/FABP5/MFSD2A/CYP4F11/IRS2/INSIG1/AKR1C1/AKR1C3/PPTC7/AKR1B10	24
BP	GO:0050873	brown fat cell differentiation	10/936	50/18723	0.000153893	0.00394164	0.00316382	ADRB1/TFE3/PTGS2/SIRT1/BMP7/UCP1/ZBTB7B/CEBPB/LAMB3/CEBPA	10
BP	GO:1901342	regulation of vasculature development	34/936	348/18723	0.000154416	0.00394164	0.00316382	SIRT1/XBP1/HMOX1/PTN/HSPB1/SERPINE1/SASH1/VEGFA/NFE2L2/GADD45A/F3/TNFAIP3/TWIST1/ZNF304/BTG1/SPINK5/ETS1/SPRY2/IL6/CYP1B1/FGF2/EPHA2/EFNA3/RHOB/ADM/ADAMTS1/HK2/JAK1/ZC3H12A/ANGPTL4/CXCL8/FKBPL/EMP2/AQP1	34
BP	GO:0071478	cellular response to radiation	22/936	186/18723	0.000158231	0.00401997	0.00322669	CRY1/HSPA5/PTGS2/SIRT1/NAMPT/PTN/CRYAB/GADD45A/CDKN1A/ATF4/MYC/SDE2/RHOB/ADIRF/CHEK1/MMP3/NET1/H2AW/H2AX/OPN3/CRIP1/AQP1	22
BP	GO:0071450	cellular response to oxygen radical	7/936	25/18723	0.000165924	0.00417601	0.00335194	MT3/BMP7/SOD3/NFE2L2/PRDX1/GCH1/NQO1	7
BP	GO:0071451	cellular response to superoxide	7/936	25/18723	0.000165924	0.00417601	0.00335194	MT3/BMP7/SOD3/NFE2L2/PRDX1/GCH1/NQO1	7
BP	GO:0051403	stress-activated MAPK cascade	26/936	239/18723	0.000167741	0.00420211	0.00337289	RB1CC1/CYLD/DNAJA1/EZR/GADD45B/CRKL/RIPK2/CRYAB/SASH1/VEGFA/HMGCR/GADD45A/PRDX1/BMP2/GADD45G/EDAR/MYC/SDCBP/PDCD4/EPHB1/XDH/ZC3H12A/MAP2K1/TRIB1/ZNF622/ZFP36L1	26
BP	GO:0030728	ovulation	6/936	18/18723	0.00016974	0.0042325	0.00339728	PTGS2/SIRT1/FOXO3/INHBA/ADAMTS1/NRIP1	6
BP	GO:0048708	astrocyte differentiation	13/936	81/18723	0.000178596	0.00440052	0.00353215	PAX6/MT3/HES1/ID2/SOX9/BMP2/NR1D1/LIF/IL6/MAP2K1/CLCF1/NOG/CNTF	13
BP	GO:0071260	cellular response to mechanical stimulus	13/936	81/18723	0.000178596	0.00440052	0.00353215	PTGS2/WNT11/TNFRSF10A/GADD45A/GOT1/KCNJ2/IRF1/SOX9/HABP4/SLC38A2/CHEK1/BAG3/AQP1	13
BP	GO:0090130	tissue migration	35/936	365/18723	0.000178929	0.00440052	0.00353215	PTGS2/FAT2/SIRT1/HMOX1/PTN/HSPB1/HDAC5/FBXW7/LPXN/ATP5F1B/SASH1/SRF/VEGFA/HBEGF/NFE2L2/GADD45A/EFNB2/SOX9/DLL4/ETS1/FGFBP1/CYP1B1/FGF2/EGF/CDH13/EPHA2/RHOB/STC1/ZC3H12A/ARF6/TACSTD2/KRT16/S100A2/EMP2/EPPK1	35
BP	GO:1902895	positive regulation of pri-miRNA transcription by RNA polymerase II	9/936	42/18723	0.000188245	0.00460858	0.00369915	KLF5/SRF/FOXO3/BMP2/ETS1/FGF2/GNL3/RELA/FOSL1	9
BP	GO:0071824	protein-DNA complex subunit organization	26/936	241/18723	0.00019178	0.00466561	0.00374492	PSME4/SOX9/H3-3B/MYC/POLR1E/HMGA1/GTF2B/POLE3/H4C8/H4C15/CDT1/H1-4/TAF7/SPTY2D1/H2AW/TSPYL2/H2BC21/H1-10/H1-2/H2AX/H2BU1/H4C3/H4-16/H2BC18/BRD2/H2BC15	26
BP	GO:0019748	secondary metabolic process	11/936	61/18723	0.000193173	0.00466561	0.00374492	DCT/AKR1B1/NFE2L2/CYP1B1/CYP1A1/SLC7A11/AKR1C2/AKR1C1/AKR1C3/AKR1B10/OPN3	11
BP	GO:0071384	cellular response to corticosteroid stimulus	11/936	61/18723	0.000193173	0.00466561	0.00374492	ICAM1/ERRFI1/FOXO3/KLF9/EIF4E/STC1/GJB2/DDIT4/ZFP36L1/AKR1C3/AQP1	11
BP	GO:0001655	urogenital system development	33/936	338/18723	0.000194352	0.00467312	0.00375095	CRLF1/RRM2B/JMJD6/TP63/ARG2/AKR1B1/WNT11/PCSK5/CRKL/SIX4/BMP7/CDKN1B/VEGFA/HES1/SDC1/SDC4/SOX9/BMP2/LIF/MYC/TFAP2A/FGF2/ADAMTS1/PYGO2/TIPARP/NKX3-1/MTSS1/OVOL1/EPHB3/NOG/TACSTD2/SERPINB5/CRIP1	33
BP	GO:0035270	endocrine system development	17/936	127/18723	0.000197208	0.00472071	0.00378916	PAX6/CDH1/WNT11/CRKL/RHEB/SRF/HES1/SOX9/BMP2/ARNTL/ETS1/IL6/FGF2/MSX1/MAP2K1/EIF2AK3/NOG	17
BP	GO:0051090	regulation of DNA-binding transcription factor activity	40/936	440/18723	0.000199492	0.00475427	0.00381609	CX3CL1/CYLD/ICAM1/SIRT1/HMOX1/RPS6KA5/NFKBIA/BMP7/RIPK2/NFKBIB/EZH2/CSF3/HDAC5/SRF/VEGFA/HES1/ID2/CTH/TNFAIP3/SGK1/TWIST1/BMP2/TICAM1/RLIM/IRAK2/BHLHE40/IL6/CYP1B1/NFKBIE/ZC3H12A/NKX3-1/RELA/TRIB1/DDIT3/FOSL1/SLCO3A1/UBE2N/RIPK4/HSPA1B/HSPA1A	40
BP	GO:0008625	extrinsic apoptotic signaling pathway via death domain receptors	13/936	82/18723	0.000202689	0.00480918	0.00386017	ICAM1/HMOX1/TNFRSF10A/SERPINE1/TNFAIP3/PMAIP1/ITPRIP/BAG3/DEDD2/ATF3/MOAP1/BLOC1S2/DDX3X	13
BP	GO:0033273	response to vitamin	14/936	93/18723	0.000205535	0.00485531	0.00389719	PTGS2/BMP7/PTN/CYP27B1/VDR/HMGCS1/CDKN2D/MAP1B/CYP1A1/STC1/SRSF2/AQP3/MN1/RELA	14
BP	GO:0034976	response to endoplasmic reticulum stress	27/936	256/18723	0.000211436	0.00496036	0.00398151	HSPA5/PPP1R15A/SIRT1/XBP1/BBC3/SELENOK/NFE2L2/FBXO2/CTH/UFM1/SERP1/SDF2L1/ATF4/DNAJB9/CHAC1/SESN2/PMAIP1/MANF/PPP1R15B/ATF3/CXCL8/EIF2AK3/CEBPB/DDIT3/HSPA1A/DDX3X/RNF103	27
BP	GO:0030324	lung development	21/936	177/18723	0.000211824	0.00496036	0.00398151	JMJD6/WNT11/RAB3A/PTN/FBXW7/SRF/VEGFA/HES1/ERRFI1/HSD11B1/SOX9/LIF/SPRY2/FGF2/SLC7A11/EIF4E/YWHAZ/MAP2K1/NOG/PPP3R1/CEBPA	21
BP	GO:0010718	positive regulation of epithelial to mesenchymal transition	10/936	52/18723	0.000216494	0.00503466	0.00404115	FERMT2/BMP7/EZH2/TWIST1/SNAI1/BMP2/IL6/SDCBP/TIAM1/ZNF703	10
BP	GO:0048568	embryonic organ development	39/936	427/18723	0.000216866	0.00503466	0.00404115	PAX6/WNT11/PCSK5/SIX4/BMP7/DNAJB6/SRF/VEGFA/HES1/ID2/PRRX1/GJB6/RBBP6/TWIST1/SNAI1/SOX9/ATF4/LIF/SOX15/NES/SPRY2/TRA2B/HLX/TFAP2A/EIF4A3/EPHA2/ADM/ST14/GRHL3/MSX1/MAP2K1/CXCL8/CEBPB/PHLDA2/NOG/ZFP36L1/INSIG1/GJB5/CEBPA	39
BP	GO:0009266	response to temperature stimulus	21/936	178/18723	0.000229107	0.00529601	0.00425093	ADRB1/DNAJA2/PTGS2/DNAJA1/SIRT1/HMOX1/NFKBIA/DNAJB6/UCP1/CDKN1A/HSPA2/DNAJB1/ADM/BAG3/EPHB1/DNAJB4/IER5/TRPV3/EIF2AK3/HSPA1B/HSPA1A	21
BP	GO:0000079	regulation of cyclin-dependent protein serine/threonine kinase activity	14/936	94/18723	0.000230589	0.0053075	0.00426014	CCNE1/GTPBP4/BCCIP/CDKN1B/GADD45A/TNFAIP3/CKS2/CDKN1A/CDKN2D/CCNG2/CCNL1/SFN/SERTAD1/CEBPA	14
BP	GO:0006334	nucleosome assembly	17/936	129/18723	0.000238573	0.00546788	0.00438888	SOX9/H3-3B/H4C8/H4C15/H1-4/SPTY2D1/TSPYL2/H2BC21/H1-10/H1-2/H2AX/H2BU1/H4C3/H4-16/H2BC18/BRD2/H2BC15	17
BP	GO:0042593	glucose homeostasis	27/936	258/18723	0.000239967	0.00547654	0.00439583	PDK4/PAX6/CRY1/GCLM/ICAM1/SIRT1/XBP1/SLC39A14/TWNK/SRF/HMGCR/FOXO3/GJB6/NR1D1/SESN2/IL6/TRA2B/LRRC8A/MPC2/ADRA2A/SLC16A1/TIAM1/HK1/HK2/FABP5/IRS2/CEBPA	27
BP	GO:0032872	regulation of stress-activated MAPK cascade	22/936	192/18723	0.000249991	0.00568122	0.00456012	RB1CC1/CYLD/DNAJA1/EZR/GADD45B/RIPK2/SASH1/VEGFA/HMGCR/GADD45A/PRDX1/BMP2/GADD45G/EDAR/MYC/SDCBP/PDCD4/EPHB1/XDH/ZC3H12A/MAP2K1/ZNF622	22
BP	GO:0033500	carbohydrate homeostasis	27/936	259/18723	0.000255475	0.00578145	0.00464057	PDK4/PAX6/CRY1/GCLM/ICAM1/SIRT1/XBP1/SLC39A14/TWNK/SRF/HMGCR/FOXO3/GJB6/NR1D1/SESN2/IL6/TRA2B/LRRC8A/MPC2/ADRA2A/SLC16A1/TIAM1/HK1/HK2/FABP5/IRS2/CEBPA	27
BP	GO:0006970	response to osmotic stress	13/936	84/18723	0.000259322	0.00584397	0.00469075	PTGS2/AKR1B1/RELB/EFHD1/ERRFI1/LRRC8A/TSC22D3/CLDN1/NOLC1/ZFP36L1/TSC22D2/DDX3X/AQP1	13
BP	GO:0006739	NADP metabolic process	8/936	35/18723	0.000266664	0.0059817	0.0048013	ME1/PGD/NOCT/G6PD/DCXR/PGAM1/TALDO1/NQO1	8
BP	GO:0017038	protein import	23/936	206/18723	0.000267655	0.0059817	0.0048013	CDH1/PTGS2/NFKBIA/GRPEL1/ZPR1/UFM1/FAM53C/CDKN1A/NUP153/RAN/NXT1/TIMM17A/BAG3/ING1/LMNA/ZC3H12A/RAB8B/NOLC1/KPNA2/KPNA4/NUP62CL/PPP3R1/TIMM23	23
BP	GO:0010038	response to metal ion	35/936	373/18723	0.000270694	0.00602461	0.00483575	CDH1/HSPA5/NEDD4L/PTGS2/MT3/ICAM1/ATP5F1D/HMOX1/NDRG1/PPIF/UBE2D3/SOD3/CDKN1B/PPP2CA/SDC1/NFE2L2/GOT1/JUND/SLC41A1/TFAP2A/CYP1A1/SYT8/G6PD/CLDN1/AQP3/AHCYL1/EIF2AK3/NQO1/KRT14/MT1X/S100A16/AKR1C3/CRIP1/AQP1/CEBPA	35
BP	GO:0006606	protein import into nucleus	19/936	155/18723	0.000273996	0.00607302	0.00487461	CDH1/PTGS2/NFKBIA/ZPR1/UFM1/FAM53C/CDKN1A/NUP153/RAN/NXT1/BAG3/ING1/LMNA/ZC3H12A/NOLC1/KPNA2/KPNA4/NUP62CL/PPP3R1	19
BP	GO:0042303	molting cycle	15/936	107/18723	0.000276548	0.00607953	0.00487983	TP63/PTGS2/FA2H/INHBA/SNAI1/SOX9/KRT17/SPINK5/ARNTL/EDAR/FOXQ1/TRPV3/RELA/KRT16/KRT14	15
BP	GO:0042633	hair cycle	15/936	107/18723	0.000276548	0.00607953	0.00487983	TP63/PTGS2/FA2H/INHBA/SNAI1/SOX9/KRT17/SPINK5/ARNTL/EDAR/FOXQ1/TRPV3/RELA/KRT16/KRT14	15
BP	GO:0060512	prostate gland morphogenesis	7/936	27/18723	0.000280817	0.00614378	0.0049314	TP63/BMP7/SOX9/NKX3-1/NOG/SERPINB5/CRIP1	7
BP	GO:0048711	positive regulation of astrocyte differentiation	5/936	13/18723	0.00028394	0.00614378	0.0049314	HES1/ID2/BMP2/LIF/CLCF1	5
BP	GO:0070424	regulation of nucleotide-binding oligomerization domain containing signaling pathway	5/936	13/18723	0.00028394	0.00614378	0.0049314	BIRC3/TNFAIP3/SLC15A4/HSPA1B/HSPA1A	5
BP	GO:0030968	endoplasmic reticulum unfolded protein response	12/936	74/18723	0.000284033	0.00614378	0.0049314	HSPA5/PPP1R15A/XBP1/NFE2L2/CTH/SERP1/ATF4/DNAJB9/PPP1R15B/ATF3/EIF2AK3/DDIT3	12
BP	GO:0022407	regulation of cell-cell adhesion	40/936	448/18723	0.000289216	0.00623087	0.00500131	CX3CL1/PLAUR/CD44/CDH1/ARG2/ICAM1/EFNB1/XBP1/BMP7/RIPK2/GTPBP4/MAP3K8/IL23A/VEGFA/SELENOK/HES1/NR4A3/HSPH1/SDC4/IRF1/BMP2/ETS1/IL6/HLX/IL1RN/SLC7A1/NFKBIZ/ZBTB7B/JAK1/ZC3H12A/NFKBID/CEBPB/RELA/IL20RB/EPHB3/ZNF703/SOCS1/NRARP/PNP/MUC21	40
BP	GO:1902893	regulation of pri-miRNA transcription by RNA polymerase II	10/936	54/18723	0.00029917	0.00635486	0.00510083	KLF5/SRF/FOXO3/SOX9/BMP2/ETS1/FGF2/GNL3/RELA/FOSL1	10
BP	GO:2000179	positive regulation of neural precursor cell proliferation	10/936	54/18723	0.00029917	0.00635486	0.00510083	CX3CL1/PAX6/DCT/VEGFA/ELL3/DLL4/NES/FGF2/EGF/DMRTA2	10
BP	GO:0018108	peptidyl-tyrosine phosphorylation	35/936	375/18723	0.000299381	0.00635486	0.00510083	CRLF1/CD44/FGFR3/ICAM1/IL11/RIPK2/CSF3/AREG/FBXW7/IL23A/NEDD9/VEGFA/HBEGF/PPP2CA/HES1/ERRFI1/LIF/IL6/EGF/EPHA2/NTRK2/ADRA2A/EPHB1/JAK1/TGFA/WEE1/MAP2K1/CLCF1/TMEM102/RAP2B/EPHB3/EPGN/SOCS1/CCK/CNTF	35
BP	GO:0030858	positive regulation of epithelial cell differentiation	11/936	64/18723	0.000299691	0.00635486	0.00510083	PAX6/SULT2B1/SERPINE1/CYP27B1/VDR/SOX9/LIF/BTG1/FGF2/SFN/TRIM16	11
BP	GO:0071219	cellular response to molecule of bacterial origin	24/936	221/18723	0.000301845	0.00637544	0.00511735	CX3CL1/NOS2/CXCL2/ICAM1/XBP1/NFKBIA/RIPK2/NFKBIB/SERPINE1/CSF3/SASH1/TNFAIP3/NR1D1/TICAM1/IRAK2/IL6/PDCD4/CXCL3/CXCL1/ZC3H12A/CXCL8/CEBPB/RELA/TRIB1	24
BP	GO:1901215	negative regulation of neuron death	23/936	208/18723	0.000308034	0.00648075	0.00520188	CRLF1/CX3CL1/GCLM/MT3/SIRT1/HMOX1/SIX4/UNC5B/CSF3/ZPR1/GBE1/NR4A3/ATF4/NES/NTRK2/SLC7A11/NR4A2/REL/FOXQ1/CEBPB/CLCF1/CNTF/NEFL	23
BP	GO:0070302	regulation of stress-activated protein kinase signaling cascade	22/936	195/18723	0.000311391	0.00652589	0.00523811	RB1CC1/CYLD/DNAJA1/EZR/GADD45B/RIPK2/SASH1/VEGFA/HMGCR/GADD45A/PRDX1/BMP2/GADD45G/EDAR/MYC/SDCBP/PDCD4/EPHB1/XDH/ZC3H12A/MAP2K1/ZNF622	22
BP	GO:0030218	erythrocyte differentiation	16/936	120/18723	0.000314674	0.00656912	0.00527281	ALAS1/JMJD6/RCOR1/SRF/VEGFA/HSPA9/ID2/FOXO3/INHBA/ETS1/LYAR/G6PD/BPGM/ZFP36L1/HSPA1B/HSPA1A	16
BP	GO:0008631	intrinsic apoptotic signaling pathway in response to oxidative stress	9/936	45/18723	0.00032703	0.00679427	0.00545353	SIRT1/HSPB1/FBXW7/NFE2L2/SFPQ/CYP1B1/MCL1/BAG5/ZNF622	9
BP	GO:0045742	positive regulation of epidermal growth factor receptor signaling pathway	8/936	36/18723	0.000327982	0.00679427	0.00545353	PLAUR/AREG/FBXW7/HBEGF/EGF/ADRA2A/TGFA/EPGN	8
BP	GO:0061351	neural precursor cell proliferation	18/936	145/18723	0.000336153	0.00693687	0.00556798	CX3CL1/PAX6/DCT/PTN/VEGFA/ID2/ARTN/FOXO3/ELL3/DLL4/KIF1A/NES/FGF2/EGF/DMRTA2/EPHB1/ZNF503/CEND1	18
BP	GO:0072594	establishment of protein localization to organelle	38/936	422/18723	0.000344007	0.00703518	0.0056469	CDH1/HSPA5/PTGS2/DNAJA1/NFKBIA/BBC3/UBE2D3/GRPEL1/FBXW7/ZPR1/TNFAIP3/TCP1/UFM1/FAM53C/CDKN1A/NUP153/RAN/NXT1/TIMM17A/VPS37B/CCT5/BAG3/ING1/HK1/HK2/LMNA/ZC3H12A/MOAP1/RAB8B/NOLC1/CCT2/DDIT3/ZFAND2A/KPNA2/KPNA4/NUP62CL/PPP3R1/TIMM23	38
BP	GO:0010565	regulation of cellular ketone metabolic process	17/936	133/18723	0.000344392	0.00703518	0.0056469	PDK4/ELOVL5/PTGS2/SIRT1/NR4A3/TWIST1/SOX9/BMP2/NR1D1/ADM/SLC7A11/FABP5/MFSD2A/IRS2/INSIG1/AKR1C3/PPTC7	17
BP	GO:0045785	positive regulation of cell adhesion	39/936	437/18723	0.000345793	0.00703518	0.0056469	CX3CL1/PLAUR/CD44/TFE3/FERMT2/ICAM1/EFNB1/CRKL/XBP1/BMP7/RIPK2/PTN/MAP3K8/IL23A/NEDD9/VEGFA/SELENOK/HES1/NR4A3/HSPH1/SDC4/LIF/VAV3/ETS1/IL6/HLX/SLC7A1/CDH13/NFKBIZ/ZBTB7B/JAK1/STX3/NFKBID/RAC3/RELA/TMEM102/SOCS1/PNP/EMP2	39
BP	GO:0038127	ERBB signaling pathway	16/936	121/18723	0.000346142	0.00703518	0.0056469	PLAUR/RPS6KA5/AREG/FBXW7/HBEGF/ERRFI1/SOX9/EGF/CDH13/GRB7/FAM83A/ADRA2A/TGFA/FAM83B/ARF4/EPGN	16
BP	GO:0018212	peptidyl-tyrosine modification	35/936	378/18723	0.000347507	0.00703637	0.00564786	CRLF1/CD44/FGFR3/ICAM1/IL11/RIPK2/CSF3/AREG/FBXW7/IL23A/NEDD9/VEGFA/HBEGF/PPP2CA/HES1/ERRFI1/LIF/IL6/EGF/EPHA2/NTRK2/ADRA2A/EPHB1/JAK1/TGFA/WEE1/MAP2K1/CLCF1/TMEM102/RAP2B/EPHB3/EPGN/SOCS1/CCK/CNTF	35
BP	GO:0061614	pri-miRNA transcription by RNA polymerase II	10/936	55/18723	0.000349498	0.00705018	0.00565894	KLF5/SRF/FOXO3/SOX9/BMP2/ETS1/FGF2/GNL3/RELA/FOSL1	10
BP	GO:0000303	response to superoxide	7/936	28/18723	0.000358399	0.00715819	0.00574563	MT3/BMP7/SOD3/NFE2L2/PRDX1/GCH1/NQO1	7
BP	GO:0010464	regulation of mesenchymal cell proliferation	7/936	28/18723	0.000358399	0.00715819	0.00574563	WNT11/PTN/PRRX1/SOX9/MYC/LMNA/IRS2	7
BP	GO:1904029	regulation of cyclin-dependent protein kinase activity	14/936	98/18723	0.00035884	0.00715819	0.00574563	CCNE1/GTPBP4/BCCIP/CDKN1B/GADD45A/TNFAIP3/CKS2/CDKN1A/CDKN2D/CCNG2/CCNL1/SFN/SERTAD1/CEBPA	14
BP	GO:0072028	nephron morphogenesis	12/936	76/18723	0.000366411	0.00728158	0.00584468	WNT11/SIX4/BMP7/VEGFA/HES1/SOX9/BMP2/LIF/MYC/FGF2/NOG/TACSTD2	12
BP	GO:0019915	lipid storage	13/936	87/18723	0.000369362	0.00728158	0.00584468	CRY1/ABHD5/SIRT1/NFKBIA/SQLE/PLIN3/FBXW7/EHD1/HILPDA/IL6/PLIN2/ZC3H12A/NRIP1	13
BP	GO:1900182	positive regulation of protein localization to nucleus	13/936	87/18723	0.000369362	0.00728158	0.00584468	CDH1/FERMT2/PTGS2/ZPR1/TCP1/LIF/SESN2/RAN/CCT5/BAG3/ZC3H12A/CCT2/EIF2AK3	13
BP	GO:0043542	endothelial cell migration	28/936	279/18723	0.000370433	0.00728158	0.00584468	PTGS2/SIRT1/HMOX1/PTN/HSPB1/HDAC5/FBXW7/LPXN/ATP5F1B/SASH1/SRF/VEGFA/NFE2L2/GADD45A/EFNB2/DLL4/ETS1/FGFBP1/CYP1B1/FGF2/EGF/CDH13/EPHA2/RHOB/STC1/ZC3H12A/S100A2/EMP2	28
BP	GO:0009408	response to heat	15/936	110/18723	0.000375203	0.00734639	0.0058967	DNAJA2/PTGS2/DNAJA1/SIRT1/HMOX1/DNAJB6/CDKN1A/HSPA2/DNAJB1/BAG3/DNAJB4/IER5/TRPV3/HSPA1B/HSPA1A	15
BP	GO:0098727	maintenance of cell number	17/936	134/18723	0.000376458	0.00734639	0.0058967	TP63/BMP7/PTN/EZH2/HES1/KDM3A/PRRX1/FOXO3/SOX9/LIF/MYC/EIF4E/PELO/KLF10/WDR43/GNL3/NOG	17
BP	GO:0043491	protein kinase B signaling	23/936	211/18723	0.000378639	0.00735977	0.00590743	CX3CL1/FERMT2/MT3/SIRT1/CSF3/HBEGF/F3/SOX9/GDF15/SESN2/SPRY2/TXN/FGF2/EGF/EPHA2/NTRK2/AKR1C2/XDH/NKX3-1/DDIT3/FAM110C/ZFP36L1/AKR1C3	23
BP	GO:0051170	import into nucleus	19/936	159/18723	0.000379877	0.00735977	0.00590743	CDH1/PTGS2/NFKBIA/ZPR1/UFM1/FAM53C/CDKN1A/NUP153/RAN/NXT1/BAG3/ING1/LMNA/ZC3H12A/NOLC1/KPNA2/KPNA4/NUP62CL/PPP3R1	19
BP	GO:0043010	camera-type eye development	31/936	322/18723	0.000382406	0.00738222	0.00592545	PAX6/JMJD6/ACHE/BMP7/PTN/CRYAB/CDKN1B/SRF/VEGFA/INHBA/TWIST1/SOX9/ATF4/DLL4/NES/SPRY2/TMOD1/TFAP2A/CYP1B1/FGF2/CYP1A1/EPHA2/MEIS1/NTRK2/SLC7A11/EPHB1/GRHL3/PYGO2/MFSD2A/KRT12/TOPORS	31
BP	GO:0043616	keratinocyte proliferation	9/936	46/18723	0.00038877	0.00747827	0.00600255	TP63/AREG/VDR/IRF6/KLF9/CDH13/SFN/ZFP36L1/EPPK1	9
BP	GO:0050769	positive regulation of neurogenesis	24/936	225/18723	0.000393553	0.00754333	0.00605478	CX3CL1/PAX6/DCT/RAB21/PTN/RHEB/SRF/VEGFA/HES1/ID2/BMP2/LIF/ELL3/MAP1B/IL6/SEMA7A/DMRTA2/CRABP2/NTRK2/TIAM1/MAP2K1/RELA/CLCF1/NEFL	24
BP	GO:0045616	regulation of keratinocyte differentiation	8/936	37/18723	0.000400321	0.00764585	0.00613706	TP63/CYP27B1/VDR/ERRFI1/GRHL1/AQP3/ZFP36L1/TRIM16	8
BP	GO:0006469	negative regulation of protein kinase activity	23/936	212/18723	0.000405138	0.00771051	0.00618896	DBNDD1/DNAJA1/SIRT1/GADD45B/SLC8A3/BMP7/HSPB1/CDKN1B/HMGCR/ERRFI1/GADD45A/TNFAIP3/CDKN1A/BMP2/CDKN2D/SPRY2/PDCD4/DUSP7/YWHAG/TRIB1/SFN/TAF7/CEBPA	23
BP	GO:0071385	cellular response to glucocorticoid stimulus	10/936	56/18723	0.000406688	0.00771275	0.00619076	ICAM1/ERRFI1/FOXO3/KLF9/EIF4E/STC1/GJB2/DDIT4/ZFP36L1/AQP1	10
BP	GO:0009743	response to carbohydrate	26/936	253/18723	0.00041141	0.00777492	0.00624066	GCLM/ME1/PTGS2/ICAM1/XBP1/SLC39A14/NAMPT/TWNK/CDKN1B/SRF/HMGCR/FOXO3/GOT1/GJB6/NR1D1/SESN2/MAP1B/TRA2B/CTSV/MPC2/ADRA2A/TIAM1/CDT1/NQO1/ZFP36L1/IRS2	26
BP	GO:0045936	negative regulation of phosphate metabolic process	39/936	441/18723	0.000414142	0.0077992	0.00626015	DBNDD1/PAX6/SPAG9/DNAJA1/PPP1R15A/SIRT1/GADD45B/CRKL/SLC8A3/BMP7/GRB10/HSPB1/CDKN1B/HMGCR/PPP2CA/ERRFI1/GADD45A/TNFAIP3/INHBA/TWIST1/CDKN1A/BMP2/CDKN2D/SPRY2/DUSP6/PDCD4/XDH/PPP1R15B/ZC3H12A/DUSP7/DDIT4/YWHAG/TRIB1/SFN/TAF7/NOG/SOCS1/IRS2/CEBPA	39
BP	GO:0035148	tube formation	18/936	148/18723	0.000432327	0.00809786	0.00649987	SIX4/BMP7/VEGFA/TWIST1/SDC4/SOX9/EDAR/FGF2/EGF/LMO4/ADM/ST14/GRHL3/YWHAZ/LUZP1/RGMA/NOG/BRD2	18
BP	GO:0010563	negative regulation of phosphorus metabolic process	39/936	442/18723	0.000433008	0.00809786	0.00649987	DBNDD1/PAX6/SPAG9/DNAJA1/PPP1R15A/SIRT1/GADD45B/CRKL/SLC8A3/BMP7/GRB10/HSPB1/CDKN1B/HMGCR/PPP2CA/ERRFI1/GADD45A/TNFAIP3/INHBA/TWIST1/CDKN1A/BMP2/CDKN2D/SPRY2/DUSP6/PDCD4/XDH/PPP1R15B/ZC3H12A/DUSP7/DDIT4/YWHAG/TRIB1/SFN/TAF7/NOG/SOCS1/IRS2/CEBPA	39
BP	GO:1902644	tertiary alcohol metabolic process	6/936	21/18723	0.000436133	0.00812807	0.00652412	AKR1B1/BMP2/AKR1C2/AKR1C1/AKR1C3/AKR1B10	6
BP	GO:0072073	kidney epithelium development	17/936	136/18723	0.000448398	0.00832784	0.00668447	CRLF1/ARG2/WNT11/SIX4/BMP7/VEGFA/HES1/SDC1/SDC4/SOX9/BMP2/LIF/MYC/FGF2/MTSS1/NOG/TACSTD2	17
BP	GO:0000305	response to oxygen radical	7/936	29/18723	0.000452232	0.00834152	0.00669545	MT3/BMP7/SOD3/NFE2L2/PRDX1/GCH1/NQO1	7
BP	GO:1902175	regulation of oxidative stress-induced intrinsic apoptotic signaling pathway	7/936	29/18723	0.000452232	0.00834152	0.00669545	SIRT1/HSPB1/FBXW7/NFE2L2/SFPQ/MCL1/BAG5	7
BP	GO:0046677	response to antibiotic	9/936	47/18723	0.000459798	0.00845213	0.00678424	HSPA5/EZH2/CDKN1B/AOC3/KDM6B/CYP1A1/JAK1/GJB2/CRIP1	9
BP	GO:0006338	chromatin remodeling	26/936	255/18723	0.00046423	0.00850457	0.00682632	PSME4/TP63/HDAC5/SOX9/H3-3B/KDM6B/MYC/HMGA1/POLE3/H4C8/H4C15/H1-4/SPTY2D1/H2AW/TSPYL2/H2BC21/H1-10/H1-2/H2AX/H2BU1/H4C3/H4-16/BAZ1A/H2BC18/BRD2/H2BC15	26
BP	GO:0010883	regulation of lipid storage	10/936	57/18723	0.000471449	0.00860754	0.00690898	ABHD5/SIRT1/NFKBIA/PLIN3/FBXW7/EHD1/HILPDA/IL6/PLIN2/ZC3H12A	10
BP	GO:1901186	positive regulation of ERBB signaling pathway	8/936	38/18723	0.000485109	0.00882701	0.00708514	PLAUR/AREG/FBXW7/HBEGF/EGF/ADRA2A/TGFA/EPGN	8
BP	GO:0010720	positive regulation of cell development	29/936	298/18723	0.000488328	0.00885568	0.00710815	CX3CL1/PAX6/FERMT2/DCT/RAB21/CRKL/PTN/RHEB/NEDD9/SRF/VEGFA/HES1/ID2/BMP2/LIF/ELL3/MAP1B/IL6/SEMA7A/DMRTA2/CRABP2/NTRK2/TIAM1/MAP2K1/RAC3/RELA/TRIB1/CLCF1/NEFL	29
BP	GO:0045860	positive regulation of protein kinase activity	35/936	386/18723	0.000511174	0.00923886	0.00741572	DBF4/FERMT2/WNT11/MT3/SIRT1/TNFRSF10A/EZH2/AREG/FBXW7/IL23A/CDKN1B/NEDD9/SASH1/VEGFA/HBEGF/PPP2CA/CKS2/SDC4/CDKN1A/BMP2/SPRY2/TXN/FGF2/EGF/ADRA2A/TIAM1/TGFA/NAB2/MAP2K1/SYAP1/EPGN/SOCS1/ZFP91/EMP2/DDX3X	35
BP	GO:1904888	cranial skeletal system development	11/936	68/18723	0.000515111	0.00924755	0.00742269	TP63/CRKL/SIX4/PRRX1/IRF6/MSX2/TWIST1/TFAP2A/EIF4A3/TMEM107/INSIG1	11
BP	GO:0034644	cellular response to UV	13/936	90/18723	0.000516805	0.00924755	0.00742269	PTGS2/SIRT1/PTN/CDKN1A/ATF4/MYC/SDE2/CHEK1/MMP3/H2AW/OPN3/CRIP1/AQP1	13
BP	GO:0045638	negative regulation of myeloid cell differentiation	13/936	90/18723	0.000516805	0.00924755	0.00742269	NFKBIA/FBXW7/HSPA9/INHBA/MYC/MEIS1/H4C8/H4C15/TRIB1/TOB2/ZFP36L1/H4C3/H4-16	13
BP	GO:0042149	cellular response to glucose starvation	9/936	48/18723	0.000541148	0.00965107	0.00774659	HSPA5/XBP1/NFE2L2/FOXO3/ATF4/SESN2/PMAIP1/ZC3H12A/EIF2AK3	9
BP	GO:0060541	respiratory system development	22/936	203/18723	0.000544029	0.00967043	0.00776212	JMJD6/WNT11/SIX4/RAB3A/PTN/FBXW7/SRF/VEGFA/HES1/ERRFI1/HSD11B1/SOX9/LIF/SPRY2/FGF2/SLC7A11/EIF4E/YWHAZ/MAP2K1/NOG/PPP3R1/CEBPA	22
BP	GO:0031497	chromatin assembly	18/936	151/18723	0.000551438	0.00976988	0.00784195	SIRT1/SOX9/H3-3B/H4C8/H4C15/H1-4/SPTY2D1/TSPYL2/H2BC21/H1-10/H1-2/H2AX/H2BU1/H4C3/H4-16/H2BC18/BRD2/H2BC15	18
BP	GO:0006333	chromatin assembly or disassembly	20/936	177/18723	0.000561757	0.00992008	0.00796251	SIRT1/SOX9/H3-3B/HMGA1/H4C8/H4C15/H1-4/SPTY2D1/H2AW/TSPYL2/H2BC21/H1-10/H1-2/H2AX/H2BU1/H4C3/H4-16/H2BC18/BRD2/H2BC15	20
BP	GO:0060537	muscle tissue development	36/936	403/18723	0.000564825	0.00994166	0.00797983	DSG2/DSP/SIX4/BMP7/EMD/KLF5/MYH14/ZFAND5/SRF/VEGFA/HMGCR/ID2/RGS4/MSX2/GJB6/TWIST1/EFNB2/SOX9/BMP2/DLL4/SOX15/KDM6B/ARNTL/HLX/FGF2/DMRTA2/MEIS1/EPHB1/G6PD/LMNA/ATF3/MSX1/TIPARP/CSRP2/NOG/MAFF	36
BP	GO:0016137	glycoside metabolic process	6/936	22/18723	0.000574502	0.0100378	0.00805698	AKR1B1/GLA/AKR1C2/AKR1C1/AKR1C3/AKR1B10	6
BP	GO:0060713	labyrinthine layer morphogenesis	6/936	22/18723	0.000574502	0.0100378	0.00805698	BMP7/DNAJB6/ADM/ST14/ZFP36L1/GJB5	6
BP	GO:0002065	columnar/cuboidal epithelial cell differentiation	13/936	91/18723	0.000575877	0.0100378	0.00805698	PAX6/TP63/WNT11/KLF5/SERPINE1/RHEB/BCCIP/HES1/CDKN1A/BMP2/ARNTL/FGF2/CEBPB	13
BP	GO:0048638	regulation of developmental growth	31/936	330/18723	0.000580508	0.0100472	0.00806455	SPAG9/ADRB1/NEDD4L/FGFR3/MAP2/RAB21/MT3/EZR/SIX4/CDKN1B/SRF/VEGFA/RGS4/SERP1/CDKN1A/RNF6/SOX15/GDF15/MAP1B/HLX/SEMA7A/FGF2/DUSP6/CRABP2/MEIS1/G6PD/MFSD2A/RGMA/NOG/DCC/EPPK1	31
BP	GO:0070371	ERK1 and ERK2 cascade	31/936	330/18723	0.000580508	0.0100472	0.00806455	CX3CL1/CD44/FGFR3/FERMT2/MT3/ICAM1/EZR/CRKL/RIPK2/GRB10/FBXW7/HMGCR/ERRFI1/SOX9/BMP2/LIF/SPRY2/MYC/SEMA7A/FGF2/EGF/DUSP6/EPHA2/EPHB1/TIAM1/ATF3/YWHAZ/MAP2K1/ZFP36L1/PLA2G2A/CXCL17	31
BP	GO:0051154	negative regulation of striated muscle cell differentiation	8/936	39/18723	0.00058388	0.0100472	0.00806455	XBP1/EZH2/HDAC5/RGS4/BHLHE41/BMP2/G6PD/MSX1	8
BP	GO:0071548	response to dexamethasone	8/936	39/18723	0.00058388	0.0100472	0.00806455	ICAM1/ERRFI1/FOXO3/EIF4E/CLDN1/GJB2/DDIT4/AQP1	8
BP	GO:0045639	positive regulation of myeloid cell differentiation	14/936	103/18723	0.000600873	0.0103067	0.00827283	PITHD1/RCOR1/CSF3/IL23A/ID2/FOXO3/INHBA/LIF/ETS1/KLF10/TRIB1/ZFP36L1/HSPA1B/HSPA1A	14
BP	GO:0099170	postsynaptic modulation of chemical synaptic transmission	5/936	15/18723	0.000609294	0.010418	0.00836214	CDH1/EIF4A3/EIF4E/DCC/PPP3R1	5
BP	GO:0001836	release of cytochrome c from mitochondria	10/936	59/18723	0.000626759	0.0106827	0.00857461	PLAUR/BBC3/PPIF/PMAIP1/LMNA/GHITM/MOAP1/SFN/CCK/MLLT11	10
BP	GO:0030857	negative regulation of epithelial cell differentiation	9/936	49/18723	0.000633922	0.0107707	0.00864525	TP63/EZH2/VEGFA/HES1/SOX9/SPRY2/ZEB1/XDH/S1PR3	9
BP	GO:0001819	positive regulation of cytokine production	40/936	467/18723	0.000661677	0.0111718	0.00896719	CX3CL1/NOS2/PTGS2/WNT11/SIRT1/XBP1/HMOX1/RIPK2/HSPB1/SERPINE1/IL23A/SELENOK/F3/NR4A3/TWIST1/IRF1/TICAM1/ATF4/HILPDA/AKIRIN2/IL6/CYP1B1/RAB1A/SEMA7A/ADRA2A/HK1/ZBTB7B/DDX21/EIF2AK3/CEBPB/RELA/IL20RB/DDIT3/CXCL17/PNP/RAET1G/HSPA1B/HSPA1A/DDX3X/TRIM16	40
BP	GO:0061564	axon development	40/936	467/18723	0.000661677	0.0111718	0.00896719	PAX6/MAP2/RAB21/MT3/EFNB1/CRTAC1/NEFH/RPS6KA5/BMP7/RAB3A/PTN/UNC5B/ZPR1/SRF/VEGFA/ARTN/PARD6B/EFNB2/FLRT3/RNF6/MAP1B/SEMA7A/EPHA2/CRABP2/EFNA3/CNTN4/NTRK2/NR4A2/EPHB1/TIAM1/MAP1A/MAP2K1/GAP43/RGMA/EPHB3/NOG/CCK/DCC/CNTF/NEFL	40
BP	GO:0048863	stem cell differentiation	22/936	206/18723	0.000664048	0.0111768	0.0089712	TP63/EFNB1/BMP7/PTN/SRF/HSPA9/HES1/KDM3A/NFE2L2/TWIST1/SOX9/LIF/ELL3/SEMA7A/FGF2/ZNF281/MSX1/KBTBD8/NOLC1/CHD2/TACSTD2/EPOP	22
BP	GO:0044706	multi-multicellular organism process	23/936	220/18723	0.000682343	0.0114489	0.00918965	PITHD1/PTGS2/AKR1B1/PCSK5/NAMPT/PTN/SMURF2/CYP27B1/VDR/VEGFA/LIF/SLC38A2/ETS1/CTSV/CYP1A1/ADM/STC1/TPPP3/GJB2/FOSL1/MAFF/CLDN4/EMP2	23
BP	GO:1903829	positive regulation of cellular protein localization	27/936	276/18723	0.000694243	0.0115829	0.00929719	CDH1/FERMT2/PTGS2/EZR/BBC3/PTN/UBE2D3/FBXW7/ZPR1/TCP1/GNAI1/LIF/SESN2/RAN/EGF/EPHA2/CCT5/BAG3/SQSTM1/ZC3H12A/GNL3/ARF6/CCT2/STX3/MAP1A/CDT1/EIF2AK3	27
BP	GO:0048660	regulation of smooth muscle cell proliferation	20/936	180/18723	0.000696332	0.0115829	0.00929719	CX3CL1/PTGS2/AKR1B1/HMOX1/NAMPT/CDKN1B/HBEGF/HMGCR/ID2/TNFAIP3/NR4A3/GNA13/CDKN1A/BMP2/IL6/FGF2/CDH13/PDCD4/ADAMTS1/TRIB1	20
BP	GO:0060055	angiogenesis involved in wound healing	7/936	31/18723	0.000698221	0.0115829	0.00929719	CX3CL1/XBP1/SERPINE1/SRF/VEGFA/TNFAIP3/ETS1	7
BP	GO:0009636	response to toxic substance	26/936	262/18723	0.000698931	0.0115829	0.00929719	CDH1/PTGS2/MT3/BMP7/SOD3/SRF/SDC1/NFE2L2/PRDX1/CDKN1A/SESN2/MAP1B/GCH1/KDM6B/TXN/CYP1B1/CYP1A1/SLC7A11/CLDN1/ALDH1A1/NQO1/MT1X/AKR1B10/TXNRD1/SRXN1/NEFL	26
BP	GO:0002753	cytoplasmic pattern recognition receptor signaling pathway	10/936	60/18723	0.000718966	0.0118421	0.00950521	BIRC3/CYLD/NFKBIA/RIPK2/TNFAIP3/SLC15A4/TIFA/RELA/HSPA1B/HSPA1A	10
BP	GO:0006081	cellular aldehyde metabolic process	10/936	60/18723	0.000718966	0.0118421	0.00950521	ALDH3A1/KDM3A/BMP2/CYP1B1/ALDH1A1/RELA/TALDO1/AKR1C1/AKR1C3/PDXP	10
BP	GO:0030900	forebrain development	34/936	379/18723	0.000736971	0.0121016	0.00971354	PAX6/CDH1/DCT/CRKL/SLC8A3/APLP1/PTN/EZH2/SRF/HES1/ID2/INHBA/BMP2/FOXP2/KIF1A/DNAJB1/KDM6B/SLC38A2/ETS1/TRA2B/SEMA7A/FGF2/DMRTA2/NTRK2/SLC7A11/NR4A2/MSX1/MFSD2A/RAC3/EPHB3/NOG/H2AX/AQP1/NEFL	34
BP	GO:2000677	regulation of transcription regulatory region DNA binding	9/936	50/18723	0.000739294	0.0121029	0.00971455	PAX6/FBXW7/MSX2/TWIST1/LIF/GTF2B/ZNF593/MSX1/DDIT3	9
BP	GO:1905897	regulation of response to endoplasmic reticulum stress	12/936	82/18723	0.000743881	0.012141	0.0097452	HSPA5/PPP1R15A/SIRT1/XBP1/NFE2L2/DNAJB9/PMAIP1/MANF/PPP1R15B/EIF2AK3/DDIT3/HSPA1A	12
BP	GO:1990830	cellular response to leukemia inhibitory factor	13/936	94/18723	0.000788382	0.0128186	0.0102891	PAX6/GCLM/ICAM1/SIRT1/NEFH/KLF5/SRSF3/KDM3A/CTH/SPRY2/EIF4A2/HK2/MAT2A	13
BP	GO:0009314	response to radiation	39/936	456/18723	0.000790158	0.0128186	0.0102891	CRY1/USP2/HSPA5/PTGS2/DCT/ICAM1/SIRT1/NAMPT/PTN/CRYAB/HMGCS1/HMGCR/ID2/GADD45A/CDKN1A/ATF4/CDKN2D/JUND/BHLHE40/TXN/MYC/SDE2/RHOB/ADIRF/CHEK1/MMP3/SLC7A11/PPM1D/RELA/NET1/H2AW/KRT14/CCK/DCUN1D3/H2AX/OPN3/FKBPL/CRIP1/AQP1	39
BP	GO:0038061	NIK/NF-kappaB signaling	17/936	143/18723	0.000801183	0.0129585	0.0104013	BIRC3/NFKB2/CYLD/NFKBIA/BMP7/TNFRSF10A/RELB/IL23A/SASH1/PRDX1/EDAR/PDCD4/REL/ZC3H12A/RELA/ZFP91/DDX3X	17
BP	GO:0071470	cellular response to osmotic stress	8/936	41/18723	0.000830055	0.0133555	0.01072	PTGS2/AKR1B1/RELB/EFHD1/ERRFI1/ZFP36L1/DDX3X/AQP1	8
BP	GO:0033673	negative regulation of kinase activity	24/936	237/18723	0.000830692	0.0133555	0.01072	DBNDD1/DNAJA1/SIRT1/GADD45B/SLC8A3/BMP7/HSPB1/CDKN1B/HMGCR/ERRFI1/GADD45A/TNFAIP3/CDKN1A/BMP2/CDKN2D/SPRY2/PDCD4/DUSP7/YWHAG/TRIB1/SFN/TAF7/IRS2/CEBPA	24
BP	GO:0001701	in utero embryonic development	33/936	367/18723	0.000841639	0.0134522	0.0107976	BMP7/ELL/DNAJB6/ZFAND5/ZPR1/BYSL/SRF/VEGFA/HES1/RBBP6/TWIST1/SNAI1/BMP2/SBDS/LIF/SOX15/ADM/ST14/CHEK1/PELO/MSX1/ELF3/MAP2K1/CEBPB/FOSL1/PHLDA2/NOG/MAFF/ZFP36L1/GJB3/GJB5/MAFG/CEBPA	33
BP	GO:0019827	stem cell population maintenance	16/936	131/18723	0.0008417	0.0134522	0.0107976	TP63/BMP7/PTN/HES1/KDM3A/PRRX1/FOXO3/SOX9/LIF/MYC/EIF4E/PELO/KLF10/WDR43/GNL3/NOG	16
BP	GO:1903036	positive regulation of response to wounding	11/936	72/18723	0.000846886	0.0134951	0.010832	FERMT2/XBP1/PTN/SERPINE1/HBEGF/NFE2L2/F3/ADRA2A/CLDN1/CLDN4/CNTF	11
BP	GO:0042795	snRNA transcription by RNA polymerase II	5/936	16/18723	0.000849967	0.0135042	0.0108394	SNAPC1/ELL/ELL2/ELL3/ZNF143	5
BP	GO:0043372	positive regulation of CD4-positive, alpha-beta T cell differentiation	7/936	32/18723	0.000855599	0.0135537	0.0108791	RIPK2/IL23A/HLX/NFKBIZ/ZBTB7B/NFKBID/SOCS1	7
BP	GO:0030282	bone mineralization	15/936	119/18723	0.000870847	0.0136995	0.0109961	FGFR3/PTGS2/WNT11/TXLNG/BMP7/PTN/CYP27B1/TWIST1/SOX9/BMP2/SBDS/ATF4/TFAP2A/KLF10/EIF2AK3	15
BP	GO:1903321	negative regulation of protein modification by small protein conjugation or removal	13/936	95/18723	0.000872431	0.0136995	0.0109961	CRY1/DNAJA1/OTUB2/GTPBP4/IVNS1ABP/TNFAIP3/SPRY2/SQSTM1/BAG5/RELA/DCUN1D3/HSPA1B/HSPA1A	13
BP	GO:1990823	response to leukemia inhibitory factor	13/936	95/18723	0.000872431	0.0136995	0.0109961	PAX6/GCLM/ICAM1/SIRT1/NEFH/KLF5/SRSF3/KDM3A/CTH/SPRY2/EIF4A2/HK2/MAT2A	13
BP	GO:0071248	cellular response to metal ion	21/936	197/18723	0.00089197	0.0139656	0.0112097	CDH1/HSPA5/PTGS2/MT3/HMOX1/PPIF/UBE2D3/CDKN1B/NFE2L2/JUND/SLC41A1/TFAP2A/CYP1A1/SYT8/CLDN1/EIF2AK3/NQO1/MT1X/AKR1C3/AQP1/CEBPA	21
BP	GO:0006091	generation of precursor metabolites and energy	41/936	490/18723	0.000901782	0.0140783	0.0113001	NOS2/UQCRC1/RB1CC1/ME1/SDHA/AKR1B1/MT3/ATP5F1D/PPIF/ALDOC/ATP5F1B/GBE1/COQ10B/NR4A3/NR1D1/MCHR1/COX7B/AOC2/COX5B/MYC/PGD/NDUFB9/UQCRB/HK1/HK2/G6PD/COX7A1/GHITM/IDH3A/DDIT4/UQCRFS1/PGAM1/SLC25A33/CYCS/BPGM/UQCRH/TALDO1/PHLDA2/IRS2/OPN3/CEBPA	41
BP	GO:0007249	I-kappaB kinase/NF-kappaB signaling	27/936	281/18723	0.000911358	0.0141866	0.0113871	CX3CL1/BIRC3/SIRT1/HMOX1/NFKBIA/VAPA/PIM2/USP10/RIPK2/RELB/HSPB1/TFG/CTH/TNFAIP3/NR1D1/TICAM1/IRAK2/EDAR/TIFA/LURAP1L/SQSTM1/REL/ZC3H12A/SNIP1/DDX21/RELA/UBE2N	27
BP	GO:0045667	regulation of osteoblast differentiation	16/936	132/18723	0.000914387	0.0141928	0.011392	TP63/FERMT2/BMP7/AREG/TWIST1/SOX9/BMP2/ATF4/JUND/IL6/FGF2/TOB1/NOCT/CEBPB/NOG/CEBPA	16
BP	GO:0048659	smooth muscle cell proliferation	20/936	184/18723	0.000918431	0.0142146	0.0114095	CX3CL1/PTGS2/AKR1B1/HMOX1/NAMPT/CDKN1B/HBEGF/HMGCR/ID2/TNFAIP3/NR4A3/GNA13/CDKN1A/BMP2/IL6/FGF2/CDH13/PDCD4/ADAMTS1/TRIB1	20
BP	GO:0060135	maternal process involved in female pregnancy	10/936	62/18723	0.000937002	0.014388	0.0115487	PTGS2/AKR1B1/PTN/CYP27B1/VDR/LIF/CTSV/STC1/TPPP3/GJB2	10
BP	GO:0060675	ureteric bud morphogenesis	10/936	62/18723	0.000937002	0.014388	0.0115487	WNT11/SIX4/VEGFA/HES1/SOX9/BMP2/MYC/FGF2/NOG/TACSTD2	10
BP	GO:0043524	negative regulation of neuron apoptotic process	17/936	145/18723	0.000937649	0.014388	0.0115487	CRLF1/CX3CL1/GCLM/MT3/HMOX1/SIX4/UNC5B/ZPR1/GBE1/NES/NTRK2/NR4A2/FOXQ1/CEBPB/CLCF1/CNTF/NEFL	17
BP	GO:0071901	negative regulation of protein serine/threonine kinase activity	15/936	120/18723	0.0009503	0.0144579	0.0116048	DNAJA1/SIRT1/SLC8A3/BMP7/CDKN1B/HMGCR/GADD45A/TNFAIP3/CDKN1A/BMP2/CDKN2D/SPRY2/PDCD4/DUSP7/CEBPA	15
BP	GO:0051156	glucose 6-phosphate metabolic process	6/936	24/18723	0.000951276	0.0144579	0.0116048	PGD/HK1/HK2/G6PD/PGAM1/TALDO1	6
BP	GO:0031099	regeneration	21/936	198/18723	0.000952043	0.0144579	0.0116048	HMOX1/KLF5/PTN/EZH2/CDKN1B/PRRX1/NR4A3/CDKN1A/SOX15/MAP1B/IL6/BAAT/ADM/CLDN1/MAP2K1/GAP43/CEBPB/RGMA/CNTF/EPPK1/NEFL	21
BP	GO:0072088	nephron epithelium morphogenesis	11/936	73/18723	0.000952941	0.0144579	0.0116048	WNT11/SIX4/VEGFA/HES1/SOX9/BMP2/LIF/MYC/FGF2/NOG/TACSTD2	11
BP	GO:1901655	cellular response to ketone	13/936	96/18723	0.000963865	0.0145825	0.0117049	AKR1B1/ICAM1/SIRT1/ERRFI1/FOXO3/KLF9/GNAI1/EIF4E/AKR1C2/GJB2/DDIT4/AKR1C3/AQP1	13
BP	GO:0051348	negative regulation of transferase activity	26/936	268/18723	0.000976645	0.0147188	0.0118143	DBNDD1/DNAJA1/SIRT1/GADD45B/SLC8A3/BMP7/HSPB1/CDKN1B/HMGCR/ERRFI1/GADD45A/TNFAIP3/CDKN1A/BMP2/CDKN2D/SPRY2/PDCD4/EIF4A2/DUSP7/BAG5/YWHAG/TRIB1/SFN/TAF7/IRS2/CEBPA	26
BP	GO:0045687	positive regulation of glial cell differentiation	8/936	42/18723	0.000981069	0.0147188	0.0118143	PTN/RHEB/HES1/ID2/BMP2/LIF/RELA/CLCF1	8
BP	GO:0046688	response to copper ion	8/936	42/18723	0.000981069	0.0147188	0.0118143	MT3/ICAM1/ATP5F1D/SOD3/NFE2L2/CYP1A1/MT1X/AQP1	8
BP	GO:0071241	cellular response to inorganic substance	23/936	226/18723	0.000986813	0.0147638	0.0118504	CDH1/HSPA5/PTGS2/MT3/HMOX1/PPIF/UBE2D3/CDKN1B/NFE2L2/JUND/SLC41A1/TFAP2A/CYP1A1/EIF4A3/SYT8/MMP3/CLDN1/EIF2AK3/NQO1/MT1X/AKR1C3/AQP1/CEBPA	23
BP	GO:0043392	negative regulation of DNA binding	9/936	52/18723	0.000992885	0.0147726	0.0118575	HMOX1/NFKBIA/FBXW7/MSX2/HABP4/ZNF593/MSX1/DDIT3/ILRUN	9
BP	GO:0072132	mesenchyme morphogenesis	9/936	52/18723	0.000992885	0.0147726	0.0118575	WNT11/BMP7/TWIST1/SNAI1/SOX9/BMP2/MYC/MSX1/NOG	9
BP	GO:0001678	cellular glucose homeostasis	19/936	172/18723	0.00100484	0.0149093	0.0119672	GCLM/ICAM1/SIRT1/XBP1/SLC39A14/TWNK/SRF/HMGCR/FOXO3/GJB6/NR1D1/TRA2B/LRRC8A/MPC2/ADRA2A/TIAM1/HK1/HK2/IRS2	19
BP	GO:0001654	eye development	33/936	371/18723	0.00101146	0.0149663	0.0120129	PAX6/JMJD6/ACHE/BMP7/PTN/CRYAB/CDKN1B/SRF/VEGFA/INHBA/TWIST1/SOX9/ATF4/DLL4/NES/SPRY2/TMOD1/TFAP2A/CYP1B1/FGF2/CYP1A1/EPHA2/MEIS1/NTRK2/SLC7A11/EPHB1/GRHL3/CPAMD8/PYGO2/MFSD2A/KRT12/TOPORS/CNTF	33
BP	GO:0051409	response to nitrosative stress	4/936	10/18723	0.00102263	0.0150901	0.0121123	GCLM/DNAJA1/DUSP6/DDIT3	4
BP	GO:0045862	positive regulation of proteolysis	33/936	372/18723	0.00105834	0.0155743	0.012501	PSME4/SIRT1/RIPK2/BBC3/FBXW7/PERP/NFE2L2/RNF19B/F3/EGLN3/PSME3/TIMM17A/AKIRIN2/MYC/EGF/PMAIP1/EFNA3/ADRA2A/XDH/ZC3H12A/NKX3-1/SOX7/EIF2AK3/CYCS/TRIB1/ZFAND2A/RGMA/CCK/CLDN4/HSPA1B/HSPA1A/DDX3X/CEBPA	33
BP	GO:0120162	positive regulation of cold-induced thermogenesis	13/936	97/18723	0.00106318	0.0155841	0.0125088	ADRB1/ACHE/GRB10/UCP1/VEGFA/KDM3A/G0S2/GADD45G/KDM6B/ZBTB7B/FABP5/CEBPB/GPR3	13
BP	GO:0072171	mesonephric tubule morphogenesis	10/936	63/18723	0.00106479	0.0155841	0.0125088	WNT11/SIX4/VEGFA/HES1/SOX9/BMP2/MYC/FGF2/NOG/TACSTD2	10
BP	GO:0006694	steroid biosynthetic process	19/936	173/18723	0.00107728	0.0157242	0.0126213	CYP51A1/MSMO1/IDI1/AKR1B1/SIRT1/SQLE/CYP27B1/HMGCS1/HMGCR/SNAI1/BMP2/NR1D1/BAAT/CYP1A1/ADM/G6PD/INSIG1/AKR1C3/HSD17B8	19
BP	GO:0007409	axonogenesis	36/936	418/18723	0.00109231	0.0159005	0.0127628	PAX6/MAP2/RAB21/MT3/EFNB1/NEFH/RPS6KA5/BMP7/RAB3A/UNC5B/SRF/VEGFA/ARTN/PARD6B/EFNB2/FLRT3/RNF6/MAP1B/SEMA7A/EPHA2/CRABP2/EFNA3/CNTN4/NTRK2/NR4A2/EPHB1/TIAM1/MAP1A/MAP2K1/GAP43/RGMA/EPHB3/NOG/CCK/DCC/NEFL	36
BP	GO:0043410	positive regulation of MAPK cascade	40/936	480/18723	0.00111828	0.0162347	0.013031	CX3CL1/SPAG9/RB1CC1/CD44/FGFR3/FERMT2/MT3/ICAM1/IL11/GADD45B/CRKL/RIPK2/EZH2/FBXW7/SASH1/VEGFA/HMGCR/GADD45A/BMP2/LIF/GADD45G/GDF15/EDAR/SPRY2/IL6/SDCBP/SEMA7A/FGF2/EGF/NTRK2/ADRA2A/TIAM1/XDH/TGFA/ZC3H12A/MAP2K1/ZNF622/EPGN/PLA2G2A/CXCL17	40
BP	GO:1903202	negative regulation of oxidative stress-induced cell death	9/936	53/18723	0.00114381	0.0165606	0.0132926	SIRT1/HSPB1/NFE2L2/NR4A3/ATF4/TXN/SLC7A11/BAG5/PYCR1	9
BP	GO:0021983	pituitary gland development	8/936	43/18723	0.00115328	0.0165874	0.0133141	PAX6/CDH1/HES1/BMP2/ETS1/FGF2/MSX1/NOG	8
BP	GO:0065004	protein-DNA complex assembly	21/936	201/18723	0.0011536	0.0165874	0.0133141	SOX9/H3-3B/POLR1E/GTF2B/H4C8/H4C15/CDT1/H1-4/TAF7/SPTY2D1/TSPYL2/H2BC21/H1-10/H1-2/H2AX/H2BU1/H4C3/H4-16/H2BC18/BRD2/H2BC15	21
BP	GO:0060644	mammary gland epithelial cell differentiation	5/936	17/18723	0.0011549	0.0165874	0.0133141	ID2/IRF6/FGF2/CEBPB/ZNF703	5
BP	GO:0061333	renal tubule morphogenesis	11/936	75/18723	0.00119808	0.0171335	0.0137525	WNT11/SIX4/VEGFA/HES1/SOX9/BMP2/MYC/FGF2/MTSS1/NOG/TACSTD2	11
BP	GO:0060706	cell differentiation involved in embryonic placenta development	6/936	25/18723	0.00119928	0.0171335	0.0137525	DNAJB6/SNAI1/LIF/SOX15/ST14/GJB5	6
BP	GO:0070542	response to fatty acid	10/936	64/18723	0.00120647	0.0171707	0.0137824	PDK4/PTGS2/UCP1/FOXO3/SOX9/AKR1C2/CLDN1/ZC3H12A/AKR1C1/AKR1C3	10
BP	GO:0150063	visual system development	33/936	375/18723	0.00121054	0.0171707	0.0137824	PAX6/JMJD6/ACHE/BMP7/PTN/CRYAB/CDKN1B/SRF/VEGFA/INHBA/TWIST1/SOX9/ATF4/DLL4/NES/SPRY2/TMOD1/TFAP2A/CYP1B1/FGF2/CYP1A1/EPHA2/MEIS1/NTRK2/SLC7A11/EPHB1/GRHL3/CPAMD8/PYGO2/MFSD2A/KRT12/TOPORS/CNTF	33
BP	GO:0006913	nucleocytoplasmic transport	28/936	301/18723	0.00121464	0.0171707	0.0137824	CDH1/PTGS2/ALKBH5/NFKBIA/EMD/ZPR1/SRSF3/HSPA9/UFM1/FAM53C/CDKN1A/NUP153/THOC6/RAN/NXT1/TXN/BAG3/ING1/LMNA/NXF1/ZC3H12A/NOLC1/AHCYL1/SFN/KPNA2/KPNA4/NUP62CL/PPP3R1	28
BP	GO:0051169	nuclear transport	28/936	301/18723	0.00121464	0.0171707	0.0137824	CDH1/PTGS2/ALKBH5/NFKBIA/EMD/ZPR1/SRSF3/HSPA9/UFM1/FAM53C/CDKN1A/NUP153/THOC6/RAN/NXT1/TXN/BAG3/ING1/LMNA/NXF1/ZC3H12A/NOLC1/AHCYL1/SFN/KPNA2/KPNA4/NUP62CL/PPP3R1	28
BP	GO:0051100	negative regulation of binding	18/936	162/18723	0.0012608	0.0177767	0.0142687	MAP2/HMOX1/NFKBIA/GTPBP4/FBXW7/IFIT2/MSX2/CDKN1A/HABP4/ZNF304/NES/EIF4A3/ZNF593/MSX1/DDIT3/RGMA/NOG/ILRUN	18
BP	GO:0006809	nitric oxide biosynthetic process	11/936	76/18723	0.00133882	0.0187296	0.0150336	NOS2/PTGS2/ARG2/ICAM1/GLA/TICAM1/GCH1/CYP1B1/PTX3/ZC3H12A/NQO1	11
BP	GO:0045685	regulation of glial cell differentiation	11/936	76/18723	0.00133882	0.0187296	0.0150336	PTN/RHEB/HES1/ID2/BMP2/NR1D1/LIF/IL6/RELA/CLCF1/NOG	11
BP	GO:0072332	intrinsic apoptotic signaling pathway by p53 class mediator	11/936	76/18723	0.00133882	0.0187296	0.0150336	CD44/RRM2B/TP63/SIRT1/PERP/CDKN1A/ELL3/PMAIP1/MSX1/DDIT4/TOPORS	11
BP	GO:0060711	labyrinthine layer development	8/936	44/18723	0.00134877	0.0188198	0.015106	BMP7/DNAJB6/HES1/ADM/ST14/MAP2K1/ZFP36L1/GJB5	8
BP	GO:1905330	regulation of morphogenesis of an epithelium	10/936	65/18723	0.00136316	0.0189715	0.0152278	SIX4/BMP7/VEGFA/SOX9/LIF/FGF2/EGF/NOG/TACSTD2/FKBPL	10
BP	GO:1901657	glycosyl compound metabolic process	12/936	88/18723	0.00140273	0.0194719	0.0156294	AKR1B1/GLA/AMD1/APOBEC3A/AKR1C2/ADK/XDH/APOBEC3B/AKR1C1/AKR1C3/AKR1B10/PNP	12
BP	GO:0006325	chromatin organization	35/936	409/18723	0.00141944	0.0196532	0.015775	PSME4/TP63/RSBN1/SIRT1/EZH2/HDAC5/PHF13/SNAI1/SOX9/SOX15/ZNF304/H3-3B/KDM6B/MYC/HMGA1/POLE3/H4C8/H4C15/H1-4/RELA/CHD2/SPTY2D1/H2AW/TSPYL2/H2BC21/H1-10/H1-2/H2AX/H2BU1/H4C3/H4-16/BAZ1A/H2BC18/BRD2/H2BC15	35
BP	GO:0050878	regulation of body fluid levels	33/936	379/18723	0.00144297	0.0199277	0.0159953	PLAUR/TP63/AKR1B1/XBP1/FA2H/HSPB1/SERPINE1/VDR/SRF/VEGFA/NFE2L2/F3/VAV3/GRHL1/IL6/ADM/ADRA2A/SLC7A11/GRHL3/XDH/HK2/ZBTB7B/CLDN1/AQP3/CYP4F11/SFN/RAP2B/KRT16/CLDN4/SERPINB2/EMP2/AQP1/ANXA8	33
BP	GO:0071375	cellular response to peptide hormone stimulus	27/936	290/18723	0.00145331	0.0200192	0.0160687	PDK4/SIRT1/XBP1/SLC39A14/GRB10/HDAC5/NFE2L2/ERRFI1/NR4A3/GOT1/GDF15/MAP1B/IRS4/CPEB2/NR4A2/ZBTB7B/GJB2/RAB8B/AHCYL1/SYAP1/YWHAG/SLC25A33/RELA/SOCS1/ZFP36L1/IRS2/INSIG1	27
BP	GO:0033598	mammary gland epithelial cell proliferation	6/936	26/18723	0.00149387	0.0204553	0.0164188	AREG/ID2/EPHA2/PYGO2/CEBPB/ZNF703	6
BP	GO:0060669	embryonic placenta morphogenesis	6/936	26/18723	0.00149387	0.0204553	0.0164188	BMP7/DNAJB6/ADM/ST14/ZFP36L1/GJB5	6
BP	GO:0010837	regulation of keratinocyte proliferation	7/936	35/18723	0.00150016	0.0204553	0.0164188	TP63/AREG/VDR/KLF9/SFN/ZFP36L1/EPPK1	7
BP	GO:0045454	cell redox homeostasis	7/936	35/18723	0.00150016	0.0204553	0.0164188	NOS2/NFE2L2/PRDX1/TXN/DDIT3/NQO1/TXNRD1	7
BP	GO:0071347	cellular response to interleukin-1	14/936	113/18723	0.00151124	0.0205543	0.0164983	CX3CL1/ICAM1/RPS6KA5/USP10/SOX9/NR1D1/IRAK2/IL6/IL1RN/ZC3H12A/NKX3-1/CXCL8/CEBPB/RELA	14
BP	GO:0060749	mammary gland alveolus development	5/936	18/18723	0.0015338	0.0207044	0.0166187	AREG/VEGFA/ID2/EGF/TGFA	5
BP	GO:0061377	mammary gland lobule development	5/936	18/18723	0.0015338	0.0207044	0.0166187	AREG/VEGFA/ID2/EGF/TGFA	5
BP	GO:1903209	positive regulation of oxidative stress-induced cell death	5/936	18/18723	0.0015338	0.0207044	0.0166187	FBXW7/SFPQ/FOXO3/MCL1/MMP3	5
BP	GO:0006122	mitochondrial electron transport, ubiquinol to cytochrome c	4/936	11/18723	0.00154365	0.0207852	0.0166836	UQCRC1/UQCRB/CYCS/UQCRH	4
BP	GO:2001235	positive regulation of apoptotic signaling pathway	15/936	126/18723	0.00156693	0.0209717	0.0168333	TP63/CYLD/SIRT1/BBC3/FBXW7/SFPQ/INHBA/G0S2/PMAIP1/MCL1/DEDD2/ATF3/MSX1/NKX3-1/DDIT3	15
BP	GO:0022602	ovulation cycle process	8/936	45/18723	0.00156968	0.0209717	0.0168333	HSPA5/SIRT1/FOXO3/INHBA/ADAMTS1/PTX3/GDF9/NRIP1	8
BP	GO:0030850	prostate gland development	8/936	45/18723	0.00156968	0.0209717	0.0168333	TP63/BMP7/CDKN1B/SOX9/NKX3-1/NOG/SERPINB5/CRIP1	8
BP	GO:0048880	sensory system development	33/936	381/18723	0.00157308	0.0209717	0.0168333	PAX6/JMJD6/ACHE/BMP7/PTN/CRYAB/CDKN1B/SRF/VEGFA/INHBA/TWIST1/SOX9/ATF4/DLL4/NES/SPRY2/TMOD1/TFAP2A/CYP1B1/FGF2/CYP1A1/EPHA2/MEIS1/NTRK2/SLC7A11/EPHB1/GRHL3/CPAMD8/PYGO2/MFSD2A/KRT12/TOPORS/CNTF	33
BP	GO:0002064	epithelial cell development	22/936	220/18723	0.00157711	0.0209736	0.0168348	PAX6/SLC4A7/TP63/AKR1B1/ICAM1/EZR/KLF5/RHEB/VEGFA/SDC1/POF1B/CDKN1A/SOX9/ATF4/ARNTL/TMOD1/EPHA2/ST14/STC1/CLDN1/SFN/S1PR3	22
BP	GO:0010632	regulation of epithelial cell migration	27/936	292/18723	0.00160587	0.0213035	0.0170996	PTGS2/SIRT1/HMOX1/PTN/HSPB1/HDAC5/FBXW7/ATP5F1B/SASH1/VEGFA/HBEGF/NFE2L2/GADD45A/SOX9/DLL4/ETS1/FGFBP1/FGF2/EGF/EPHA2/RHOB/STC1/ZC3H12A/ARF6/TACSTD2/EMP2/EPPK1	27
BP	GO:0007565	female pregnancy	20/936	193/18723	0.00164955	0.0218292	0.0175216	PTGS2/AKR1B1/PCSK5/NAMPT/PTN/SMURF2/CYP27B1/VDR/VEGFA/LIF/SLC38A2/ETS1/CTSV/ADM/STC1/TPPP3/GJB2/FOSL1/CLDN4/EMP2	20
BP	GO:0008406	gonad development	22/936	221/18723	0.00167115	0.0220608	0.0177074	HSPA5/TFAP2C/ICAM1/SIRT1/CRKL/SIX4/VEGFA/HMGCS1/SDC1/FOXO3/INHBA/SOX9/SOX15/CTSV/ADAMTS1/TIPARP/PTX3/GDF9/NKX3-1/CEBPB/NRIP1/AKR1C3	22
BP	GO:0001822	kidney development	27/936	293/18723	0.00168719	0.0222181	0.0178337	CRLF1/RRM2B/JMJD6/ARG2/AKR1B1/WNT11/PCSK5/SIX4/BMP7/VEGFA/HES1/SDC1/SDC4/SOX9/BMP2/LIF/MYC/TFAP2A/FGF2/ADAMTS1/PYGO2/TIPARP/NKX3-1/MTSS1/OVOL1/NOG/TACSTD2	27
BP	GO:0032868	response to insulin	25/936	264/18723	0.00169537	0.0222714	0.0178765	PDK4/CRY1/ICAM1/SIRT1/XBP1/SLC39A14/GRB10/HDAC5/ERRFI1/GOT1/SESN2/IRS4/CPEB2/ADM/ZBTB7B/RAB8B/SYAP1/YWHAG/KBTBD2/SLC25A33/RELA/SOCS1/ZFP36L1/IRS2/INSIG1	25
BP	GO:0061180	mammary gland epithelium development	10/936	67/18723	0.0017262	0.0226212	0.0181573	AREG/VDR/ID2/IRF6/FGF2/EPHA2/MSX1/PYGO2/CEBPB/ZNF703	10
BP	GO:0006066	alcohol metabolic process	31/936	353/18723	0.00173244	0.0226479	0.0181787	DPM1/CYP51A1/MSMO1/IDI1/PLPP1/AKR1B1/ITPKC/MT3/SULT2B1/SQLE/CYP27B1/HMGCS1/HMGCR/GOT1/BMP2/GCH1/CYP1B1/FGF2/CYP1A1/IPMK/AKR1C2/G6PD/ALDH1A1/IDH3A/GALR2/INSIG1/AKR1C1/AKR1C3/NUDT11/AKR1B10/CEBPA	31
BP	GO:1903034	regulation of response to wounding	18/936	167/18723	0.00177991	0.0231416	0.018575	FERMT2/XBP1/PTN/SERPINE1/HBEGF/HMGCR/NFE2L2/F3/TNFAIP3/FGF2/ADRA2A/CLDN1/MAP2K1/RGMA/CLDN4/SERPINB2/CNTF/EPPK1	18
BP	GO:0003203	endocardial cushion morphogenesis	7/936	36/18723	0.0017831	0.0231416	0.018575	BMP7/TWIST1/SNAI1/SOX9/BMP2/MSX1/NOG	7
BP	GO:0070306	lens fiber cell differentiation	7/936	36/18723	0.0017831	0.0231416	0.018575	CDKN1B/ATF4/SPRY2/TMOD1/FGF2/EPHA2/SLC7A11	7
BP	GO:0034198	cellular response to amino acid starvation	8/936	46/18723	0.0018183	0.0234852	0.0188508	RRAGD/CDKN1A/ATF4/SESN2/SLC38A2/ATF3/DAPL1/EIF2AK3	8
BP	GO:0042398	cellular modified amino acid biosynthetic process	8/936	46/18723	0.0018183	0.0234852	0.0188508	GCLM/NFE2L2/CHAC1/GCH1/SLC7A11/CKB/CKMT1B/CKMT1A	8
BP	GO:0034698	response to gonadotropin	6/936	27/18723	0.00184046	0.0236534	0.0189858	GCLM/ICAM1/HMGCS1/INHBA/CTSV/GJB2	6
BP	GO:1903205	regulation of hydrogen peroxide-induced cell death	6/936	27/18723	0.00184046	0.0236534	0.0189858	NFE2L2/FOXO3/NR4A3/STK26/TXN/PYCR1	6
BP	GO:0006446	regulation of translational initiation	11/936	79/18723	0.00184449	0.0236534	0.0189858	PPP1R15A/EIF5/HSPB1/EIF1B/ATF4/HABP4/EIF4A2/PPP1R15B/EIF2AK3/EIF1/DDX3X	11
BP	GO:0072080	nephron tubule development	12/936	91/18723	0.00187999	0.0240513	0.0193052	WNT11/SIX4/VEGFA/HES1/SOX9/BMP2/LIF/MYC/FGF2/MTSS1/NOG/TACSTD2	12
BP	GO:0042698	ovulation cycle	10/936	68/18723	0.00193501	0.0246324	0.0197716	HSPA5/SIRT1/PTN/FOXO3/INHBA/ETS1/ADAMTS1/PTX3/GDF9/NRIP1	10
BP	GO:0051148	negative regulation of muscle cell differentiation	10/936	68/18723	0.00193501	0.0246324	0.0197716	XBP1/EZH2/HDAC5/ID2/RGS4/BHLHE41/BMP2/PDCD4/G6PD/MSX1	10
BP	GO:0030219	megakaryocyte differentiation	9/936	57/18723	0.00194316	0.0246324	0.0197716	PITHD1/RCOR1/IL11/SRF/MEIS1/H4C8/H4C15/H4C3/H4-16	9
BP	GO:1990748	cellular detoxification	14/936	116/18723	0.0019437	0.0246324	0.0197716	PTGS2/MT3/BMP7/SOD3/NFE2L2/PRDX1/SESN2/GCH1/TXN/ALDH1A1/NQO1/AKR1B10/TXNRD1/SRXN1	14
BP	GO:0045664	regulation of neuron differentiation	20/936	196/18723	0.00198359	0.025079	0.02013	PAX6/SPAG9/BMP7/ESRP1/HES1/ID2/FOXO3/SOX9/BMP2/CASZ1/MAP1B/SH3GL3/MEIS1/CNTN4/ZEB1/EIF4E/TIAM1/RAC3/YWHAG/CNTF	20
BP	GO:0009301	snRNA transcription	5/936	19/18723	0.00199672	0.0251269	0.0201685	SNAPC1/ELL/ELL2/ELL3/ZNF143	5
BP	GO:2000319	regulation of T-helper 17 cell differentiation	5/936	19/18723	0.00199672	0.0251269	0.0201685	IL23A/NFKBIZ/ZBTB7B/ZC3H12A/NFKBID	5
BP	GO:0048661	positive regulation of smooth muscle cell proliferation	13/936	104/18723	0.0020257	0.0254323	0.0204136	CX3CL1/PTGS2/AKR1B1/HMOX1/NAMPT/HBEGF/HMGCR/ID2/NR4A3/IL6/FGF2/CDH13/ADAMTS1	13
BP	GO:0120163	negative regulation of cold-induced thermogenesis	8/936	47/18723	0.00209696	0.0262657	0.0210825	TFE3/RHEB/NR1D1/ATF4/ARNTL/NOVA1/ALDH1A1/DDIT3	8
BP	GO:1905332	positive regulation of morphogenesis of an epithelium	7/936	37/18723	0.00210574	0.0262685	0.0210848	SIX4/VEGFA/SOX9/LIF/FGF2/EGF/NOG	7
BP	GO:0010952	positive regulation of peptidase activity	20/936	197/18723	0.00210694	0.0262685	0.0210848	PSME4/SIRT1/RIPK2/BBC3/PERP/F3/EGLN3/PSME3/AKIRIN2/MYC/PMAIP1/EFNA3/XDH/NKX3-1/SOX7/EIF2AK3/CYCS/CCK/CLDN4/DDX3X	20
BP	GO:0070555	response to interleukin-1	16/936	143/18723	0.00213302	0.0265091	0.021278	CX3CL1/ICAM1/RPS6KA5/USP10/RIPK2/SOX9/NR1D1/IRAK2/ETS1/IL6/IL1RN/ZC3H12A/NKX3-1/CXCL8/CEBPB/RELA	16
BP	GO:0006352	DNA-templated transcription, initiation	15/936	130/18723	0.00214101	0.0265091	0.021278	MED26/SRF/TWIST1/POLR1E/GTF2B/TAF4B/H4C8/H4C15/PPM1D/FOSL1/TAF7/GTF2F2/H4C3/TAF13/H4-16	15
BP	GO:0042476	odontogenesis	15/936	130/18723	0.00214101	0.0265091	0.021278	RELT/TP63/BMP7/SERPINE1/PERP/SDC1/INHBA/TWIST1/BMP2/EDAR/TFAP2A/ADM/MSX1/AQP3/AQP1	15
BP	GO:0034605	cellular response to heat	10/936	69/18723	0.00216373	0.0266678	0.0214053	PTGS2/SIRT1/HMOX1/DNAJB6/CDKN1A/DNAJB1/BAG3/IER5/HSPA1B/HSPA1A	10
BP	GO:0045665	negative regulation of neuron differentiation	10/936	69/18723	0.00216373	0.0266678	0.0214053	PAX6/SPAG9/BMP7/HES1/FOXO3/SOX9/MEIS1/CNTN4/EIF4E/CNTF	10
BP	GO:2001244	positive regulation of intrinsic apoptotic signaling pathway	9/936	58/18723	0.00220005	0.0269829	0.0216582	SIRT1/BBC3/FBXW7/SFPQ/PMAIP1/MCL1/MSX1/NKX3-1/DDIT3	9
BP	GO:0034329	cell junction assembly	35/936	420/18723	0.00221629	0.0269829	0.0216582	CDH1/COL17A1/FERMT2/FSCN1/PKP1/WNT11/ACHE/CRKL/SIX4/SRF/VEGFA/GJB6/SDC4/PARD6B/SNAI1/POF1B/EFNB2/FLRT3/MAP1B/DSG1/SDCBP/AMIGO2/EPHA2/NTRK2/EPHB1/CLDN1/GJB2/ARF6/GAP43/LRRN3/CLDN7/EPHB3/ZNF703/PKP3/CLDN4	35
BP	GO:0021978	telencephalon regionalization	4/936	12/18723	0.00222436	0.0269829	0.0216582	PAX6/BMP2/TRA2B/DMRTA2	4
BP	GO:0045602	negative regulation of endothelial cell differentiation	4/936	12/18723	0.00222436	0.0269829	0.0216582	VEGFA/ZEB1/XDH/S1PR3	4
BP	GO:0060221	retinal rod cell differentiation	4/936	12/18723	0.00222436	0.0269829	0.0216582	PTN/SOX9/NTRK2/TOPORS	4
BP	GO:0071472	cellular response to salt stress	4/936	12/18723	0.00222436	0.0269829	0.0216582	AKR1B1/EFHD1/ZFP36L1/AQP1	4
BP	GO:1904816	positive regulation of protein localization to chromosome, telomeric region	4/936	12/18723	0.00222436	0.0269829	0.0216582	TCP1/CCT5/GNL3/CCT2	4
BP	GO:0010575	positive regulation of vascular endothelial growth factor production	6/936	28/18723	0.00224465	0.0270463	0.0217092	PTGS2/ATF4/IL6/CYP1B1/EIF2AK3/CXCL17	6
BP	GO:0061082	myeloid leukocyte cytokine production	6/936	28/18723	0.00224465	0.0270463	0.0217092	SIRT1/HMOX1/NR4A3/TICAM1/SEMA7A/DDX21	6
BP	GO:0090200	positive regulation of release of cytochrome c from mitochondria	6/936	28/18723	0.00224465	0.0270463	0.0217092	PLAUR/BBC3/PPIF/PMAIP1/MOAP1/MLLT11	6
BP	GO:0046209	nitric oxide metabolic process	11/936	81/18723	0.00226082	0.0270684	0.0217269	NOS2/PTGS2/ARG2/ICAM1/GLA/TICAM1/GCH1/CYP1B1/PTX3/ZC3H12A/NQO1	11
BP	GO:0060993	kidney morphogenesis	12/936	93/18723	0.00226659	0.0270684	0.0217269	WNT11/SIX4/BMP7/VEGFA/HES1/SOX9/BMP2/LIF/MYC/FGF2/NOG/TACSTD2	12
BP	GO:0090398	cellular senescence	12/936	93/18723	0.00226659	0.0270684	0.0217269	ARG2/SIRT1/NAMPT/CDKN1B/SRF/ID2/TWIST1/CDKN1A/ARNTL/HMGA1/MAP2K1/H2AX	12
BP	GO:1901796	regulation of signal transduction by p53 class mediator	12/936	93/18723	0.00226659	0.0270684	0.0217269	CD44/USP2/RRM2B/SIRT1/NOP2/SGK1/TWIST1/SNAI1/ELL3/PMAIP1/CHEK1/MSX1	12
BP	GO:0044843	cell cycle G1/S phase transition	23/936	241/18723	0.00230203	0.0274308	0.0220178	DBF4/CDK17/PIM2/GSPT1/CCNE1/EZH2/FBXW7/ZPR1/CDKN1B/ID2/INHBA/CDKN1A/CDKN2D/PSME3/CYP1A1/SDE2/EIF4E/ADAMTS1/WEE1/MN1/KLF11/DCUN1D3/DDX3X	23
BP	GO:0046683	response to organophosphorus	15/936	131/18723	0.00230902	0.0274534	0.0220359	HSPA5/PTGS2/EZR/SLC8A3/ALDH3A1/AREG/SDC1/STC1/RELA/FOSL1/ZFP36L1/AKR1C1/TRIM16/AQP1/PDXP	15
BP	GO:0045137	development of primary sexual characteristics	22/936	227/18723	0.00234171	0.0277807	0.0222986	HSPA5/TFAP2C/ICAM1/SIRT1/CRKL/SIX4/VEGFA/HMGCS1/SDC1/FOXO3/INHBA/SOX9/SOX15/CTSV/ADAMTS1/TIPARP/PTX3/GDF9/NKX3-1/CEBPB/NRIP1/AKR1C3	22
BP	GO:0043433	negative regulation of DNA-binding transcription factor activity	19/936	185/18723	0.00235756	0.0279073	0.0224003	CYLD/SIRT1/HMOX1/NFKBIA/BMP7/NFKBIB/EZH2/HES1/ID2/TNFAIP3/TWIST1/RLIM/IRAK2/BHLHE40/CYP1B1/NFKBIE/ZC3H12A/TRIB1/DDIT3	19
BP	GO:0090596	sensory organ morphogenesis	24/936	256/18723	0.00236921	0.0279689	0.0224496	PAX6/SIX4/BMP7/PTN/VEGFA/PRRX1/GJB6/TWIST1/SOX9/ATF4/SPRY2/TFAP2A/FGF2/EPHA2/MEIS1/NTRK2/EPHB1/GRHL3/MSX1/MFSD2A/NOG/INSIG1/TOPORS/CNTF	24
BP	GO:0006323	DNA packaging	20/936	199/18723	0.00237315	0.0279689	0.0224496	PSME4/SIRT1/PHF13/SOX9/H3-3B/H4C8/H4C15/H1-4/SPTY2D1/TSPYL2/H2BC21/H1-10/H1-2/H2AX/H2BU1/H4C3/H4-16/H2BC18/BRD2/H2BC15	20
BP	GO:0042176	regulation of protein catabolic process	33/936	391/18723	0.0023876	0.0280778	0.0225371	CYP51A1/NOS2/CDH1/NEDD4L/PITHD1/EZR/EEF1A2/SMURF2/FBXW7/CDKN1B/HMGCR/ODC1/NFE2L2/RNF19B/TNFAIP3/SOX9/PSME3/NUDT15/SDCBP/EGF/ADRA2A/RYBP/TIPARP/BAG5/MAP1A/RELA/TRIB1/PSMD2/ZFAND2A/RGMA/HSPA1B/HSPA1A/CEBPA	33
BP	GO:1903707	negative regulation of hemopoiesis	13/936	106/18723	0.00240508	0.028196	0.022632	FBXW7/HSPA9/ID2/INHBA/IRF1/HLX/MYC/ZBTB7B/ZC3H12A/TRIB1/TOB2/SOCS1/NRARP	13
BP	GO:0090199	regulation of release of cytochrome c from mitochondria	8/936	48/18723	0.00240812	0.028196	0.022632	PLAUR/BBC3/PPIF/PMAIP1/LMNA/GHITM/MOAP1/MLLT11	8
BP	GO:0042770	signal transduction in response to DNA damage	18/936	172/18723	0.00246868	0.028815	0.0231288	CRY1/CD44/SIRT1/USP10/NDRG1/CDKN1B/GADD45A/FOXO3/TWIST1/SNAI1/CDKN1A/SESN2/PMAIP1/SDE2/CHEK1/MSX1/PPM1D/H2AX	18
BP	GO:0071398	cellular response to fatty acid	7/936	38/18723	0.00247169	0.028815	0.0231288	PDK4/UCP1/AKR1C2/CLDN1/ZC3H12A/AKR1C1/AKR1C3	7
BP	GO:0061326	renal tubule development	12/936	94/18723	0.00248292	0.0288159	0.0231296	WNT11/SIX4/VEGFA/HES1/SOX9/BMP2/LIF/MYC/FGF2/MTSS1/NOG/TACSTD2	12
BP	GO:0090303	positive regulation of wound healing	9/936	59/18723	0.00248324	0.0288159	0.0231296	FERMT2/XBP1/SERPINE1/HBEGF/NFE2L2/F3/ADRA2A/CLDN1/CLDN4	9
BP	GO:0072175	epithelial tube formation	15/936	132/18723	0.00248782	0.0288159	0.0231296	SIX4/BMP7/TWIST1/SDC4/SOX9/FGF2/EGF/LMO4/ADM/ST14/GRHL3/LUZP1/RGMA/NOG/BRD2	15
BP	GO:2001057	reactive nitrogen species metabolic process	11/936	82/18723	0.00249584	0.0288467	0.0231543	NOS2/PTGS2/ARG2/ICAM1/GLA/TICAM1/GCH1/CYP1B1/PTX3/ZC3H12A/NQO1	11
BP	GO:0000082	G1/S transition of mitotic cell cycle	21/936	214/18723	0.0025041	0.0288803	0.0231812	DBF4/CDK17/PIM2/GSPT1/CCNE1/EZH2/ZPR1/CDKN1B/ID2/INHBA/CDKN1A/CDKN2D/PSME3/CYP1A1/SDE2/EIF4E/ADAMTS1/WEE1/KLF11/DCUN1D3/DDX3X	21
BP	GO:0071902	positive regulation of protein serine/threonine kinase activity	20/936	200/18723	0.00251653	0.0289616	0.0232465	DBF4/FERMT2/SIRT1/EZH2/CDKN1B/SASH1/VEGFA/PPP2CA/CKS2/BMP2/SPRY2/FGF2/EGF/ADRA2A/TIAM1/TGFA/MAP2K1/SYAP1/EPGN/DDX3X	20
BP	GO:0043555	regulation of translation in response to stress	5/936	20/18723	0.00255389	0.0292665	0.0234912	PPP1R15A/SESN2/PPP1R15B/EIF2AK3/DDX3X	5
BP	GO:2000678	negative regulation of transcription regulatory region DNA binding	5/936	20/18723	0.00255389	0.0292665	0.0234912	FBXW7/MSX2/ZNF593/MSX1/DDIT3	5
BP	GO:0072001	renal system development	27/936	302/18723	0.00259268	0.029648	0.0237974	CRLF1/RRM2B/JMJD6/ARG2/AKR1B1/WNT11/PCSK5/SIX4/BMP7/VEGFA/HES1/SDC1/SDC4/SOX9/BMP2/LIF/MYC/TFAP2A/FGF2/ADAMTS1/PYGO2/TIPARP/NKX3-1/MTSS1/OVOL1/NOG/TACSTD2	27
BP	GO:0007043	cell-cell junction assembly	16/936	146/18723	0.00263713	0.0300923	0.0241541	FSCN1/PKP1/WNT11/SRF/GJB6/PARD6B/SNAI1/POF1B/DSG1/EPHA2/CLDN1/GJB2/CLDN7/ZNF703/PKP3/CLDN4	16
BP	GO:0048593	camera-type eye morphogenesis	14/936	120/18723	0.00267529	0.0304289	0.0244242	PAX6/BMP7/PTN/VEGFA/TWIST1/SOX9/ATF4/TFAP2A/EPHA2/MEIS1/NTRK2/EPHB1/MFSD2A/TOPORS	14
BP	GO:0006997	nucleus organization	15/936	133/18723	0.00267792	0.0304289	0.0244242	PSME4/SIRT1/EMD/ZPR1/KDM3A/NUP153/HABP4/ETS1/TOR1AIP1/CHEK1/AHCTF1/LMNA/PYGO2/NOLC1/CHMP1B	15
BP	GO:0072078	nephron tubule morphogenesis	10/936	71/18723	0.0026863	0.0304598	0.024449	WNT11/SIX4/VEGFA/HES1/SOX9/BMP2/MYC/FGF2/NOG/TACSTD2	10
BP	GO:0033028	myeloid cell apoptotic process	6/936	29/18723	0.00271224	0.0305367	0.0245108	SIRT1/TCP1/IL6/SLC7A11/ARF6/HCAR2	6
BP	GO:0071549	cellular response to dexamethasone stimulus	6/936	29/18723	0.00271224	0.0305367	0.0245108	ICAM1/ERRFI1/EIF4E/GJB2/DDIT4/AQP1	6
BP	GO:0072539	T-helper 17 cell differentiation	6/936	29/18723	0.00271224	0.0305367	0.0245108	IL23A/IL6/NFKBIZ/ZBTB7B/ZC3H12A/NFKBID	6
BP	GO:0008585	female gonad development	12/936	95/18723	0.00271576	0.0305367	0.0245108	HSPA5/ICAM1/SIRT1/VEGFA/FOXO3/INHBA/ADAMTS1/TIPARP/PTX3/GDF9/CEBPB/NRIP1	12
BP	GO:0031397	negative regulation of protein ubiquitination	11/936	83/18723	0.00275021	0.0306502	0.0246019	CRY1/DNAJA1/OTUB2/GTPBP4/IVNS1ABP/TNFAIP3/SPRY2/SQSTM1/BAG5/HSPA1B/HSPA1A	11
BP	GO:0006692	prostanoid metabolic process	8/936	49/18723	0.00275431	0.0306502	0.0246019	PTGS2/AKR1B1/SIRT1/PNPLA8/AKR1C2/FABP5/AKR1C1/AKR1C3	8
BP	GO:0006693	prostaglandin metabolic process	8/936	49/18723	0.00275431	0.0306502	0.0246019	PTGS2/AKR1B1/SIRT1/PNPLA8/AKR1C2/FABP5/AKR1C1/AKR1C3	8
BP	GO:1902041	regulation of extrinsic apoptotic signaling pathway via death domain receptors	8/936	49/18723	0.00275431	0.0306502	0.0246019	ICAM1/HMOX1/SERPINE1/TNFAIP3/PMAIP1/ITPRIP/ATF3/DDX3X	8
BP	GO:1990928	response to amino acid starvation	8/936	49/18723	0.00275431	0.0306502	0.0246019	RRAGD/CDKN1A/ATF4/SESN2/SLC38A2/ATF3/DAPL1/EIF2AK3	8
BP	GO:0031102	neuron projection regeneration	9/936	60/18723	0.00279458	0.0310247	0.0249024	PTN/PRRX1/MAP1B/ADM/MAP2K1/GAP43/RGMA/CNTF/NEFL	9
BP	GO:0009612	response to mechanical stimulus	21/936	216/18723	0.00279948	0.0310247	0.0249024	PTGS2/WNT11/NFKBIA/TNFRSF10A/PTN/GADD45A/GOT1/KCNJ2/IRF1/SOX9/JUND/HABP4/MAP1B/SLC38A2/ETS1/SCEL/CHEK1/BAG3/RELA/FOSL1/AQP1	21
BP	GO:0045622	regulation of T-helper cell differentiation	7/936	39/18723	0.00288465	0.0318376	0.0255549	RIPK2/IL23A/HLX/NFKBIZ/ZBTB7B/ZC3H12A/NFKBID	7
BP	GO:2000516	positive regulation of CD4-positive, alpha-beta T cell activation	7/936	39/18723	0.00288465	0.0318376	0.0255549	RIPK2/IL23A/HLX/NFKBIZ/ZBTB7B/NFKBID/SOCS1	7
BP	GO:0071103	DNA conformation change	26/936	290/18723	0.00296522	0.0326599	0.026215	PSME4/SIRT1/TWNK/PHF13/SOX9/H3-3B/HMGA1/CHD1/H4C8/H4C15/H1-4/CHD2/SPTY2D1/TSPYL2/H2BC21/H1-10/H1-2/GTF2F2/H2AX/H2BU1/H4C3/H4-16/H2BC18/BRD2/DDX3X/H2BC15	26
BP	GO:0032869	cellular response to insulin stimulus	20/936	203/18723	0.0029911	0.0328777	0.0263898	PDK4/SIRT1/XBP1/SLC39A14/GRB10/HDAC5/ERRFI1/GOT1/IRS4/CPEB2/ZBTB7B/RAB8B/SYAP1/YWHAG/SLC25A33/RELA/SOCS1/ZFP36L1/IRS2/INSIG1	20
BP	GO:0002088	lens development in camera-type eye	11/936	84/18723	0.00302508	0.0331178	0.0265825	PAX6/CRYAB/CDKN1B/ATF4/SPRY2/TMOD1/FGF2/EPHA2/MEIS1/SLC7A11/PYGO2	11
BP	GO:0043484	regulation of RNA splicing	16/936	148/18723	0.00302525	0.0331178	0.0265825	JMJD6/HNRNPH3/ESRP1/ZPR1/SRSF3/HABP4/KHDRBS3/SLC38A2/TRA2B/NOVA1/WTAP/SRSF2/HNRNPF/RPS26/HSPA1A/RBM8A	16
BP	GO:0010594	regulation of endothelial cell migration	22/936	232/18723	0.00306267	0.0331843	0.0266359	PTGS2/SIRT1/HMOX1/PTN/HSPB1/HDAC5/FBXW7/ATP5F1B/SASH1/VEGFA/NFE2L2/GADD45A/DLL4/ETS1/FGFBP1/FGF2/EGF/EPHA2/RHOB/STC1/ZC3H12A/EMP2	22
BP	GO:0001833	inner cell mass cell proliferation	4/936	13/18723	0.00308677	0.0331843	0.0266359	ZPR1/SBDS/CHEK1/PELO	4
BP	GO:0006000	fructose metabolic process	4/936	13/18723	0.00308677	0.0331843	0.0266359	AKR1B1/ALDOC/PFKFB4/PFKFB3	4
BP	GO:0006983	ER overload response	4/936	13/18723	0.00308677	0.0331843	0.0266359	HSPA5/PPP1R15B/EIF2AK3/DDIT3	4
BP	GO:0042659	regulation of cell fate specification	4/936	13/18723	0.00308677	0.0331843	0.0266359	WNT11/ESRP1/FGF2/LMO4	4
BP	GO:0060707	trophoblast giant cell differentiation	4/936	13/18723	0.00308677	0.0331843	0.0266359	SNAI1/LIF/SOX15/GJB5	4
BP	GO:0098840	protein transport along microtubule	4/936	13/18723	0.00308677	0.0331843	0.0266359	HSPB1/KIF1A/BAG3/MAP1A	4
BP	GO:0099118	microtubule-based protein transport	4/936	13/18723	0.00308677	0.0331843	0.0266359	HSPB1/KIF1A/BAG3/MAP1A	4
BP	GO:1903025	regulation of RNA polymerase II regulatory region sequence-specific DNA binding	4/936	13/18723	0.00308677	0.0331843	0.0266359	FBXW7/LIF/ZNF593/DDIT3	4
BP	GO:0008089	anterograde axonal transport	8/936	50/18723	0.00313812	0.0336022	0.0269714	MAP2/RAB21/HSPB1/KIF1A/CALY/MAP1A/BLOC1S2/NEFL	8
BP	GO:0046638	positive regulation of alpha-beta T cell differentiation	8/936	50/18723	0.00313812	0.0336022	0.0269714	RIPK2/IL23A/HLX/NFKBIZ/ZBTB7B/NFKBID/SOCS1/PNP	8
BP	GO:0010975	regulation of neuron projection development	36/936	445/18723	0.00316582	0.0337974	0.027128	FKBP4/CX3CL1/HSPA5/NEDD4L/MAP2/RAB21/MT3/CRKL/BMP7/PTN/EZH2/EHD1/SRF/VEGFA/NFE2L2/PRRX1/MARK1/PLPPR5/EFNB2/RNF6/KIF1A/MAP1B/SEMA7A/CRABP2/NTRK2/TIAM1/ARF6/BAG5/MFSD2A/MAP2K1/RGMA/EPHB3/DENND5A/DCC/CNTF/NEFL	36
BP	GO:0043534	blood vessel endothelial cell migration	18/936	176/18723	0.00316889	0.0337974	0.027128	PTGS2/SIRT1/HMOX1/HSPB1/HDAC5/FBXW7/ATP5F1B/SRF/VEGFA/NFE2L2/GADD45A/EFNB2/DLL4/ETS1/FGFBP1/FGF2/EPHA2/EMP2	18
BP	GO:0006925	inflammatory cell apoptotic process	5/936	21/18723	0.00321569	0.0340939	0.027366	SIRT1/TCP1/IL6/SLC7A11/HCAR2	5
BP	GO:0061081	positive regulation of myeloid leukocyte cytokine production involved in immune response	5/936	21/18723	0.00321569	0.0340939	0.027366	SIRT1/NR4A3/TICAM1/SEMA7A/DDX21	5
BP	GO:0090189	regulation of branching involved in ureteric bud morphogenesis	5/936	21/18723	0.00321569	0.0340939	0.027366	SIX4/VEGFA/SOX9/NOG/TACSTD2	5
BP	GO:0009411	response to UV	16/936	149/18723	0.00323632	0.0342453	0.0274875	PTGS2/SIRT1/PTN/CDKN1A/ATF4/CDKN2D/MYC/SDE2/CHEK1/MMP3/RELA/H2AW/DCUN1D3/OPN3/CRIP1/AQP1	16
BP	GO:0010453	regulation of cell fate commitment	6/936	30/18723	0.00324914	0.0342463	0.0274883	WNT11/ESRP1/IL23A/HES1/FGF2/LMO4	6
BP	GO:0061311	cell surface receptor signaling pathway involved in heart development	6/936	30/18723	0.00324914	0.0342463	0.0274883	WNT11/SNAI1/BMP2/DLL4/MSX1/NOG	6
BP	GO:0033002	muscle cell proliferation	23/936	248/18723	0.00330464	0.0347014	0.0278537	CX3CL1/PTGS2/AKR1B1/HMOX1/NAMPT/CDKN1B/HBEGF/HMGCR/ID2/TNFAIP3/NR4A3/GNA13/CDKN1A/BMP2/IL6/FGF2/CDH13/MEIS1/PDCD4/ADAMTS1/EPHB1/TRIB1/NOG	23
BP	GO:0042058	regulation of epidermal growth factor receptor signaling pathway	10/936	73/18723	0.00330521	0.0347014	0.0278537	PLAUR/AREG/FBXW7/HBEGF/ERRFI1/EGF/CDH13/ADRA2A/TGFA/EPGN	10
BP	GO:0003014	renal system process	13/936	110/18723	0.00333899	0.0349879	0.0280836	RRM2B/AKR1B1/PCSK5/SGK1/RHPN2/SPX/ADM/STC1/AQP3/CLDN4/AKR1C3/EMP2/AQP1	13
BP	GO:0014706	striated muscle tissue development	32/936	384/18723	0.00334548	0.0349879	0.0280836	DSG2/DSP/SIX4/BMP7/EMD/KLF5/MYH14/SRF/VEGFA/HMGCR/ID2/RGS4/MSX2/GJB6/TWIST1/EFNB2/BMP2/DLL4/SOX15/KDM6B/ARNTL/HLX/FGF2/DMRTA2/MEIS1/EPHB1/G6PD/LMNA/ATF3/MSX1/NOG/MAFF	32
BP	GO:0071482	cellular response to light stimulus	14/936	123/18723	0.00336123	0.0350844	0.0281611	CRY1/PTGS2/SIRT1/PTN/CDKN1A/ATF4/MYC/SDE2/CHEK1/MMP3/H2AW/OPN3/CRIP1/AQP1	14
BP	GO:0043122	regulation of I-kappaB kinase/NF-kappaB signaling	23/936	249/18723	0.00347411	0.0361926	0.0290506	CX3CL1/BIRC3/SIRT1/HMOX1/VAPA/PIM2/USP10/RIPK2/HSPB1/TFG/CTH/TNFAIP3/NR1D1/TICAM1/EDAR/TIFA/LURAP1L/SQSTM1/REL/ZC3H12A/DDX21/RELA/UBE2N	23
BP	GO:0032757	positive regulation of interleukin-8 production	9/936	62/18723	0.00350939	0.0364895	0.0292889	NOS2/SERPINE1/F3/IL6/RAB1A/RELA/DDIT3/HSPA1B/HSPA1A	9
BP	GO:0043370	regulation of CD4-positive, alpha-beta T cell differentiation	8/936	51/18723	0.00356224	0.0369676	0.0296727	RIPK2/IL23A/HLX/NFKBIZ/ZBTB7B/ZC3H12A/NFKBID/SOCS1	8
BP	GO:0097237	cellular response to toxic substance	14/936	124/18723	0.00361947	0.0374893	0.0300914	PTGS2/MT3/BMP7/SOD3/NFE2L2/PRDX1/SESN2/GCH1/TXN/ALDH1A1/NQO1/AKR1B10/TXNRD1/SRXN1	14
BP	GO:0048592	eye morphogenesis	16/936	151/18723	0.003695	0.0381982	0.0306604	PAX6/BMP7/PTN/VEGFA/TWIST1/SOX9/ATF4/TFAP2A/FGF2/EPHA2/MEIS1/NTRK2/EPHB1/MFSD2A/TOPORS/CNTF	16
BP	GO:0010950	positive regulation of endopeptidase activity	18/936	179/18723	0.00379621	0.0391693	0.0314398	SIRT1/RIPK2/BBC3/PERP/F3/EGLN3/PSME3/AKIRIN2/MYC/PMAIP1/EFNA3/XDH/NKX3-1/SOX7/EIF2AK3/CYCS/CCK/DDX3X	18
BP	GO:1903322	positive regulation of protein modification by small protein conjugation or removal	15/936	138/18723	0.00381721	0.0393107	0.0315534	CRY1/BIRC3/PHF23/HSPA5/UBE2D1/RIPK2/UBE2S/FBXW7/TICAM1/ZC3H12A/GNL3/UBE2N/DCUN1D3/TOPORS/DDX3X	15
BP	GO:0036474	cell death in response to hydrogen peroxide	6/936	31/18723	0.00386136	0.0394635	0.031676	NFE2L2/FOXO3/NR4A3/STK26/TXN/PYCR1	6
BP	GO:0090183	regulation of kidney development	6/936	31/18723	0.00386136	0.0394635	0.031676	SIX4/VEGFA/SOX9/MYC/NOG/TACSTD2	6
BP	GO:1901797	negative regulation of signal transduction by p53 class mediator	6/936	31/18723	0.00386136	0.0394635	0.031676	CD44/RRM2B/SIRT1/TWIST1/SNAI1/ELL3	6
BP	GO:1902042	negative regulation of extrinsic apoptotic signaling pathway via death domain receptors	6/936	31/18723	0.00386136	0.0394635	0.031676	ICAM1/HMOX1/SERPINE1/TNFAIP3/ITPRIP/DDX3X	6
BP	GO:0021915	neural tube development	16/936	152/18723	0.00394361	0.0402278	0.0322895	PAX6/BMP7/HES1/TWIST1/SDC4/EPHA2/LMO4/ADM/ST14/GRHL3/LUZP1/TMEM107/RGMA/NOG/ZFP36L1/BRD2	16
BP	GO:0031334	positive regulation of protein-containing complex assembly	22/936	237/18723	0.00396174	0.0403364	0.0323766	FERMT2/FSCN1/ICAM1/MAPRE1/CSF3/CDKN1B/VEGFA/CALY/MAP1B/WASF3/CDC42EP2/MMP3/TPPP3/CDC42EP3/ARF6/CDT1/TPPP/CDC42EP4/CCK/HSPA1B/HSPA1A/DDX3X	22
BP	GO:0045624	positive regulation of T-helper cell differentiation	5/936	22/18723	0.00399251	0.040573	0.0325665	RIPK2/IL23A/HLX/NFKBIZ/NFKBID	5
BP	GO:0007517	muscle organ development	28/936	327/18723	0.00401827	0.0407579	0.0327149	USP2/DSP/SIRT1/XBP1/SIX4/EMD/KLF5/MYH14/CRYAB/HBEGF/HMGCR/SERP1/TWIST1/BMP2/LIF/DLL4/SOX15/ARNTL/HLX/DMRTA2/EPHB1/ATF3/MSX1/CHD2/NOG/SMTN/MAFF/CNTF	28
BP	GO:0010951	negative regulation of endopeptidase activity	23/936	252/18723	0.00402692	0.0407688	0.0327237	PLAUR/BIRC3/CD44/PTGS2/MT3/DNAJB6/SERPINE1/CRYAB/VEGFA/COL7A1/BCL2L12/CDKN2D/SPINK5/CPAMD8/PTTG1/ARL6IP1/SFN/SERPINB2/SERPINB5/DDX3X/AQP1/ANXA8L1/ANXA8	23
BP	GO:0006596	polyamine biosynthetic process	4/936	14/18723	0.00415205	0.0417219	0.0334887	SMOX/ODC1/AMD1/SAT1	4
BP	GO:0010839	negative regulation of keratinocyte proliferation	4/936	14/18723	0.00415205	0.0417219	0.0334887	VDR/KLF9/SFN/EPPK1	4
BP	GO:0071236	cellular response to antibiotic	4/936	14/18723	0.00415205	0.0417219	0.0334887	HSPA5/EZH2/CDKN1B/CRIP1	4
BP	GO:1904814	regulation of protein localization to chromosome, telomeric region	4/936	14/18723	0.00415205	0.0417219	0.0334887	TCP1/CCT5/GNL3/CCT2	4
BP	GO:0046545	development of primary female sexual characteristics	12/936	100/18723	0.00416053	0.0417292	0.0334946	HSPA5/ICAM1/SIRT1/VEGFA/FOXO3/INHBA/ADAMTS1/TIPARP/PTX3/GDF9/CEBPB/NRIP1	12
BP	GO:0032874	positive regulation of stress-activated MAPK cascade	14/936	126/18723	0.00418449	0.0418916	0.033625	RB1CC1/GADD45B/RIPK2/SASH1/VEGFA/HMGCR/GADD45A/BMP2/GADD45G/EDAR/SDCBP/XDH/ZC3H12A/ZNF622	14
BP	GO:0055088	lipid homeostasis	17/936	167/18723	0.00426275	0.0425958	0.0341902	ABHD5/SIRT1/XBP1/FBXW7/EHD1/HMGCR/GOT1/NR1D1/SESN2/PNPLA8/MALL/ANGPTL4/IRS2/INSIG1/AKR1C1/DDX3X/CEBPA	17
BP	GO:0046165	alcohol biosynthetic process	15/936	140/18723	0.00437185	0.0436051	0.0350004	CYP51A1/MSMO1/IDI1/AKR1B1/ITPKC/CYP27B1/HMGCS1/HMGCR/GOT1/BMP2/GCH1/FGF2/IPMK/G6PD/INSIG1	15
BP	GO:0021536	diencephalon development	10/936	76/18723	0.00444053	0.0440808	0.0353821	PAX6/CDH1/PTN/HES1/BMP2/ETS1/FGF2/NR4A2/MSX1/NOG	10
BP	GO:0043536	positive regulation of blood vessel endothelial cell migration	10/936	76/18723	0.00444053	0.0440808	0.0353821	PTGS2/SIRT1/HMOX1/HSPB1/ATP5F1B/VEGFA/NFE2L2/ETS1/FGFBP1/FGF2	10
BP	GO:0035019	somatic stem cell population maintenance	7/936	42/18723	0.00444409	0.0440808	0.0353821	TP63/BMP7/HES1/SOX9/MYC/KLF10/NOG	7
BP	GO:0022409	positive regulation of cell-cell adhesion	25/936	284/18723	0.00446854	0.0442418	0.0355114	CX3CL1/PLAUR/CD44/ICAM1/EFNB1/XBP1/BMP7/RIPK2/MAP3K8/IL23A/SELENOK/HES1/NR4A3/HSPH1/ETS1/IL6/HLX/SLC7A1/NFKBIZ/ZBTB7B/JAK1/NFKBID/RELA/SOCS1/PNP	25
BP	GO:0098869	cellular oxidant detoxification	12/936	101/18723	0.0045125	0.0445951	0.035795	PTGS2/MT3/BMP7/SOD3/NFE2L2/PRDX1/SESN2/GCH1/TXN/NQO1/TXNRD1/SRXN1	12
BP	GO:0007566	embryo implantation	8/936	53/18723	0.00454238	0.0446871	0.0358688	PTGS2/PCSK5/SMURF2/VEGFA/LIF/STC1/TPPP3/EMP2	8
BP	GO:0046660	female sex differentiation	13/936	114/18723	0.00454822	0.0446871	0.0358688	HSPA5/TP63/ICAM1/SIRT1/VEGFA/FOXO3/INHBA/ADAMTS1/TIPARP/PTX3/GDF9/CEBPB/NRIP1	13
BP	GO:0060317	cardiac epithelial to mesenchymal transition	6/936	32/18723	0.00455499	0.0446871	0.0358688	TWIST1/SNAI1/BMP2/PDCD4/MSX1/NOG	6
BP	GO:1902235	regulation of endoplasmic reticulum stress-induced intrinsic apoptotic signaling pathway	6/936	32/18723	0.00455499	0.0446871	0.0358688	SIRT1/XBP1/PMAIP1/EIF2AK3/DDIT3/HSPA1A	6
BP	GO:0050921	positive regulation of chemotaxis	15/936	141/18723	0.00467281	0.0457595	0.0367296	PTN/HSPB1/SERPINE1/VEGFA/ARTN/F3/IL6/FGF2/CDH13/TIAM1/STX3/CXCL8/TMEM102/S100A14/CXCL17	15
BP	GO:0019216	regulation of lipid metabolic process	28/936	331/18723	0.00474607	0.0463927	0.0372378	PDK4/ABHD5/ELOVL5/PLPP1/FGFR3/PTGS2/SIRT1/EEF1A2/FBXW7/CYP27B1/ID2/NR4A3/TWIST1/RAB38/SNAI1/SOX9/BMP2/NR1D1/VAV3/FGF2/ADM/ADRA2A/FABP5/MFSD2A/HCAR2/IRS2/INSIG1/AKR1C3	28
BP	GO:0070304	positive regulation of stress-activated protein kinase signaling cascade	14/936	128/18723	0.00481906	0.0470208	0.037742	RB1CC1/GADD45B/RIPK2/SASH1/VEGFA/HMGCR/GADD45A/BMP2/GADD45G/EDAR/SDCBP/XDH/ZC3H12A/ZNF622	14
BP	GO:0038034	signal transduction in absence of ligand	9/936	65/18723	0.00484202	0.0470742	0.0377849	CX3CL1/UNC5B/FOXO3/INHBA/MCL1/BAG3/MOAP1/HSPA1B/HSPA1A	9
BP	GO:0097192	extrinsic apoptotic signaling pathway in absence of ligand	9/936	65/18723	0.00484202	0.0470742	0.0377849	CX3CL1/UNC5B/FOXO3/INHBA/MCL1/BAG3/MOAP1/HSPA1B/HSPA1A	9
BP	GO:1902106	negative regulation of leukocyte differentiation	12/936	102/18723	0.0048879	0.0472452	0.0379221	FBXW7/ID2/INHBA/IRF1/HLX/MYC/ZBTB7B/ZC3H12A/TRIB1/TOB2/SOCS1/NRARP	12
BP	GO:0002052	positive regulation of neuroblast proliferation	5/936	23/18723	0.0048947	0.0472452	0.0379221	CX3CL1/PAX6/DCT/VEGFA/DMRTA2	5
BP	GO:0016338	calcium-independent cell-cell adhesion via plasma membrane cell-adhesion molecules	5/936	23/18723	0.0048947	0.0472452	0.0379221	CX3CL1/BMP2/CLDN1/CLDN7/CLDN4	5
BP	GO:0090335	regulation of brown fat cell differentiation	5/936	23/18723	0.0048947	0.0472452	0.0379221	TFE3/PTGS2/SIRT1/BMP7/ZBTB7B	5
BP	GO:0042771	intrinsic apoptotic signaling pathway in response to DNA damage by p53 class mediator	7/936	43/18723	0.00508397	0.0489844	0.0393181	CD44/TP63/SIRT1/CDKN1A/ELL3/DDIT4/TOPORS	7
BP	GO:0043583	ear development	20/936	213/18723	0.00514594	0.0494929	0.0397263	SLC4A7/PVALB/SIX4/ESRP1/CDKN1B/HES1/PRRX1/GJB6/TWIST1/SDC4/SOX9/BMP2/SPRY2/TFAP2A/GRHL3/MSX1/GJB2/NOG/INSIG1/CEBPA	20
BP	GO:0007498	mesoderm development	14/936	129/18723	0.00516429	0.0495496	0.0397717	TP63/WNT11/BMP7/SRF/VEGFA/PPP2CA/INHBA/SNAI1/KDM6B/EPHA2/OVOL1/NOG/ZFP36L1/TXNRD1	14
BP	GO:0032103	positive regulation of response to external stimulus	34/936	427/18723	0.00517023	0.0495496	0.0397717	CX3CL1/PTGS2/NFKBIA/RIPK2/PTN/HSPB1/SERPINE1/IL23A/SASH1/VEGFA/SFPQ/ARTN/F3/ETS1/AKIRIN2/IL6/FGF2/SLC15A4/CDH13/NFKBIZ/PDCD4/TIAM1/STX3/CXCL8/CEBPB/TMEM102/PLA2G2A/S100A14/CXCL17/C2CD4A/RAET1G/C2CD4B/CNTF/CEBPA	34

## Sheet: CC_down
Supplementary file 2. Gene Ontology Analysis
ONTOLOGY	ID	Description	GeneRatio	BgRatio	pvalue	p.adjust	qvalue	geneID	Count
CC	GO:0030057	desmosome	11/968	25/19550	9.74523e-09	5.43784e-06	5.03675e-06	DSG2/PKP1/DSP/PERP/POF1B/DSC2/DSG3/DSG1/DSC3/EVPL/PKP3	11
CC	GO:0016607	nuclear speck	46/968	412/19550	2.29676e-07	6.40796e-05	5.93531e-05	PSME4/ITPKC/ALKBH5/PPP4R3A/ELL/NAMPT/HDAC5/SMURF2/LPXN/SRSF3/SFPQ/GADD45A/BCAS2/SGK1/MSX2/RBBP6/HIF3A/RNF113A/SDCBP2/ATF4/ELL3/HABP4/THOC6/NXT1/RFXAP/EIF4A3/SDE2/NFKBIZ/WTAP/NR4A2/ADAMTS4/U2AF1/LOC102724594/LMNA/SRSF2/NXF1/CCNL1/NRIP1/H2AX/ILRUN/TOPORS/SFMBT2/BRD2/HSPA1B/HSPA1A/RBM8A	46
CC	GO:0001533	cornified envelope	12/968	45/19550	1.28122e-06	0.000238307	0.00022073	DSG2/PKP1/DSP/DSC2/DSG3/DSG1/DSC3/SCEL/EVPL/SPRR1B/PKP3/SPRR2A	12
CC	GO:0005911	cell-cell junction	48/968	494/19550	6.73638e-06	0.000939726	0.000870412	CDH1/DSG2/COL17A1/FERMT2/FSCN1/PKP1/AKR1B1/FAT2/DSP/VAPA/NDRG1/PERP/VEGFA/GJB6/KCNJ2/PARD6B/POF1B/EFNB2/FLRT3/DSC2/DSG3/DSG1/DSC3/SDCBP/TRIM29/ARHGAP24/EPHA2/ATP1B1/NECTIN4/TIAM1/PCDH1/CLDN1/GJB7/AQP3/GJB2/STX3/EVPL/CCDC85B/CDC42EP4/RAP2B/CLDN7/PKP3/GJB3/CLDN4/GJB5/GJB4/PDXP/EPPK1	48
CC	GO:0000786	nucleosome	16/968	109/19550	9.04971e-05	0.0100995	0.00935454	H3-3B/H4C8/H4C15/H2AZ1/H1-4/H2AW/H2BC21/H1-10/H1-2/H2AX/H2BU1/H4C3/H4-16/H2BC18/H2BC15/H2AC16	16
CC	GO:0030055	cell-substrate junction	39/968	425/19550	0.000163318	0.0151886	0.0140683	PLAUR/CD44/HSPA5/COL17A1/FGFR3/FERMT2/RAB21/ICAM1/EZR/MAPRE1/HSPB1/LPXN/NEDD9/HSPA9/RND3/GNA13/SDC4/EFNB2/FLRT3/TNS4/RRAS2/YWHAQ/HMGA1/SDCBP/ARHGAP24/CDH13/GRB7/EPHA2/RHOB/JAK1/YWHAZ/ARF6/MAP2K1/YWHAG/KLF11/CSRP2/HSPA1B/HSPA1A/EPPK1	39
CC	GO:0044815	DNA packaging complex	16/968	117/19550	0.000211052	0.0168238	0.0155829	H3-3B/H4C8/H4C15/H2AZ1/H1-4/H2AW/H2BC21/H1-10/H1-2/H2AX/H2BU1/H4C3/H4-16/H2BC18/H2BC15/H2AC16	16
CC	GO:0016234	inclusion body	12/968	76/19550	0.000336394	0.0216617	0.0200639	MT3/NEFH/NEFM/NUP153/ATF4/BAG3/SQSTM1/NXF1/BAG5/SFMBT2/HSPA1B/HSPA1A	12
CC	GO:0005667	transcription regulator complex	37/968	413/19550	0.000379013	0.0216617	0.0200639	SNAPC1/RCOR1/SIX4/KLF5/RELB/MED26/VDR/SFPQ/IVNS1ABP/POLR1G/NR4A3/SOX9/ATF4/SOX15/JUND/RLIM/RFXAP/ARNTL/AKIRIN2/HMGA1/GTF2B/TAF4B/LMO4/HDGF/MEIS1/NR4A2/REL/PYGO2/CEBPB/RELA/DDIT3/DRAP1/TAF7/GTF2F2/HNRNPAB/TAF13/CEBPA	37
CC	GO:0005922	connexin complex	6/968	21/19550	0.00041446	0.0216617	0.0200639	GJB6/GJB7/GJB2/GJB3/GJB5/GJB4	6
CC	GO:0101031	chaperone complex	7/968	29/19550	0.000427022	0.0216617	0.0200639	DNAJB11/TCP1/SDF2L1/CCT5/BAG3/CCT2/STIP1	7
CC	GO:0005925	focal adhesion	37/968	418/19550	0.00047657	0.0221605	0.020526	PLAUR/CD44/HSPA5/FGFR3/FERMT2/RAB21/ICAM1/EZR/MAPRE1/HSPB1/LPXN/NEDD9/HSPA9/RND3/GNA13/SDC4/EFNB2/FLRT3/TNS4/RRAS2/YWHAQ/HMGA1/SDCBP/ARHGAP24/CDH13/GRB7/EPHA2/RHOB/JAK1/YWHAZ/ARF6/MAP2K1/YWHAG/KLF11/CSRP2/HSPA1B/HSPA1A	37
CC	GO:0090575	RNA polymerase II transcription regulator complex	19/968	168/19550	0.000675017	0.0289738	0.0268367	MED26/VDR/SFPQ/ATF4/JUND/RFXAP/HMGA1/GTF2B/TAF4B/LMO4/PYGO2/CEBPB/DDIT3/DRAP1/TAF7/GTF2F2/HNRNPAB/TAF13/CEBPA	19
CC	GO:0032993	protein-DNA complex	21/968	199/19550	0.000902797	0.0359829	0.0333288	NFE2L2/JUND/H3-3B/GTF2B/H4C8/H4C15/H2AZ1/H1-4/DDIT3/H2AW/H2BC21/H1-10/H1-2/GTF2F2/H2AX/H2BU1/H4C3/H4-16/H2BC18/H2BC15/H2AC16	21

## Sheet: MF_down
Supplementary file 2. Gene Ontology Analysis
ONTOLOGY	ID	Description	GeneRatio	BgRatio	pvalue	p.adjust	qvalue	geneID	Count
MF	GO:0046982	protein heterodimerization activity	44/960	328/18368	8.93871e-09	7.76774e-06	7.00983e-06	RRAGD/ADRB1/MAPK6/XBP1/VAPA/PPP2CA/GADD45A/BHLHE41/SDCBP2/ATF4/AOC3/RAN/H3-3B/IRAK2/BHLHE40/SDCBP/TAF4B/ATP1B1/MCL1/POLE3/GPHA2/ADRA2A/NR4A2/H4C8/H4C15/ATF3/H2AZ1/NOLC1/CEBPB/DDIT3/DRAP1/TAF7/H2AW/H2BC21/KATNA1/H2AX/H2BU1/H4C3/MAFG/TAF13/H4-16/H2BC18/H2BC15/H2AC16	44
MF	GO:0044183	protein folding chaperone	13/960	40/18368	6.44956e-08	2.14328e-05	1.93416e-05	HSPA5/DNAJB6/HSPB1/HSPA9/TCP1/HSPA2/DNAJB1/PFDN2/CCT5/CCT2/HSPA14/HSPA1B/HSPA1A	13
MF	GO:0051082	unfolded protein binding	23/960	122/18368	7.39912e-08	2.14328e-05	1.93416e-05	HSPA5/DNAJA2/DNAJA1/ERO1B/DNAJB11/RP2/DNAJB6/GRPEL1/CRYAB/HSPA9/TCP1/HSPA2/DNAJB1/DNAJB5/PFDN2/CCT5/VBP1/DNAJB4/CCT2/HSPA14/TUBB4B/HSPA1B/HSPA1A	23
MF	GO:0003924	GTPase activity	41/960	337/18368	4.26664e-07	9.26927e-05	8.36486e-05	RRAGD/RAB21/EEF1A2/GSPT1/RHOV/RAB3A/RHEB/GTPBP4/RASD1/RND3/RGS4/RAB32/GNA13/RAB9A/RAB38/TBCC/TUBA4A/GNAI1/GCH1/RAN/RRAS2/RAB33A/TUBB2A/RAB1A/RHOF/RGS16/RIT1/RHOB/GEM/ARF6/ARL5B/RAB8B/TUBA1C/ARF4/RAC3/TPPP/ARL4D/ARL14/RAP2B/TUBB4B/DDX3X	41
MF	GO:0051087	chaperone binding	19/960	107/18368	2.55153e-06	0.000373813	0.000337339	HSPA5/CP/DNAJA2/DNAJA1/AHSA1/DNAJB6/GRPEL1/CDKN1B/HES1/TBCC/HSPA2/SDF2L1/DNAJB9/DNAJB1/DNAJB5/BAG3/DNAJB4/BAG5/STIP1	19
MF	GO:0005525	GTP binding	42/960	377/18368	3.16823e-06	0.000373813	0.000337339	RRAGD/RAB21/EIF5/EEF1A2/RP2/GSPT1/RHOV/RAB3A/RHEB/GTPBP4/RASD1/EHD1/RND3/RAB32/GNA13/RAB9A/RAB38/TUBA4A/GNAI1/GCH1/RAN/RRAS2/RAB33A/TUBB2A/RAB1A/RHOF/RIT1/RHOB/GNL3/GEM/ARF6/ARL5B/RAB8B/NOLC1/TUBA1C/H1-4/ARF4/RAC3/ARL4D/ARL14/RAP2B/TUBB4B	42
MF	GO:0031072	heat shock protein binding	21/960	129/18368	3.29732e-06	0.000373813	0.000337339	FKBP4/HSPA5/DNAJA2/DNAJA1/AHSA1/DNAJB6/CDKN1B/HSPA9/HSPA2/DNAJB9/DNAJB1/ARNTL/CYP1A1/BAG3/BAG5/STIP1/EIF2AK3/HSPA14/HSPA1B/HSPA1A/PDXP	21
MF	GO:0008083	growth factor activity	24/960	162/18368	3.75705e-06	0.000373813	0.000337339	IL11/BMP7/PTN/CSF3/AREG/VEGFA/HBEGF/ARTN/INHBA/BMP2/LIF/GDF15/IL6/FGF2/EGF/OSGIN1/HDGF/MANF/TGFA/CXCL1/GDF9/CLCF1/EPGN/CNTF	24
MF	GO:0140297	DNA-binding transcription factor binding	43/960	394/18368	4.12883e-06	0.000373813	0.000337339	CRY1/DNAJA1/TXLNG/SIRT1/NFKBIA/KLF5/HSPB1/HDAC5/VDR/SRF/HES1/KDM3A/ID2/NFE2L2/PRRX1/NR4A3/LRIF1/TWIST1/BHLHE41/SOX9/RNF6/ATF4/FOXP2/JUND/ARNTL/BHLHE40/MYC/HMGA1/GTF2B/TAF4B/LYAR/EIF4E/NR4A2/YWHAZ/NKX3-1/CEBPB/RELA/DDIT3/TAF7/NRIP1/TOB2/ARID5A/CEBPA	43
MF	GO:0001228	DNA-binding transcription activator activity, RNA polymerase II-specific	47/960	450/18368	4.96979e-06	0.000373813	0.000337339	PAX6/TFE3/TP63/NFKB2/TFAP2C/SIX4/KLF5/ZNF574/ELK3/SRF/NFE2L2/PRRX1/RLF/IRF6/FOXO3/NR4A3/IRF1/SOX9/ATF4/JUND/CASZ1/RFXAP/GRHL1/ETS1/EHF/MYC/TFAP2A/ZNF750/MEIS1/CSRNP1/NR4A2/KLF10/GRHL3/ZBTB7B/ATF3/REL/MSX1/ELF3/ZNF143/ZNF597/CEBPB/RELA/DDIT3/FOSL1/MAFF/MAFG/CEBPA	47
MF	GO:0019001	guanyl nucleotide binding	43/960	398/18368	5.34389e-06	0.000373813	0.000337339	RRAGD/RAB21/EIF5/EEF1A2/RP2/GSPT1/RHOV/RAB3A/RHEB/GTPBP4/RASD1/EHD1/RND3/RAB32/GNA13/RAB9A/RAB38/TUBA4A/GNAI1/GCH1/RAN/RRAS2/RAB33A/TUBB2A/RAB1A/RHOF/RIT1/RHOB/DYNC1LI1/GNL3/GEM/ARF6/ARL5B/RAB8B/NOLC1/TUBA1C/H1-4/ARF4/RAC3/ARL4D/ARL14/RAP2B/TUBB4B	43
MF	GO:0032561	guanyl ribonucleotide binding	43/960	398/18368	5.34389e-06	0.000373813	0.000337339	RRAGD/RAB21/EIF5/EEF1A2/RP2/GSPT1/RHOV/RAB3A/RHEB/GTPBP4/RASD1/EHD1/RND3/RAB32/GNA13/RAB9A/RAB38/TUBA4A/GNAI1/GCH1/RAN/RRAS2/RAB33A/TUBB2A/RAB1A/RHOF/RIT1/RHOB/DYNC1LI1/GNL3/GEM/ARF6/ARL5B/RAB8B/NOLC1/TUBA1C/H1-4/ARF4/RAC3/ARL4D/ARL14/RAP2B/TUBB4B	43
MF	GO:0001671	ATPase activator activity	9/960	27/18368	5.59214e-06	0.000373813	0.000337339	DNAJA2/DNAJA1/AHSA1/RAB3A/DNAJB6/DNAJB1/ATP1B1/TOR1AIP1/DNAJB4	9
MF	GO:0001216	DNA-binding transcription activator activity	47/960	456/18368	7.08409e-06	0.000439719	0.000396815	PAX6/TFE3/TP63/NFKB2/TFAP2C/SIX4/KLF5/ZNF574/ELK3/SRF/NFE2L2/PRRX1/RLF/IRF6/FOXO3/NR4A3/IRF1/SOX9/ATF4/JUND/CASZ1/RFXAP/GRHL1/ETS1/EHF/MYC/TFAP2A/ZNF750/MEIS1/CSRNP1/NR4A2/KLF10/GRHL3/ZBTB7B/ATF3/REL/MSX1/ELF3/ZNF143/ZNF597/CEBPB/RELA/DDIT3/FOSL1/MAFF/MAFG/CEBPA	47
MF	GO:0051787	misfolded protein binding	9/960	29/18368	1.08707e-05	0.000629777	0.000568329	HSPA5/DNAJB11/HSPA9/HSPA2/SDF2L1/DNAJB9/HSPA14/HSPA1B/HSPA1A	9
MF	GO:0061629	RNA polymerase II-specific DNA-binding transcription factor binding	34/960	299/18368	1.7547e-05	0.000953023	0.000860035	CRY1/DNAJA1/SIRT1/NFKBIA/HSPB1/HDAC5/VDR/SRF/HES1/KDM3A/ID2/NFE2L2/PRRX1/NR4A3/LRIF1/BHLHE41/RNF6/ATF4/FOXP2/JUND/ARNTL/BHLHE40/HMGA1/GTF2B/TAF4B/NR4A2/NKX3-1/CEBPB/RELA/TAF7/NRIP1/TOB2/ARID5A/CEBPA	34
MF	GO:0019003	GDP binding	14/960	75/18368	2.92748e-05	0.00149646	0.00135045	RRAGD/RAB21/RHEB/RAB9A/GNAI1/RAN/RRAS2/RIT1/RHOB/DYNC1LI1/GEM/ARF6/RAB8B/RAP2B	14
MF	GO:0000979	RNA polymerase II core promoter sequence-specific DNA binding	7/960	20/18368	4.43219e-05	0.00211468	0.00190835	PAX6/EZH2/H3-3B/GTF2B/H2AZ1/CEBPB/RELA	7
MF	GO:0001046	core promoter sequence-specific DNA binding	10/960	42/18368	4.62359e-05	0.00211468	0.00190835	PAX6/EZH2/H3-3B/MYC/GTF2B/KLF10/H2AZ1/CEBPB/RELA/DRAP1	10
MF	GO:0016709	oxidoreductase activity, acting on paired donors, with incorporation or reduction of molecular oxygen, NAD(P)H as one donor, and incorporation of one atom of oxygen	10/960	43/18368	5.74498e-05	0.00249619	0.00225264	CYP51A1/NOS2/MSMO1/SQLE/CYP27B1/CYP1A1/AKR1C2/CYP4F11/AKR1C1/AKR1C3	10
MF	GO:0045296	cadherin binding	35/960	332/18368	6.49394e-05	0.00263902	0.00238153	CDH1/HSPA5/FSCN1/PKP1/BZW1/COBLL1/EZR/CRKL/AHSA1/EIF5/MAPRE1/VAPA/EMD/NDRG1/PLIN3/EHD1/PRDX1/EPS8L1/DNAJB1/RAN/TRIM29/RAB1A/CDH13/EPHA2/EFHD2/BAG3/LAD1/YWHAZ/EVPL/SFN/PKP3/H1-10/RPS26/HSPA1A/DDX3X	35
MF	GO:0019215	intermediate filament binding	6/960	15/18368	6.68106e-05	0.00263902	0.00238153	PKP1/SIRT1/NES/EVPL/KRT14/EPPK1	6
MF	GO:0070888	E-box binding	10/960	48/18368	0.000154575	0.00584026	0.00527042	CRY1/HES1/TWIST1/BHLHE41/SNAI1/NR1D1/ARNTL/BHLHE40/MYC/ZEB1	10
MF	GO:0045236	CXCR chemokine receptor binding	6/960	18/18368	0.000216444	0.00750287	0.0067708	CX3CL1/CXCL2/YARS1/CXCL3/CXCL1/CXCL8	6
MF	GO:0047834	D-threo-aldose 1-dehydrogenase activity	6/960	18/18368	0.000216444	0.00750287	0.0067708	GCLM/AKR1B1/AKR1C2/AKR1C1/AKR1C3/AKR1B10	6
MF	GO:0004032	alditol:NADP+ 1-oxidoreductase activity	5/960	12/18368	0.000224547	0.00750287	0.0067708	AKR1B1/AKR1C2/AKR1C1/AKR1C3/AKR1B10	5
MF	GO:0005154	epidermal growth factor receptor binding	8/960	33/18368	0.000233116	0.00750287	0.0067708	AREG/HBEGF/VAV3/EGF/TGFA/FAM83B/ARF4/EPGN	8
MF	GO:0031490	chromatin DNA binding	15/960	103/18368	0.000290757	0.00902384	0.00814337	TOX4/EZH2/SRF/KDM3A/FOXO3/H3-3B/KDM6B/GRHL1/POLE3/GRHL3/H2AZ1/H1-4/RELA/H1-10/H1-2	15
MF	GO:0070851	growth factor receptor binding	18/960	141/18368	0.00040441	0.0121184	0.010936	IL11/CSF3/AREG/VEGFA/HBEGF/ARTN/FLRT3/VAV3/IL6/IL1RN/SDCBP/FGF2/EGF/TGFA/FAM83B/ARF4/EPGN/CNTF	18
MF	GO:0001227	DNA-binding transcription repressor activity, RNA polymerase II-specific	31/960	310/18368	0.000421244	0.012202	0.0110115	PAX6/MXD1/TFAP2C/ELK3/HES1/PRRX1/FOXO3/BHLHE41/SNAI1/NR1D1/FOXP2/KLF16/BHLHE40/ZFP37/MYC/TFAP2A/ZNF750/ZNF614/ZEB1/ZNF281/ATF3/MSX1/FOXQ1/NFIL3/CEBPB/OVOL1/RELA/ZBTB21/TGIF1/ZBTB2/PEG3	31
MF	GO:0001217	DNA-binding transcription repressor activity	31/960	313/18368	0.000496534	0.013919	0.0125609	PAX6/MXD1/TFAP2C/ELK3/HES1/PRRX1/FOXO3/BHLHE41/SNAI1/NR1D1/FOXP2/KLF16/BHLHE40/ZFP37/MYC/TFAP2A/ZNF750/ZNF614/ZEB1/ZNF281/ATF3/MSX1/FOXQ1/NFIL3/CEBPB/OVOL1/RELA/ZBTB21/TGIF1/ZBTB2/PEG3	31
MF	GO:0016922	nuclear receptor binding	18/960	144/18368	0.00052283	0.0141981	0.0128128	CRY1/SIRT1/VDR/KDM3A/NR4A3/LRIF1/RNF6/FOXP2/JUND/HMGA1/GTF2B/NR4A2/NKX3-1/CEBPB/TAF7/NRIP1/TOB2/ARID5A	18
MF	GO:0005243	gap junction channel activity	6/960	21/18368	0.000552844	0.0145582	0.0131378	GJB6/GJB7/GJB2/GJB3/GJB5/GJB4	6
MF	GO:0008106	alcohol dehydrogenase (NADP+) activity	6/960	22/18368	0.000726809	0.0183333	0.0165445	AKR1B1/ALDH3A1/AKR1C2/AKR1C1/AKR1C3/AKR1B10	6
MF	GO:0016616	oxidoreductase activity, acting on the CH-OH group of donors, NAD or NADP as acceptor	16/960	124/18368	0.000738394	0.0183333	0.0165445	GCLM/ME1/AKR1B1/ALDH3A1/UGDH/HMGCR/HSD11B1/PGD/AKR1C2/G6PD/IDH3A/DCXR/AKR1C1/AKR1C3/AKR1B10/HSD17B8	16
MF	GO:0048018	receptor ligand activity	42/960	487/18368	0.00102734	0.0244292	0.0220456	CRLF1/CX3CL1/CXCL2/WNT11/IL11/BMP7/NAMPT/PTN/CSF3/AREG/IL23A/VEGFA/HBEGF/ARTN/INHBA/BMP2/FLRT3/LIF/GDF15/SPX/IL6/IL1RN/SEMA7A/FGF2/EGF/OSGIN1/HDGF/UCN2/MANF/ADM/GPHA2/CDC42EP2/STC1/TGFA/CXCL3/CXCL1/GDF9/CXCL8/CLCF1/EPGN/CCK/CNTF	42
MF	GO:0019887	protein kinase regulator activity	22/960	204/18368	0.00104014	0.0244292	0.0220456	DBF4/WNT11/MT3/CCNE1/HSPB1/CDKN1B/CKS2/CDKN1A/BMP2/CDKN2D/SPRY2/CCNG2/EGF/ITPRIP/CCNYL1/CCNL1/MAP2K1/YWHAG/TRIB1/SFN/SOCS1/DDX3X	22
MF	GO:0005125	cytokine activity	24/960	235/18368	0.00135024	0.0306219	0.0276341	CRLF1/CX3CL1/CXCL2/WNT11/IL11/BMP7/NAMPT/CSF3/AREG/IL23A/VEGFA/INHBA/BMP2/LIF/GDF15/IL6/IL1RN/FGF2/CXCL3/CXCL1/GDF9/CXCL8/CLCF1/CNTF	24
MF	GO:0030546	signaling receptor activator activity	42/960	495/18368	0.00140631	0.0306219	0.0276341	CRLF1/CX3CL1/CXCL2/WNT11/IL11/BMP7/NAMPT/PTN/CSF3/AREG/IL23A/VEGFA/HBEGF/ARTN/INHBA/BMP2/FLRT3/LIF/GDF15/SPX/IL6/IL1RN/SEMA7A/FGF2/EGF/OSGIN1/HDGF/UCN2/MANF/ADM/GPHA2/CDC42EP2/STC1/TGFA/CXCL3/CXCL1/GDF9/CXCL8/CLCF1/EPGN/CCK/CNTF	42
MF	GO:0046965	retinoid X receptor binding	5/960	17/18368	0.00140952	0.0306219	0.0276341	VDR/HMGA1/NR4A2/NRIP1/ARID5A	5
MF	GO:0016705	oxidoreductase activity, acting on paired donors, with incorporation or reduction of molecular oxygen	19/960	170/18368	0.00146384	0.0310262	0.0279989	CYP51A1/KDM7A/NOS2/MSMO1/JMJD6/PTGS2/ALKBH5/HMOX1/SQLE/CYP27B1/EGLN3/KDM6B/CYP1B1/CYP1A1/AKR1C2/CYP4F11/AKR1C1/AKR1C3/PEDS1	19
MF	GO:0030291	protein serine/threonine kinase inhibitor activity	7/960	34/18368	0.00162072	0.0335334	0.0302615	HSPB1/CDKN1B/CDKN1A/CDKN2D/SPRY2/YWHAG/SFN	7
MF	GO:0000774	adenyl-nucleotide exchange factor activity	4/960	11/18368	0.0018204	0.0359528	0.0324449	GRPEL1/HSPH1/BAG3/BAG5	4
MF	GO:0032052	bile acid binding	4/960	11/18368	0.0018204	0.0359528	0.0324449	VDR/AKR1C2/AKR1C1/AKR1C3	4
MF	GO:0042974	retinoic acid receptor binding	6/960	26/18368	0.00187518	0.0362119	0.0326786	VDR/LRIF1/HMGA1/NR4A2/NRIP1/ARID5A	6
MF	GO:0016614	oxidoreductase activity, acting on CH-OH group of donors	16/960	136/18368	0.00198483	0.037496	0.0338375	GCLM/ME1/AKR1B1/ALDH3A1/UGDH/HMGCR/HSD11B1/PGD/AKR1C2/G6PD/IDH3A/DCXR/AKR1C1/AKR1C3/AKR1B10/HSD17B8	16
MF	GO:0005080	protein kinase C binding	9/960	55/18368	0.00203731	0.0376686	0.0339932	DSP/HSPB1/HDAC5/SDC4/PARD6B/SQSTM1/SRSF2/YWHAG/DACT3	9
MF	GO:0043425	bHLH transcription factor binding	6/960	27/18368	0.00230575	0.0417437	0.0376707	SIRT1/KLF5/TWIST1/BHLHE41/SOX9/BHLHE40	6
MF	GO:0019207	kinase regulator activity	23/960	233/18368	0.00261002	0.046288	0.0417716	DBF4/WNT11/MT3/CCNE1/HSPB1/BCCIP/CDKN1B/CKS2/CDKN1A/BMP2/CDKN2D/SPRY2/CCNG2/EGF/ITPRIP/CCNYL1/CCNL1/MAP2K1/YWHAG/TRIB1/SFN/SOCS1/DDX3X	23
MF	GO:0005200	structural constituent of cytoskeleton	13/960	103/18368	0.0027332	0.047503	0.042868	DSP/NEFH/NEFM/TUBA4A/TUBB2A/TUBA1C/KRT15/KRT5/KRT16/KRT14/TUBB4B/KRT6A/NEFL	13
