# Supplementary material for: RNA-Seq–based transcriptome analysis of corneal endothelial cells derived from patients with Fuchs endothelial corneal dystrophy
Source: Sci Rep. 2023 May 27;13:8647. doi: 10.1038/s41598-023-35468-y (PMC10224979; doi:10.1038/s41598-023-35468-y)
Supplement: Supplementary file 6 — Supplementary Information 6. [file 41598_2023_35468_MOESM6_ESM.xlsx]

## Sheet: Reactome_up
Supplementary file 3. Reactome Pathway Analysis
ID	Description	GeneRatio	BgRatio	pvalue	p.adjust	qvalue	geneID	Count
R-HSA-1474244	Extracellular matrix organization	47/404	301/10867	2.58359e-17	2.25289e-14	2.13215e-14	ITGA3/MMP25/VCAN/TNC/NTN4/CAPN6/MMP2/P3H2/TGFB2/MADCAM1/PDGFB/MMP9/TIMP1/ITGB8/COL1A1/LOX/SPARC/EFEMP1/FN1/MFAP2/SPP1/LTBP2/TGFB3/GDF5/LOXL1/PXDN/COL5A1/LAMA5/MATN3/COL4A2/ITGA11/ITGAX/COL6A1/COL6A2/HSPG2/COL8A1/SCUBE3/ADAM12/ITGB2/COL26A1/FBN1/BMP1/COL3A1/A2M/BGN/COL4A1/AGRN	47
R-HSA-216083	Integrin cell surface interactions	20/404	85/10867	2.42379e-11	7.11864e-09	6.7371e-09	ITGA3/TNC/MADCAM1/ITGB8/COL1A1/FN1/SPP1/COL5A1/COL4A2/ITGA11/ITGAX/COL6A1/COL6A2/HSPG2/COL8A1/ITGB2/FBN1/COL3A1/COL4A1/AGRN	20
R-HSA-3000178	ECM proteoglycans	19/404	76/10867	2.44907e-11	7.11864e-09	6.7371e-09	VCAN/TNC/TGFB2/COL1A1/SPARC/FN1/TGFB3/COL5A1/LAMA5/MATN3/COL4A2/ITGAX/COL6A1/COL6A2/HSPG2/COL3A1/BGN/COL4A1/AGRN	19
R-HSA-2173782	Binding and Uptake of Ligands by Scavenger Receptors	14/404	42/10867	1.57479e-10	3.43305e-08	3.24905e-08	STAB1/MARCO/MSR1/APOL1/COL1A1/SPARC/COL4A2/COL3A1/SAA1/CD163/COL4A1/HBA2/HBA1/HBB	14
R-HSA-381426	Regulation of Insulin-like Growth Factor (IGF) transport and uptake by Insulin-like Growth Factor Binding Proteins (IGFBPs)	21/404	125/10867	5.73817e-09	1.00074e-06	9.471e-07	IGF1/VCAN/TNC/MMP2/APOL1/TIMP1/FN1/IGFBP2/SPP1/C3/MATN3/GOLM1/IGFBP4/GPC3/PRSS23/IGFBP7/MELTF/FBN1/SERPINA1/F5/C4A	21
R-HSA-1474228	Degradation of the extracellular matrix	22/404	140/10867	8.95876e-09	1.30201e-06	1.23222e-06	MMP25/CAPN6/MMP2/MMP9/TIMP1/COL1A1/FN1/SPP1/COL5A1/LAMA5/COL4A2/COL6A1/COL6A2/HSPG2/COL8A1/SCUBE3/COL26A1/FBN1/BMP1/COL3A1/A2M/COL4A1	22
R-HSA-8957275	Post-translational protein phosphorylation	18/404	108/10867	8.10924e-08	1.01018e-05	9.56036e-06	VCAN/TNC/APOL1/TIMP1/FN1/SPP1/C3/MATN3/GOLM1/IGFBP4/GPC3/PRSS23/IGFBP7/MELTF/FBN1/SERPINA1/F5/C4A	18
R-HSA-2022090	Assembly of collagen fibrils and other multimeric structures	13/404	61/10867	2.76546e-07	3.01435e-05	2.85279e-05	MMP9/COL1A1/LOX/LOXL1/PXDN/COL5A1/COL4A2/COL6A1/COL6A2/COL8A1/BMP1/COL3A1/COL4A1	13
R-HSA-1566948	Elastic fibre formation	11/404	45/10867	5.3104e-07	5.14518e-05	4.86942e-05	TGFB2/ITGB8/LOX/EFEMP1/FN1/MFAP2/LTBP2/TGFB3/GDF5/LOXL1/FBN1	11
R-HSA-1474290	Collagen formation	15/404	90/10867	9.86574e-07	8.60293e-05	8.14184e-05	P3H2/MMP9/COL1A1/LOX/LOXL1/PXDN/COL5A1/COL4A2/COL6A1/COL6A2/COL8A1/COL26A1/BMP1/COL3A1/COL4A1	15
R-HSA-3000171	Non-integrin membrane-ECM interactions	12/404	59/10867	1.35974e-06	0.00010779	0.000102013	TNC/NTN4/PDGFB/COL1A1/FN1/COL5A1/LAMA5/COL4A2/HSPG2/COL3A1/COL4A1/AGRN	12
R-HSA-2243919	Crosslinking of collagen fibrils	7/404	18/10867	2.07899e-06	0.000151073	0.000142976	COL1A1/LOX/LOXL1/PXDN/COL4A2/BMP1/COL4A1	7
R-HSA-186797	Signaling by PDGF	11/404	58/10867	7.70631e-06	0.000482955	0.00045707	PDGFB/PDGFRB/SPP1/COL5A1/COL4A2/COL6A1/COL6A2/COL3A1/THBS3/THBS2/COL4A1	11
R-HSA-2129379	Molecules associated with elastic fibres	9/404	38/10867	7.75386e-06	0.000482955	0.00045707	TGFB2/ITGB8/EFEMP1/FN1/MFAP2/LTBP2/TGFB3/GDF5/FBN1	9
R-HSA-375165	NCAM signaling for neurite out-growth	11/404	63/10867	1.76331e-05	0.00101301	0.000958713	SPTB/COL5A1/COL4A2/SPTBN5/COL6A1/COL6A2/GFRA1/COL3A1/CACNB4/COL4A1/AGRN	11
R-HSA-419037	NCAM1 interactions	9/404	42/10867	1.85873e-05	0.00101301	0.000958713	COL5A1/COL4A2/COL6A1/COL6A2/GFRA1/COL3A1/CACNB4/COL4A1/AGRN	9
R-HSA-1442490	Collagen degradation	11/404	64/10867	2.05931e-05	0.00105631	0.000999691	MMP2/MMP9/COL1A1/COL5A1/COL4A2/COL6A1/COL6A2/COL8A1/COL26A1/COL3A1/COL4A1	11
R-HSA-8948216	Collagen chain trimerization	9/404	44/10867	2.7667e-05	0.00134031	0.00126848	COL1A1/COL5A1/COL4A2/COL6A1/COL6A2/COL8A1/COL26A1/COL3A1/COL4A1	9
R-HSA-1650814	Collagen biosynthesis and modifying enzymes	11/404	67/10867	3.21957e-05	0.00144711	0.00136955	P3H2/COL1A1/COL5A1/COL4A2/COL6A1/COL6A2/COL8A1/COL26A1/BMP1/COL3A1/COL4A1	11
R-HSA-1971475	A tetrasaccharide linker sequence is required for GAG synthesis	7/404	26/10867	3.31907e-05	0.00144711	0.00136955	VCAN/GPC4/XYLT1/HSPG2/GPC3/BGN/AGRN	7
R-HSA-2029481	FCGR activation	5/404	12/10867	4.41997e-05	0.00174603	0.00165245	FGR/HCK/FCGR1A/FCGR3A/LYN	5
R-HSA-3000480	Scavenging by Class A Receptors	6/404	19/10867	4.57094e-05	0.00174603	0.00165245	MARCO/MSR1/COL1A1/COL4A2/COL3A1/COL4A1	6
R-HSA-6798695	Neutrophil degranulation	36/404	480/10867	4.60536e-05	0.00174603	0.00165245	FGR/ALDH3B1/MMP25/TYROBP/SLC11A1/TNFRSF1B/CTSA/ATP11A/LYZ/MMP9/BST1/TCIRG1/PADI2/C3/CD93/FGL2/SLC44A2/BST2/CHI3L1/GNS/ITGAX/SLC2A5/PTPRJ/FCER1G/ITGB2/MNDA/CYBB/CD14/TBC1D10C/SELL/SERPINA3/TMEM63A/MME/SERPINA1/HBB/CLEC5A	36
R-HSA-977606	Regulation of Complement cascade	9/404	47/10867	4.81767e-05	0.00175042	0.0016566	CFH/C3/C1QC/C2/C1QB/C1QA/PROS1/CFI/C4A	9
R-HSA-3560783	Defective B4GALT7 causes EDS, progeroid type	6/404	20/10867	6.32646e-05	0.00204321	0.0019337	VCAN/GPC4/HSPG2/GPC3/BGN/AGRN	6
R-HSA-3560801	Defective B3GAT3 causes JDSSDHD	6/404	20/10867	6.32646e-05	0.00204321	0.0019337	VCAN/GPC4/HSPG2/GPC3/BGN/AGRN	6
R-HSA-4420332	Defective B3GALT6 causes EDSP2 and SEMDJL1	6/404	20/10867	6.32646e-05	0.00204321	0.0019337	VCAN/GPC4/HSPG2/GPC3/BGN/AGRN	6
R-HSA-2168880	Scavenging of heme from plasma	5/404	13/10867	6.96388e-05	0.00216875	0.00205251	APOL1/CD163/HBA2/HBA1/HBB	5
R-HSA-3560782	Diseases associated with glycosaminoglycan metabolism	8/404	41/10867	0.000110597	0.00332554	0.0031473	VCAN/GPC4/HSPG2/GPC3/BGN/CHST6/AGRN/PAPSS2	8
R-HSA-76002	Platelet activation, signaling and aggregation	23/404	263/10867	0.000123358	0.0035856	0.00339342	TBXA2R/IGF1/PRKCH/RASGRP2/TGFB2/PDGFB/TIMP1/RARRES2/COL1A1/GNB3/SPARC/FN1/TGFB3/SCCPDH/DGKI/FCER1G/PDPN/A2M/PROS1/SERPINA3/SERPINA1/F5/LYN	23
R-HSA-166663	Initial triggering of complement	6/404	23/10867	0.000149861	0.00421544	0.0039895	C3/C1QC/C2/C1QB/C1QA/C4A	6
R-HSA-166658	Complement cascade	9/404	58/10867	0.000262314	0.00714805	0.00676494	CFH/C3/C1QC/C2/C1QB/C1QA/PROS1/CFI/C4A	9
R-HSA-3781865	Diseases of glycosylation	15/404	143/10867	0.000273228	0.00721985	0.00683288	VCAN/CTSA/GPC4/SEMA5A/ADAMTS7/HSPG2/ADAMTSL4/GPC3/ADAMTS12/BGN/CHST6/THBS2/THSD4/AGRN/PAPSS2	15
R-HSA-114608	Platelet degranulation	14/404	129/10867	0.000305151	0.00782621	0.00740675	IGF1/TGFB2/PDGFB/TIMP1/RARRES2/SPARC/FN1/TGFB3/SCCPDH/A2M/PROS1/SERPINA3/SERPINA1/F5	14
R-HSA-76005	Response to elevated platelet cytosolic Ca2+	14/404	134/10867	0.000451797	0.0112562	0.0106529	IGF1/TGFB2/PDGFB/TIMP1/RARRES2/SPARC/FN1/TGFB3/SCCPDH/A2M/PROS1/SERPINA3/SERPINA1/F5	14
R-HSA-416700	Other semaphorin interactions	5/404	19/10867	0.000523002	0.0126683	0.0119893	PLXND1/TYROBP/TREM2/SEMA5A/PLXNA1	5
R-HSA-9664323	FCGR3A-mediated IL10 synthesis	7/404	40/10867	0.000600171	0.0141446	0.0133865	FGR/ADCY2/HCK/FCGR1A/ADCY6/FCGR3A/LYN	7
R-HSA-1630316	Glycosaminoglycan metabolism	13/404	124/10867	0.000692776	0.0154139	0.0145877	VCAN/NDST1/GPC4/XYLT1/CEMIP/LYVE1/GNS/HSPG2/GPC3/BGN/CHST6/AGRN/PAPSS2	13
R-HSA-8875878	MET promotes cell motility	7/404	41/10867	0.000700965	0.0154139	0.0145877	ITGA3/COL1A1/FN1/COL5A1/LAMA5/TNS3/COL3A1	7
R-HSA-8874081	MET activates PTK2 signaling	6/404	30/10867	0.000707058	0.0154139	0.0145877	ITGA3/COL1A1/FN1/COL5A1/LAMA5/COL3A1	6
R-HSA-5668914	Diseases of metabolism	20/404	245/10867	0.000815284	0.0173397	0.0164103	CYP24A1/VCAN/CTSA/GPC4/CSF2RB/SEMA5A/GNS/CYP27A1/ADAMTS7/HSPG2/ADAMTSL4/GPC3/ADAMTS12/HLCS/BGN/CHST6/THBS2/THSD4/AGRN/PAPSS2	20
R-HSA-1638091	Heparan sulfate/heparin (HS-GAG) metabolism	8/404	55/10867	0.000894891	0.0185796	0.0175838	VCAN/NDST1/GPC4/XYLT1/HSPG2/GPC3/BGN/AGRN	8
R-HSA-1237044	Erythrocytes take up carbon dioxide and release oxygen	4/404	13/10867	0.00103007	0.0204141	0.01932	CA1/HBA2/HBA1/HBB	4
R-HSA-1480926	O2/CO2 exchange in erythrocytes	4/404	13/10867	0.00103007	0.0204141	0.01932	CA1/HBA2/HBA1/HBB	4
R-HSA-909733	Interferon alpha/beta signaling	9/404	70/10867	0.0010819	0.0209649	0.0198412	SAMHD1/BST2/XAF1/RNASEL/IFITM3/GBP2/STAT2/USP18/IFITM2	9
R-HSA-913531	Interferon Signaling	17/404	199/10867	0.00120224	0.0227902	0.0215687	SAMHD1/BST2/XAF1/RNASEL/IFITM3/FCGR1A/GBP2/GBP4/TRIM17/STAT2/UBA7/USP18/IFITM2/HLA-DRB1/HLA-DRA/IFI30/HLA-DPA1	17
R-HSA-198933	Immunoregulatory interactions between a Lymphoid and a non-Lymphoid cell	13/404	132/10867	0.00124482	0.0230953	0.0218575	TYROBP/CLEC2D/FCGR2B/CD200/TREM2/MADCAM1/COL1A1/C3/FCGR1A/ITGB2/COL3A1/SELL/FCGR3A	13
R-HSA-3656237	Defective EXT2 causes exostoses 2	4/404	14/10867	0.00140009	0.0249158	0.0235804	GPC4/HSPG2/GPC3/AGRN	4
R-HSA-3656253	Defective EXT1 causes exostoses 1, TRPS2 and CHDS	4/404	14/10867	0.00140009	0.0249158	0.0235804	GPC4/HSPG2/GPC3/AGRN	4
R-HSA-202733	Cell surface interactions at the vascular wall	13/404	137/10867	0.0017478	0.0304816	0.0288479	ITGA3/CD74/COL1A1/SELPLG/FN1/ITGAX/ANGPT1/FCER1G/ITGB2/THBD/PROS1/SELL/LYN	13
R-HSA-2214320	Anchoring fibril formation	4/404	15/10867	0.00185366	0.0316939	0.0299952	COL1A1/COL4A2/BMP1/COL4A1	4
R-HSA-5083635	Defective B3GALTL causes Peters-plus syndrome (PpS)	6/404	37/10867	0.00222299	0.0372779	0.0352799	SEMA5A/ADAMTS7/ADAMTSL4/ADAMTS12/THBS2/THSD4	6
R-HSA-1793185	Chondroitin sulfate/dermatan sulfate metabolism	7/404	50/10867	0.00233765	0.0384609	0.0363995	VCAN/GPC4/XYLT1/HSPG2/GPC3/BGN/AGRN	7
R-HSA-6806834	Signaling by MET	9/404	79/10867	0.00255394	0.0405654	0.0383912	ITGA3/COL1A1/FN1/COL5A1/LAMA5/TNS3/PTPRJ/SPINT1/COL3A1	9
R-HSA-5173214	O-glycosylation of TSR domain-containing proteins	6/404	38/10867	0.00255859	0.0405654	0.0383912	SEMA5A/ADAMTS7/ADAMTSL4/ADAMTS12/THBS2/THSD4	6
R-HSA-3000170	Syndecan interactions	5/404	27/10867	0.00284248	0.0442615	0.0418892	TNC/COL1A1/FN1/COL5A1/COL3A1	5

## Sheet: Reactome_down
Supplementary file 3. Reactome Pathway Analysis
ID	Description	GeneRatio	BgRatio	pvalue	p.adjust	qvalue	geneID	Count
R-HSA-6809371	Formation of the cornified envelope	26/666	130/10867	6.60256e-08	7.15466e-05	6.09927e-05	DSG2/PRSS8/PKP1/DSP/PERP/KRT17/SPINK5/DSC2/DSG3/DSG1/DSC3/ST14/EVPL/KRT24/SPRR1B/KRT4/KRT15/KRT13/PKP3/KRT5/KRT3/KRT16/KRT14/KRT12/KRT6A/SPRR2A	26
R-HSA-449147	Signaling by Interleukins	58/666	462/10867	1.13837e-07	7.15466e-05	6.09927e-05	CRLF1/NOS2/PSME4/PTGS2/FSCN1/NFKB2/CXCL2/ICAM1/IL11/CRKL/HMOX1/RPS6KA5/NFKBIA/RIPK2/NFKBIB/MAP3K8/CSF3/IL23A/VEGFA/HSPA9/PPP2CA/SDC1/FOXO3/TCP1/TWIST1/CDKN1A/LIF/PSME3/IRAK2/IL6/IL1RN/MYC/FGF2/DUSP6/MCL1/ZEB1/MMP3/PDCD4/UBC/SQSTM1/JAK1/CXCL1/DUSP7/YWHAZ/STX3/MAP2K1/CXCL8/HNRNPF/RELA/IL20RB/PSMD2/CLCF1/TALDO1/UBE2N/SOCS1/IRS2/SERPINB2/CNTF	58
R-HSA-6785807	Interleukin-4 and Interleukin-13 signaling	20/666	108/10867	7.46761e-06	0.00206883	0.00176366	NOS2/PTGS2/FSCN1/ICAM1/HMOX1/IL23A/VEGFA/FOXO3/TWIST1/CDKN1A/LIF/IL6/MYC/FGF2/MCL1/ZEB1/MMP3/JAK1/CXCL8/SOCS1	20
R-HSA-5357801	Programmed Cell Death	30/666	210/10867	1.18625e-05	0.00206883	0.00176366	BIRC3/CDH1/DSG2/PSME4/TP63/PKP1/DSP/TNFRSF10A/BBC3/UNC5B/IRF1/TICAM1/PSME3/YWHAQ/STK26/DSG3/DSG1/SDCBP/PMAIP1/UBC/LMNA/YWHAZ/H1-4/YWHAG/CYCS/PSMD2/SFN/DCC/H1-2/PPP3R1	30
R-HSA-168164	Toll Like Receptor 3 (TLR3) Cascade	18/666	94/10867	1.31211e-05	0.00206883	0.00176366	BIRC3/UBE2D1/NFKB2/RPS6KA5/NFKBIA/RIPK2/NFKBIB/MAP3K8/UBE2D3/PPP2CA/TICAM1/IRAK2/DUSP6/UBC/DUSP7/MAP2K1/RELA/UBE2N	18
R-HSA-9648895	Response of EIF2AK1 (HRI) to heme deficiency	7/666	15/10867	1.31284e-05	0.00206883	0.00176366	PPP1R15A/GRB10/ATF4/CHAC1/ATF3/CEBPB/DDIT3	7
R-HSA-109581	Apoptosis	27/666	180/10867	1.31381e-05	0.00206883	0.00176366	CDH1/DSG2/PSME4/TP63/PKP1/DSP/TNFRSF10A/BBC3/UNC5B/TICAM1/PSME3/YWHAQ/STK26/DSG3/DSG1/PMAIP1/UBC/LMNA/YWHAZ/H1-4/YWHAG/CYCS/PSMD2/SFN/DCC/H1-2/PPP3R1	27
R-HSA-2559582	Senescence-Associated Secretory Phenotype (SASP)	20/666	112/10867	1.31668e-05	0.00206883	0.00176366	UBE2D1/UBE2S/CDKN1B/CDKN1A/CDKN2D/H3-3B/IL6/UBC/H4C8/H4C15/H2AZ1/CXCL8/CEBPB/RELA/H2BC21/H2AX/H2BU1/H4C3/H4-16/H2BC15	20
R-HSA-5628897	TP53 Regulates Metabolic Genes	17/666	87/10867	1.72082e-05	0.00230704	0.00196673	RRAGD/RRM2B/TP63/RHEB/PRDX1/SESN2/COX7B/YWHAQ/COX5B/TXN/G6PD/YWHAZ/DDIT4/YWHAG/CYCS/SFN/TXNRD1	17
R-HSA-351906	Apoptotic cleavage of cell adhesion proteins	6/666	11/10867	1.83536e-05	0.00230704	0.00196673	CDH1/DSG2/PKP1/DSP/DSG3/DSG1	6
R-HSA-3371497	HSP90 chaperone cycle for steroid hormone receptors (SHR) in the presence of ligand	13/666	55/10867	2.02469e-05	0.00231367	0.00197238	FKBP4/DNAJA2/DNAJA1/HSPA2/TUBA4A/DNAJB1/TUBB2A/DYNC1LI1/TUBA1C/STIP1/TUBB4B/HSPA1B/HSPA1A	13
R-HSA-2559583	Cellular Senescence	28/666	197/10867	2.53671e-05	0.00232742	0.0019841	UBE2D1/CCNE1/EZH2/UBE2S/CDKN1B/CDKN1A/CDKN2D/H3-3B/KDM6B/ETS1/IL6/TXN/HMGA1/UBC/H4C8/H4C15/H2AZ1/H1-4/CXCL8/CEBPB/RELA/H2BC21/H1-2/H2AX/H2BU1/H4C3/H4-16/H2BC15	28
R-HSA-166166	MyD88-independent TLR4 cascade	18/666	99/10867	2.74532e-05	0.00232742	0.0019841	BIRC3/UBE2D1/NFKB2/RPS6KA5/NFKBIA/RIPK2/NFKBIB/MAP3K8/UBE2D3/PPP2CA/TICAM1/IRAK2/DUSP6/UBC/DUSP7/MAP2K1/RELA/UBE2N	18
R-HSA-937061	TRIF(TICAM1)-mediated TLR4 signaling	18/666	99/10867	2.74532e-05	0.00232742	0.0019841	BIRC3/UBE2D1/NFKB2/RPS6KA5/NFKBIA/RIPK2/NFKBIB/MAP3K8/UBE2D3/PPP2CA/TICAM1/IRAK2/DUSP6/UBC/DUSP7/MAP2K1/RELA/UBE2N	18
R-HSA-389957	Prefoldin mediated transfer of substrate to CCT/TriC	9/666	28/10867	2.77735e-05	0.00232742	0.0019841	TCP1/TUBA4A/TUBB2A/PFDN2/CCT5/VBP1/CCT2/TUBA1C/TUBB4B	9
R-HSA-9614085	FOXO-mediated transcription	14/666	65/10867	3.02815e-05	0.00237899	0.00202807	SIRT1/BBC3/CDKN1B/GADD45A/FOXO3/CDKN1A/BTG1/YWHAQ/TXN/CCNG2/YWHAZ/YWHAG/DDIT3/SFN	14
R-HSA-190861	Gap junction assembly	10/666	36/10867	4.13768e-05	0.00305945	0.00260815	GJB6/TUBA4A/TUBB2A/GJB7/GJB2/TUBA1C/TUBB4B/GJB3/GJB5/GJB4	10
R-HSA-9634638	Estrogen-dependent nuclear events downstream of ESR-membrane signaling	8/666	24/10867	5.82783e-05	0.00385234	0.00328408	AREG/CDKN1B/SRF/HBEGF/FOXO3/EGF/TGFA/EPGN	8
R-HSA-3371453	Regulation of HSF1-mediated heat shock response	14/666	69/10867	6.11146e-05	0.00385234	0.00328408	HSPA5/SIRT1/DNAJB6/HSPA9/HSPH1/NUP153/HSPA2/DNAJB1/BAG3/HSPA4L/BAG5/HSPA14/HSPA1B/HSPA1A	14
R-HSA-75035	Chk1/Chk2(Cds1) mediated inactivation of Cyclin B:Cdk1 complex	6/666	13/10867	6.12942e-05	0.00385234	0.00328408	YWHAQ/CHEK1/YWHAZ/WEE1/YWHAG/SFN	6
R-HSA-198725	Nuclear Events (kinase and transcription factor activation)	13/666	61/10867	6.51667e-05	0.00390069	0.0033253	RPS6KA5/SRF/PPP2CA/ID2/F3/SGK1/JUND/DUSP6/SH3GL3/DUSP7/NAB2/TRIB1/FOSL1	13
R-HSA-9006931	Signaling by Nuclear Receptors	36/666	299/10867	7.45423e-05	0.00425908	0.00363082	FKBP4/PDK4/HSPB1/AREG/CDKN1B/SRF/HBEGF/KDM3A/FOXO3/GNAI1/JUND/H3-3B/MYC/EGF/CRABP2/MMP3/CHD1/H4C8/H4C15/TGFA/H2AZ1/FABP5/ALDH1A1/CRABP1/NRIP1/KPNA2/EPGN/H2BC21/GTF2F2/H2AX/AKR1C3/H2BU1/H4C3/H4-16/S1PR3/H2BC15	36
R-HSA-3371556	Cellular response to heat stress	16/666	89/10867	8.7386e-05	0.00454479	0.00387438	FKBP4/HSPA5/SIRT1/DNAJB6/CRYAB/HSPA9/HSPH1/NUP153/HSPA2/DNAJB1/BAG3/HSPA4L/BAG5/HSPA14/HSPA1B/HSPA1A	16
R-HSA-2559586	DNA Damage/Telomere Stress Induced Senescence	15/666	80/10867	8.7807e-05	0.00454479	0.00387438	CCNE1/CDKN1B/CDKN1A/HMGA1/H4C8/H4C15/H2AZ1/H1-4/H2BC21/H1-2/H2AX/H2BU1/H4C3/H4-16/H2BC15	15
R-HSA-389958	Cooperation of Prefoldin and TriC/CCT in actin and tubulin folding	9/666	32/10867	9.03896e-05	0.00454479	0.00387438	TCP1/TUBA4A/TUBB2A/PFDN2/CCT5/VBP1/CCT2/TUBA1C/TUBB4B	9
R-HSA-8939211	ESR-mediated signaling	29/666	223/10867	9.57101e-05	0.00462721	0.00394465	FKBP4/HSPB1/AREG/CDKN1B/SRF/HBEGF/FOXO3/GNAI1/JUND/H3-3B/MYC/EGF/MMP3/CHD1/H4C8/H4C15/TGFA/H2AZ1/NRIP1/KPNA2/EPGN/H2BC21/GTF2F2/H2AX/H2BU1/H4C3/H4-16/S1PR3/H2BC15	29
R-HSA-166520	Signaling by NTRKs	20/666	134/10867	0.000182254	0.00848491	0.0072333	PCSK5/CRKL/RPS6KA5/SRF/PPP2CA/ID2/F3/SGK1/JUND/DUSP6/SH3GL3/RIT1/NTRK2/TIAM1/DUSP7/NAB2/MAP2K1/TRIB1/FOSL1/IRS2	20
R-HSA-5625740	RHO GTPases activate PKNs	16/666	95/10867	0.00019384	0.00870202	0.00741838	MYH14/H3-3B/YWHAQ/RHOB/H4C8/H4C15/H2AZ1/YWHAZ/YWHAG/SFN/H2BC21/H2AX/H2BU1/H4C3/H4-16/H2BC15	16
R-HSA-187037	Signaling by NTRK1 (TRKA)	18/666	115/10867	0.000206514	0.00895131	0.0076309	CRKL/RPS6KA5/SRF/PPP2CA/ID2/F3/SGK1/JUND/DUSP6/SH3GL3/RIT1/NTRK2/DUSP7/NAB2/MAP2K1/TRIB1/FOSL1/IRS2	18
R-HSA-9614399	Regulation of localization of FOXO transcription factors	5/666	11/10867	0.000288555	0.0120905	0.010307	FOXO3/YWHAQ/YWHAZ/YWHAG/SFN	5
R-HSA-114452	Activation of BH3-only proteins	8/666	30/10867	0.000334149	0.0132226	0.0112721	TP63/BBC3/YWHAQ/PMAIP1/YWHAZ/YWHAG/SFN/PPP3R1	8
R-HSA-9616222	Transcriptional regulation of granulopoiesis	15/666	90/10867	0.000342676	0.0132226	0.0112721	KLF5/CDKN1A/H3-3B/MYC/H4C8/H4C15/H2AZ1/CEBPB/H2BC21/H2AX/H2BU1/H4C3/H4-16/H2BC15/CEBPA	15
R-HSA-6788467	IL-6-type cytokine receptor ligand interactions	6/666	17/10867	0.000357651	0.0132226	0.0112721	CRLF1/IL11/LIF/JAK1/CLCF1/CNTF	6
R-HSA-9617828	FOXO-mediated transcription of cell cycle genes	6/666	17/10867	0.000357651	0.0132226	0.0112721	CDKN1B/GADD45A/FOXO3/CDKN1A/BTG1/CCNG2	6
R-HSA-975138	TRAF6 mediated induction of NFkB and MAP kinases upon TLR7/8 or 9 activation	15/666	91/10867	0.000387611	0.0139208	0.0118673	NFKB2/RPS6KA5/NFKBIA/RIPK2/NFKBIB/MAP3K8/PPP2CA/TICAM1/IRAK2/DUSP6/UBC/DUSP7/MAP2K1/RELA/UBE2N	15
R-HSA-182971	EGFR downregulation	8/666	31/10867	0.000426492	0.0142323	0.0121329	AREG/HBEGF/SPRY2/EGF/SH3GL3/UBC/TGFA/EPGN	8
R-HSA-6783589	Interleukin-6 family signaling	7/666	24/10867	0.000434399	0.0142323	0.0121329	CRLF1/IL11/LIF/IL6/JAK1/CLCF1/CNTF	7
R-HSA-975155	MyD88 dependent cascade initiated on endosome	15/666	92/10867	0.000437508	0.0142323	0.0121329	NFKB2/RPS6KA5/NFKBIA/RIPK2/NFKBIB/MAP3K8/PPP2CA/TICAM1/IRAK2/DUSP6/UBC/DUSP7/MAP2K1/RELA/UBE2N	15
R-HSA-190828	Gap junction trafficking	10/666	47/10867	0.000456999	0.0142323	0.0121329	GJB6/TUBA4A/TUBB2A/GJB7/GJB2/TUBA1C/TUBB4B/GJB3/GJB5/GJB4	10
R-HSA-6783783	Interleukin-10 signaling	10/666	47/10867	0.000456999	0.0142323	0.0121329	PTGS2/CXCL2/ICAM1/CSF3/LIF/IL6/IL1RN/JAK1/CXCL1/CXCL8	10
R-HSA-9031628	NGF-stimulated transcription	9/666	39/10867	0.000464221	0.0142323	0.0121329	SRF/ID2/F3/SGK1/JUND/SH3GL3/NAB2/TRIB1/FOSL1	9
R-HSA-168181	Toll Like Receptor 7/8 (TLR7/8) Cascade	15/666	93/10867	0.000492806	0.014749	0.0125733	NFKB2/RPS6KA5/NFKBIA/RIPK2/NFKBIB/MAP3K8/PPP2CA/TICAM1/IRAK2/DUSP6/UBC/DUSP7/MAP2K1/RELA/UBE2N	15
R-HSA-166016	Toll Like Receptor 4 (TLR4) Cascade	19/666	135/10867	0.000559463	0.0158549	0.0135162	BIRC3/UBE2D1/NFKB2/RPS6KA5/NFKBIA/RIPK2/NFKBIB/MAP3K8/UBE2D3/PPP2CA/TICAM1/IRAK2/DUSP6/UBC/DUSP7/MAP2K1/RELA/UBE2N/SOCS1	19
R-HSA-389960	Formation of tubulin folding intermediates by CCT/TriC	7/666	25/10867	0.000571778	0.0158549	0.0135162	TCP1/TUBA4A/TUBB2A/CCT5/CCT2/TUBA1C/TUBB4B	7
R-HSA-168643	Nucleotide-binding domain, leucine rich repeat containing receptor (NLR) signaling pathways	11/666	57/10867	0.000584101	0.0158549	0.0135162	BIRC3/NFKB2/CYLD/HMOX1/RIPK2/TNFAIP3/IRAK2/TXN/UBC/RELA/UBE2N	11
R-HSA-168142	Toll Like Receptor 10 (TLR10) Cascade	14/666	85/10867	0.000605439	0.0158549	0.0135162	NFKB2/RPS6KA5/NFKBIA/RIPK2/NFKBIB/MAP3K8/PPP2CA/IRAK2/DUSP6/UBC/DUSP7/MAP2K1/RELA/UBE2N	14
R-HSA-168176	Toll Like Receptor 5 (TLR5) Cascade	14/666	85/10867	0.000605439	0.0158549	0.0135162	NFKB2/RPS6KA5/NFKBIA/RIPK2/NFKBIB/MAP3K8/PPP2CA/IRAK2/DUSP6/UBC/DUSP7/MAP2K1/RELA/UBE2N	14
R-HSA-975871	MyD88 cascade initiated on plasma membrane	14/666	85/10867	0.000605439	0.0158549	0.0135162	NFKB2/RPS6KA5/NFKBIA/RIPK2/NFKBIB/MAP3K8/PPP2CA/IRAK2/DUSP6/UBC/DUSP7/MAP2K1/RELA/UBE2N	14
R-HSA-69473	G2/M DNA damage checkpoint	15/666	95/10867	0.000621493	0.0158678	0.0135271	YWHAQ/CHEK1/H4C8/H4C15/YWHAZ/WEE1/YWHAG/SFN/UBE2N/H2BC21/H2AX/H2BU1/H4C3/H4-16/H2BC15	15
R-HSA-6805567	Keratinization	26/666	214/10867	0.000631176	0.0158678	0.0135271	DSG2/PRSS8/PKP1/DSP/PERP/KRT17/SPINK5/DSC2/DSG3/DSG1/DSC3/ST14/EVPL/KRT24/SPRR1B/KRT4/KRT15/KRT13/PKP3/KRT5/KRT3/KRT16/KRT14/KRT12/KRT6A/SPRR2A	26
R-HSA-157858	Gap junction trafficking and regulation	10/666	49/10867	0.000649157	0.0159998	0.0136397	GJB6/TUBA4A/TUBB2A/GJB7/GJB2/TUBA1C/TUBB4B/GJB3/GJB5/GJB4	10
R-HSA-445989	TAK1 activates NFkB by phosphorylation and activation of IKKs complex	8/666	33/10867	0.000673221	0.0162738	0.0138733	NFKB2/NFKBIA/RIPK2/NFKBIB/IRAK2/UBC/RELA/UBE2N	8
R-HSA-168138	Toll Like Receptor 9 (TLR9) Cascade	15/666	96/10867	0.000695902	0.0165047	0.0140701	NFKB2/RPS6KA5/NFKBIA/RIPK2/NFKBIB/MAP3K8/PPP2CA/TICAM1/IRAK2/DUSP6/UBC/DUSP7/MAP2K1/RELA/UBE2N	15
R-HSA-179812	GRB2 events in EGFR signaling	5/666	13/10867	0.000725124	0.0168793	0.0143894	AREG/HBEGF/EGF/TGFA/EPGN	5
R-HSA-168927	TICAM1, RIP1-mediated IKK complex recruitment	6/666	20/10867	0.000956184	0.0218532	0.0186296	BIRC3/UBE2D1/UBE2D3/TICAM1/UBC/UBE2N	6
R-HSA-400253	Circadian Clock	12/666	70/10867	0.00101603	0.0228063	0.0194421	CRY1/SIRT1/NAMPT/SERPINE1/BHLHE41/NR1D1/ARNTL/BHLHE40/UBC/NOCT/NFIL3/NRIP1	12
R-HSA-75153	Apoptotic execution phase	10/666	52/10867	0.00105847	0.0228275	0.0194602	CDH1/DSG2/PKP1/DSP/STK26/DSG3/DSG1/LMNA/H1-4/H1-2	10
R-HSA-180336	SHC1 events in EGFR signaling	5/666	14/10867	0.00107146	0.0228275	0.0194602	AREG/HBEGF/EGF/TGFA/EPGN	5
R-HSA-3371568	Attenuation phase	5/666	14/10867	0.00107146	0.0228275	0.0194602	FKBP4/HSPA2/DNAJB1/HSPA1B/HSPA1A	5
R-HSA-166058	MyD88:MAL(TIRAP) cascade initiated on plasma membrane	15/666	101/10867	0.00119171	0.0245569	0.0209345	NFKB2/RPS6KA5/NFKBIA/RIPK2/NFKBIB/MAP3K8/PPP2CA/IRAK2/DUSP6/UBC/DUSP7/MAP2K1/RELA/UBE2N/SOCS1	15
R-HSA-168188	Toll Like Receptor TLR6:TLR2 Cascade	15/666	101/10867	0.00119171	0.0245569	0.0209345	NFKB2/RPS6KA5/NFKBIA/RIPK2/NFKBIB/MAP3K8/PPP2CA/IRAK2/DUSP6/UBC/DUSP7/MAP2K1/RELA/UBE2N/SOCS1	15
R-HSA-168898	Toll-like Receptor Cascades	20/666	157/10867	0.00144868	0.0286762	0.0244462	BIRC3/UBE2D1/NFKB2/RPS6KA5/NFKBIA/RIPK2/NFKBIB/MAP3K8/UBE2D3/PPP2CA/TICAM1/IRAK2/CTSV/DUSP6/UBC/DUSP7/MAP2K1/RELA/UBE2N/SOCS1	20
R-HSA-9020702	Interleukin-1 signaling	15/666	103/10867	0.00146005	0.0286762	0.0244462	PSME4/NFKB2/NFKBIA/RIPK2/NFKBIB/MAP3K8/PSME3/IRAK2/IL1RN/UBC/SQSTM1/MAP2K1/RELA/PSMD2/UBE2N	15
R-HSA-9645723	Diseases of programmed cell death	15/666	103/10867	0.00146005	0.0286762	0.0244462	EZH2/PRDX1/FOXO3/H3-3B/H4C8/H4C15/LMNA/H2AZ1/H2BC21/H2AX/H2BU1/H4C3/H4-16/H2BC15/CAPNS2	15
R-HSA-111447	Activation of BAD and translocation to mitochondria	5/666	15/10867	0.0015268	0.0295259	0.0251705	YWHAQ/YWHAZ/YWHAG/SFN/PPP3R1	5
R-HSA-168179	Toll Like Receptor TLR1:TLR2 Cascade	15/666	104/10867	0.00161215	0.0302458	0.0257842	NFKB2/RPS6KA5/NFKBIA/RIPK2/NFKBIB/MAP3K8/PPP2CA/IRAK2/DUSP6/UBC/DUSP7/MAP2K1/RELA/UBE2N/SOCS1	15
R-HSA-181438	Toll Like Receptor 2 (TLR2) Cascade	15/666	104/10867	0.00161215	0.0302458	0.0257842	NFKB2/RPS6KA5/NFKBIA/RIPK2/NFKBIB/MAP3K8/PPP2CA/IRAK2/DUSP6/UBC/DUSP7/MAP2K1/RELA/UBE2N/SOCS1	15
R-HSA-381119	Unfolded Protein Response (UPR)	14/666	94/10867	0.00166967	0.0308644	0.0263116	HSPA5/DNAJB11/XBP1/SERP1/ATF4/DNAJB9/HDGF/LMNA/ATF3/CXCL8/EIF2AK3/CEBPB/DDIT3/TSPYL2	14
R-HSA-3700989	Transcriptional Regulation by TP53	37/666	365/10867	0.00171504	0.0312435	0.0266347	RRAGD/USP2/RRM2B/TP63/NDRG1/TNFRSF10A/CCNE1/BBC3/ELL/RHEB/CDKN1B/PERP/PPP2CA/GADD45A/PRDX1/SGK1/CDKN1A/SESN2/COX7B/YWHAQ/COX5B/TXN/TAF4B/PMAIP1/CHEK1/UBC/G6PD/YWHAZ/DDIT4/YWHAG/CYCS/TNFRSF10D/SFN/TAF7/GTF2F2/TAF13/TXNRD1	37
R-HSA-111465	Apoptotic cleavage of cellular proteins	8/666	38/10867	0.00180787	0.032007	0.0272856	CDH1/DSG2/PKP1/DSP/STK26/DSG3/DSG1/LMNA	8
R-HSA-8864260	Transcriptional regulation by the AP-2 (TFAP2) family of transcription factors	8/666	38/10867	0.00180787	0.032007	0.0272856	TFAP2C/NOP2/VEGFA/CDKN1A/MYC/TFAP2A/TGFA/CITED4	8
R-HSA-193639	p75NTR signals via NF-kB	5/666	16/10867	0.00210989	0.0361325	0.0308026	NFKBIA/RIPK2/UBC/SQSTM1/RELA	5
R-HSA-112409	RAF-independent MAPK1/3 activation	6/666	23/10867	0.00212713	0.0361325	0.0308026	IL6/DUSP5/DUSP6/JAK1/DUSP7/MAP2K1	6
R-HSA-2173795	Downregulation of SMAD2/3:SMAD4 transcriptional activity	6/666	23/10867	0.00212713	0.0361325	0.0308026	NEDD4L/UBE2D1/SMURF2/UBE2D3/UBC/TGIF1	6
R-HSA-381183	ATF6 (ATF6-alpha) activates chaperone genes	4/666	10/10867	0.00218	0.0365368	0.0311473	HSPA5/XBP1/ATF4/DDIT3	4
R-HSA-9009391	Extra-nuclear estrogen signaling	12/666	77/10867	0.0023728	0.0392449	0.0334558	HSPB1/AREG/CDKN1B/SRF/HBEGF/FOXO3/GNAI1/EGF/MMP3/TGFA/EPGN/S1PR3	12
R-HSA-427359	SIRT1 negatively regulates rRNA expression	11/666	68/10867	0.0026317	0.0429616	0.0366243	SIRT1/H3-3B/H4C8/H4C15/H2AZ1/H2BC21/H2AX/H2BU1/H4C3/H4-16/H2BC15	11
R-HSA-3371571	HSF1-dependent transactivation	6/666	24/10867	0.00269138	0.0433726	0.0369746	FKBP4/CRYAB/HSPA2/DNAJB1/HSPA1B/HSPA1A	6
R-HSA-381042	PERK regulates gene expression	7/666	32/10867	0.00275312	0.043806	0.0373442	HSPA5/ATF4/ATF3/CXCL8/EIF2AK3/CEBPB/DDIT3	7
R-HSA-180292	GAB1 signalosome	5/666	17/10867	0.00283999	0.0440725	0.0375713	AREG/HBEGF/EGF/TGFA/EPGN	5
R-HSA-1810476	RIP-mediated NFkB activation via ZBP1	5/666	17/10867	0.00283999	0.0440725	0.0375713	NFKB2/NFKBIA/NFKBIB/TICAM1/RELA	5
R-HSA-69481	G2/M Checkpoints	20/666	168/10867	0.00325629	0.0480049	0.0409236	DBF4/PSME4/PSME3/YWHAQ/CHEK1/UBC/H4C8/H4C15/YWHAZ/WEE1/YWHAG/PSMD2/SFN/UBE2N/H2BC21/H2AX/H2BU1/H4C3/H4-16/H2BC15	20
R-HSA-446107	Type I hemidesmosome assembly	4/666	11/10867	0.00326083	0.0480049	0.0409236	COL17A1/KRT5/KRT14/LAMB3	4
R-HSA-4755510	SUMOylation of immune response proteins	4/666	11/10867	0.00326083	0.0480049	0.0409236	NFKB2/NFKBIA/RELA/TOPORS	4
R-HSA-1643713	Signaling by EGFR in Cancer	6/666	25/10867	0.00336072	0.0480049	0.0409236	AREG/HBEGF/EGF/UBC/TGFA/EPGN	6
R-HSA-191273	Cholesterol biosynthesis	6/666	25/10867	0.00336072	0.0480049	0.0409236	CYP51A1/MSMO1/IDI1/SQLE/HMGCS1/HMGCR	6
R-HSA-937041	IKK complex recruitment mediated by RIP1	6/666	25/10867	0.00336072	0.0480049	0.0409236	BIRC3/UBE2D1/UBE2D3/TICAM1/UBC/UBE2N	6
R-HSA-9705462	Inactivation of CSF3 (G-CSF) signaling	6/666	25/10867	0.00336072	0.0480049	0.0409236	UBE2D1/CSF3/UBE2D3/UBC/JAK1/SOCS1	6
R-HSA-5250924	B-WICH complex positively regulates rRNA expression	13/666	91/10867	0.00350716	0.0495338	0.042227	POLR1G/H3-3B/POLR1E/H4C8/H4C15/H2AZ1/DDX21/H2BC21/H2AX/H2BU1/H4C3/H4-16/H2BC15	13
