# Supplementary material for: RNA-Seq–based transcriptome analysis of corneal endothelial cells derived from patients with Fuchs endothelial corneal dystrophy
Source: Sci Rep. 2023 May 27;13:8647. doi: 10.1038/s41598-023-35468-y (PMC10224979; doi:10.1038/s41598-023-35468-y)
Supplement: Supplementary file 7 — Supplementary Information 7. [file 41598_2023_35468_MOESM7_ESM.xlsx]

## Sheet: KEGG_up
Supplementary file 4. KEGG Pathway Analysis
ID	Description	GeneRatio	BgRatio	pvalue	p.adjust	qvalue	geneID	Count
hsa04610	Complement and coagulation cascades	17/323	86/8217	2.83469e-08	7.65365e-06	6.74357e-06	CFH/C3/ITGAX/VSIG4/C1QC/ITGB2/C2/BDKRB2/C1QB/C1QA/A2M/THBD/PROS1/SERPINA1/F5/CFI/C4A	17
hsa04512	ECM-receptor interaction	16/323	88/8217	2.47926e-07	3.34699e-05	2.94901e-05	ITGA3/TNC/ITGB8/COL1A1/FN1/SPP1/LAMA5/COL4A2/ITGA11/COL6A1/COL6A2/HSPG2/THBS3/THBS2/COL4A1/AGRN	16
hsa05150	Staphylococcus aureus infection	16/323	96/8217	8.5185e-07	7.66665e-05	6.75502e-05	CFH/FCGR2B/SELPLG/C3/FCGR1A/C1QC/ITGB2/C2/C1QB/C1QA/HLA-DRB1/FCGR3A/HLA-DRA/CFI/HLA-DPA1/C4A	16
hsa04145	Phagosome	20/323	152/8217	1.84063e-06	0.000124242	0.000109469	MARCO/MSR1/FCGR2B/NCF4/CORO1A/ATP6V0A4/TCIRG1/C3/FCGR1A/ITGB2/CYBB/THBS3/CD14/THBS2/DYNC2H1/HLA-DRB1/FCGR3A/HLA-DRA/HLA-DPA1/MRC1	20
hsa05152	Tuberculosis	21/323	180/8217	7.15449e-06	0.000357971	0.000315405	CD74/FCGR2B/TGFB2/CORO1A/ATP6V0A4/TCIRG1/TGFB3/C3/ITGAX/FCGR1A/FCER1G/ITGB2/CD14/MAPK11/MAPK12/HLA-DRB1/FCGR3A/HLA-DRA/HLA-DPA1/IL10RB/MRC	21
hsa05140	Leishmaniasis	13/323	77/8217	7.9549e-06	0.000357971	0.000315405	TGFB2/NCF4/TGFB3/C3/FCGR1A/ITGB2/CYBB/MAPK11/MAPK12/HLA-DRB1/FCGR3A/HLA-DRA/HLA-DPA1	13
hsa04933	AGE-RAGE signaling pathway in diabetic complications	14/323	100/8217	3.2828e-05	0.00126622	0.00111566	NOX4/MMP2/TGFB2/COL1A1/FN1/TGFB3/COL4A2/PLCB2/CYBB/COL3A1/THBD/MAPK11/COL4A1/MAPK12	14
hsa05144	Malaria	9/323	50/8217	0.00012079	0.0037908	0.00334004	TGFB2/TGFB3/ITGB2/THBS3/THBS2/HBA2/HBA1/ACKR1/HBB	9
hsa04151	PI3K-Akt signaling pathway	29/323	354/8217	0.000132655	0.0037908	0.00334004	ITGA3/IGF1/TNC/PDGFB/SGK2/FGF9/JAK3/CDK6/ITGB8/COL1A1/GNB3/PDGFRB/FN1/SPP1/CCND2/LAMA5/COL4A2/ITGA11/COL6A1/COL6A2/OSMR/ANGPT1/PIK3AP1/FGF17/THBS3/BDNF/CSF1R/THBS2/COL4A	29
hsa04380	Osteoclast differentiation	15/323	128/8217	0.0001404	0.0037908	0.00334004	TYROBP/SPI1/FCGR2B/TGFB2/TREM2/NCF4/FHL2/LILRB2/FCGR1A/TNFRSF11B/STAT2/CSF1R/MAPK11/MAPK12/FCGR3A	15
hsa05146	Amoebiasis	12/323	102/8217	0.000623591	0.0153063	0.0134863	TGFB2/COL1A1/FN1/TGFB3/LAMA5/COL4A2/PLCB2/ITGB2/COL3A1/CD14/COL4A1/SERPINB4	12
hsa05133	Pertussis	10/323	76/8217	0.000727975	0.0163794	0.0144318	C3/C1QC/ITGB2/C2/CD14/C1QB/C1QA/MAPK11/MAPK12/C4A	10
hsa04970	Salivary secretion	11/323	92/8217	0.000910203	0.0176884	0.0155851	ADCY2/LYZ/CST4/BST1/PRH1/PLCB2/GUCY1A2/CST2/CST1/ADCY6/DMBT1	11
hsa04510	Focal adhesion	18/323	201/8217	0.000917178	0.0176884	0.0155851	ITGA3/IGF1/TNC/PDGFB/ITGB8/COL1A1/PDGFRB/FN1/SPP1/CCND2/LAMA5/COL4A2/ITGA11/COL6A1/COL6A2/THBS3/THBS2/COL4A1	18
hsa05414	Dilated cardiomyopathy	11/323	96/8217	0.00129893	0.0233807	0.0206006	ITGA3/IGF1/ADCY2/TGFB2/CACNA1F/ITGB8/TGFB3/ITGA11/TPM1/ADCY6/CACNB4	11
hsa04974	Protein digestion and absorption	11/323	103/8217	0.00230247	0.0388542	0.0342341	COL1A1/COL5A1/COL4A2/COL6A1/COL6A2/COL8A1/COL26A1/COL3A1/KCNE3/COL4A1/MME	11
hsa04611	Platelet activation	12/323	124/8217	0.0034034	0.0490864	0.0432497	TBXA2R/RASGRP2/ADCY2/COL1A1/PLCB2/GUCY1A2/FCER1G/COL3A1/ADCY6/MAPK11/MAPK12/LYN	12
hsa05323	Rheumatoid arthritis	10/323	93/8217	0.0034219	0.0490864	0.0432497	TGFB2/ATP6V0A4/TCIRG1/TGFB3/ANGPT1/ITGB2/IL15/HLA-DRB1/HLA-DRA/HLA-DPA1	10
hsa04514	Cell adhesion molecules	14/323	157/8217	0.00345423	0.0490864	0.0432497	VCAN/MADCAM1/ITGB8/CLDN15/VSIR/SELPLG/ITGB2/CADM3/CLDN2/NEGR1/SELL/HLA-DRB1/HLA-DRA/HLA-DPA1	14

## Sheet: KEGG_down
Supplementary file 4. KEGG Pathway Analysis
ID	Description	GeneRatio	BgRatio	pvalue	p.adjust	qvalue	geneID	Count
hsa04115	p53 signaling pathway	18/487	73/8217	1.55742e-07	4.81243e-05	3.86896e-05	RRM2B/GADD45B/TNFRSF10A/CCNE1/BBC3/SERPINE1/PERP/GADD45A/CDKN1A/GADD45G/SESN2/CCNG2/PMAIP1/CHEK1/PPM1D/CYCS/SFN/SERPINB5/RRM2B/GADD45B/TNFRSF10A/CCNE1/BBC3/SERPINE1/PERP/GADD45A/CDKN1A/GADD45G/SESN2/CCNG2/PMAIP1/CHEK1/PPM1D/CYCS/SFN/SERPINB5/RRM2B/GADD45B/TNFRSF10A/CCNE1/BBC3/SERPINE1/PERP/GADD45A/CDKN1A/GADD45G/SESN2/CCNG2/PMAIP1/CHEK1/PPM1D/CYCS/SFN/SERPINB5	18
hsa05134	Legionellosis	14/487	57/8217	3.97301e-06	0.00061383	0.00049349	NFKB2/CXCL2/NFKBIA/EEF1A2/HSPA2/IL6/RAB1A/CXCL3/CXCL1/CXCL8/CYCS/RELA/HSPA1B/HSPA1A	14
hsa04668	TNF signaling pathway	20/487	114/8217	1.01016e-05	0.00104047	0.000836484	CX3CL1/BIRC3/PTGS2/CXCL2/CYLD/ICAM1/RPS6KA5/NFKBIA/MAP3K8/TNFAIP3/IRF1/ATF4/LIF/IL6/MMP3/CXCL3/CXCL1/MAP2K1/CEBPB/RELA	20
hsa05219	Bladder cancer	11/487	41/8217	1.76003e-05	0.00135962	0.00109307	CDH1/RASSF1/FGFR3/RPS6KA5/VEGFA/HBEGF/CDKN1A/MYC/EGF/MAP2K1/CXCL8	11
hsa04064	NF-kappa B signaling pathway	18/487	104/8217	3.37731e-05	0.00208718	0.00167799	BIRC3/PTGS2/NFKB2/CXCL2/CYLD/ICAM1/GADD45B/NFKBIA/RELB/GADD45A/TNFAIP3/TICAM1/GADD45G/EDAR/CXCL3/CXCL1/CXCL8/RELA	18
hsa04010	MAPK signaling pathway	34/487	294/8217	0.000125451	0.0056501	0.0045424	FGFR3/NFKB2/GADD45B/CRKL/RPS6KA5/RELB/HSPB1/MAP3K8/AREG/SRF/VEGFA/GADD45A/HSPA2/ATF4/GADD45G/JUND/RRAS2/MYC/DUSP5/FGF2/EGF/DUSP6/EPHA2/EFNA3/NTRK2/TGFA/DUSP7/MAP2K1/RAC3/RELA/DDIT3/HSPA1B/HSPA1A/PPP3R1	34
hsa00330	Arginine and proline metabolism	11/487	50/8217	0.000127996	0.0056501	0.0045424	NOS2/ARG2/SMOX/ODC1/GOT1/AMD1/SAT1/CKB/PYCR1/CKMT1B/CKMT1A	11
hsa05203	Viral carcinogenesis	26/487	204/8217	0.000167868	0.005927	0.00476502	NFKB2/NFKBIA/CCNE1/HDAC5/CDKN1B/SRF/CDKN1A/ATF4/YWHAQ/GTF2B/PMAIP1/CHEK1/H4C8/H4C15/JAK1/REL/YWHAZ/YWHAG/RELA/H2BC21/H2BC26/H4C3/H4C16/H2BC18/DDX3X/H2BC15	26
hsa05202	Transcriptional misregulation in cancer	25/487	193/8217	0.000172631	0.005927	0.00476502	BIRC3/TFE3/GADD45B/SIX4/CDKN1B/ID2/GADD45A/NR4A3/CDKN1A/GADD45G/H3-3B/IL6/MYC/DUSP6/MEIS1/NFKBIZ/ZEB1/MMP3/REL/CXCL8/CEBPB/RELA/DDIT3/MLF1/CEBPA	25
hsa05222	Small cell lung cancer	15/487	92/8217	0.00029917	0.00924435	0.00743201	NOS2/BIRC3/PTGS2/GADD45B/NFKBIA/CCNE1/CDKN1B/GADD45A/CKS2/CDKN1A/GADD45G/MYC/CYCS/RELA/LAMB3	15
hsa04218	Cellular senescence	21/487	156/8217	0.000332716	0.0093463	0.00751398	SIRT1/GADD45B/CCNE1/SERPINE1/RHEB/GADD45A/FOXO3/CDKN1A/GADD45G/RRAS2/ETS1/IL6/MYC/CHEK1/SQSTM1/MAP2K1/CXCL8/RELA/CALML3/ZFP36L1/PPP3R1	21
hsa04657	IL-17 signaling pathway	15/487	94/8217	0.000380468	0.00936229	0.00752682	MAPK6/PTGS2/CXCL2/NFKBIA/CSF3/TNFAIP3/JUND/IL6/MMP3/CXCL3/CXCL1/CXCL8/CEBPB/RELA/FOSL1	15
hsa04210	Apoptosis	19/487	136/8217	0.000393883	0.00936229	0.00752682	BIRC3/GADD45B/NFKBIA/TNFRSF10A/BBC3/GADD45A/TUBA4A/ATF4/GADD45G/CTSV/PMAIP1/MCL1/LMNA/TUBA1C/MAP2K1/EIF2AK3/CYCS/RELA/DDIT3	19
hsa04141	Protein processing in endoplasmic reticulum	22/487	171/8217	0.000460588	0.00988686	0.00794856	HSPA5/DNAJA2/UBE2D1/DNAJA1/ERO1B/PPP1R15A/DNAJB11/XBP1/UBE2D3/CRYAB/SEC24A/NFE2L2/FBXO2/HSPH1/HSPA2/ATF4/DNAJB1/HSPA4L/EIF2AK3/DDIT3/HSPA1B/HSPA1A	22
hsa05210	Colorectal cancer	14/487	86/8217	0.000479945	0.00988686	0.00794856	GADD45B/BBC3/AREG/GADD45A/CDKN1A/GADD45G/MYC/EGF/PMAIP1/TGFA/MAP2K1/RAC3/CYCS/DCC	14
hsa04216	Ferroptosis	9/487	41/8217	0.000533624	0.0103056	0.00828521	GCLM/CP/FTL/HMOX1/SLC39A14/SAT1/SLC7A11/FTH1/MAP1LC3B2	9
hsa04066	HIF-1 signaling pathway	16/487	109/8217	0.000642861	0.0116849	0.00939413	NOS2/HMOX1/SERPINE1/ALDOC/CDKN1B/VEGFA/CDKN1A/EGLN3/IL6/EGF/EIF4E/HK1/HK2/MAP2K1/PFKFB3/RELA	16
hsa05208	Chemical carcinogenesis - reactive oxygen species	26/487	223/8217	0.000684814	0.011756	0.00945124	UQCRC1/SDHA/ATP5F1D/HMOX1/NFKBIA/PPIF/ATP5F1B/VEGFA/NFE2L2/FOXO3/COX7B/COX5B/CYP1B1/EGF/CYP1A1/NDUFB9/AKR1C2/UQCRB/COX7A1/UQCRFS1/MAP2K1/RELA/UQCRH/NQO1/AKR1C1/AKR1C3	26
hsa05417	Lipid and atherosclerosis	25/487	215/8217	0.000898092	0.0146058	0.0117424	HSPA5/CXCL2/ICAM1/XBP1/NFKBIA/TNFRSF10A/NFE2L2/HSPA2/TICAM1/ATF4/VAV3/IL6/CYP1A1/MMP3/CXCL3/CXCL1/CXCL8/EIF2AK3/CYCS/RELA/DDIT3/CALML3/HSPA1B/HSPA1A/PPP3R1	25
hsa05012	Parkinson disease	29/487	266/8217	0.00102496	0.0158356	0.0127311	UQCRC1/HSPA5/SDHA/ATP5F1D/XBP1/SLC39A14/PPIF/ATP5F1B/NFE2L2/TUBA4A/GNAI1/ATF4/COX7B/COX5B/TXN/TUBB2A/NDUFB9/UBC/UQCRB/COX7A1/TUBA1C/UQCRFS1/EIF2AK3/CYCS/UQCRH/PSMD2/DDIT3/CALML3/TUBB4B	29
hsa05216	Thyroid cancer	8/487	37/8217	0.00120481	0.0177279	0.0142524	CDH1/GADD45B/TFG/GADD45A/CDKN1A/GADD45G/MYC/MAP2K1	8
hsa05014	Amyotrophic lateral sclerosis	36/487	364/8217	0.0015985	0.0224517	0.0180501	NOS2/UQCRC1/RB1CC1/HSPA5/SDHA/ATP5F1D/XBP1/NEFH/NEFM/ATP5F1B/SRSF3/ATG101/NUP153/TUBA4A/ATF4/COX7B/NXT1/COX5B/TUBB2A/RAB1A/NDUFB9/UQCRB/SQSTM1/COX7A1/NXF1/TUBA1C/UQCRFS1/EIF2AK3/CYCS/UQCRH/PSMD2/DDIT3/TUBB4B/PPP3R1/MAP1LC3B2/NEFL	36
hsa04932	Non-alcoholic fatty liver disease	19/487	155/8217	0.00196473	0.0263957	0.0212208	UQCRC1/SDHA/XBP1/ATF4/COX7B/COX5B/IL6/NDUFB9/UQCRB/COX7A1/UQCRFS1/CXCL8/EIF2AK3/CYCS/RELA/UQCRH/DDIT3/IRS2/CEBPA	19
hsa05167	Kaposi sarcoma-associated herpesvirus infection	22/487	194/8217	0.00246718	0.0317649	0.0255375	PTGS2/CXCL2/ICAM1/NFKBIA/CLEC2B/VEGFA/CDKN1A/TICAM1/IL6/MYC/FGF2/UBC/JAK1/CXCL3/CXCL1/MAP2K1/CXCL8/CYCS/RELA/CALML3/PPP3R1/MAP1LC3B2	22
hsa00051	Fructose and mannose metabolism	7/487	33/8217	0.00272851	0.0332515	0.0267326	AKR1B1/ALDOC/PFKFB4/HK1/HK2/PFKFB3/AKR1B10	7
hsa05206	MicroRNAs in cancer	31/487	310/8217	0.00279786	0.0332515	0.0267326	CD44/RASSF1/FGFR3/TP63/PTGS2/FSCN1/EZR/SIRT1/CRKL/HMOX1/RPS6KA5/CCNE1/EZH2/HDAC5/CDKN1B/VEGFA/CDKN1A/SPRY2/MYC/CYP1B1/SLC7A1/MCL1/EFNA3/ZEB1/ST14/PDCD4/DDIT4/MAP2K1/SOCS1/IRS2/SERPINB5	31
hsa05130	Pathogenic Escherichia coli infection	22/487	197/8217	0.00298827	0.0336428	0.0270472	EZR/NFKBIA/TNFRSF10A/NFKBIB/MYH14/SEC24A/GNA13/TUBA4A/WASF3/IL6/TUBB2A/RAB1A/FCGR2A/CLDN1/ARF6/TUBA1C/CXCL8/CYCS/RELA/CLDN7/TUBB4B/CLDN4	22
hsa05020	Prion disease	28/487	273/8217	0.00307727	0.0336428	0.0270472	UQCRC1/HSPA5/SDHA/ATP5F1D/PPIF/ATP5F1B/HSPA2/TUBA4A/ATF4/COX7B/COX5B/IL6/TUBB2A/NDUFB9/UQCRB/COX7A1/TUBA1C/STIP1/UQCRFS1/EIF2AK3/CYCS/UQCRH/PSMD2/DDIT3/TUBB4B/HSPA1B/HSPA1A/PPP3R1	28
hsa04915	Estrogen signaling pathway	17/487	138/8217	0.00315742	0.0336428	0.0270472	FKBP4/HBEGF/HSPA2/GNAI1/ATF4/KRT17/TGFA/KRT24/MAP2K1/KRT15/KRT13/CALML3/KRT16/KRT14/KRT12/HSPA1B/HSPA1A	17
hsa04110	Cell cycle	16/487	127/8217	0.00329353	0.0339233	0.0272727	DBF4/GADD45B/CCNE1/CDKN1B/GADD45A/CDKN1A/CDKN2D/GADD45G/YWHAQ/MYC/CHEK1/PTTG1/YWHAZ/WEE1/YWHAG/SFN	16
hsa03250	Viral life cycle - HIV-1	10/487	63/8217	0.00364304	0.0363129	0.0291938	ELL/ELL2/NUP153/APOBEC3A/APOBEC3A_B/ELL3/MAP1B/RAN/MAP1A/APOBEC3B	10
hsa05212	Pancreatic cancer	11/487	76/8217	0.00487605	0.0470844	0.0378536	GADD45B/VEGFA/GADD45A/CDKN1A/GADD45G/EGF/JAK1/TGFA/MAP2K1/RAC3/RELA	11
hsa05160	Hepatitis C	18/487	157/8217	0.00525632	0.0492182	0.0395691	NFKBIA/PPP2CA/CDKN1A/TICAM1/PSME3/YWHAQ/MYC/EGF/JAK1/CLDN1/YWHAZ/MAP2K1/YWHAG/EIF2AK3/CYCS/RELA/CLDN7/CLDN4	18
